# Supplementary material for: Differentially Expressed Genes in Rat Brain Regions with Different Degrees of Ischemic Damage
Source: Int J Mol Sci. 2025 Mar 6;26(5):2347. doi: 10.3390/ijms26052347 (PMC11900510; doi:10.3390/ijms26052347)
Supplement: Supplementary file 1 [file ijms-26-02347-s001.zip]

Archive with 13 entries (13 files):
- Supplementary Method S1.pptx
- Supplementary Figure S3.pptx
- Supplementary Table S7.xlsx
- Supplementary Figure S4.pptx
- Supplementary Figure S1.pptx
- Supplementary Figure S2.pptx
- Supplementary Table S6.xlsx
- Supplementary Table S5.xlsx
- Supplementary Table S4.xlsx
- Supplementary Table S3.xlsx
- Supplementary Table S2.xlsx
- Supplementary Table S1.xlsx
- Supplementary Method S2.pptx
