# Supplementary material for: Differentially Expressed Genes in Rat Brain Regions with Different Degrees of Ischemic Damage
Source: Int J Mol Sci. 2025 Mar 6;26(5):2347. doi: 10.3390/ijms26052347 (PMC11900510; doi:10.3390/ijms26052347)
Supplement: Supplementary file 1 [file ijms-26-02347-s001.zip › Supplementary Table S7.xlsx]

## Sheet: Sheet1
Supplementary Table S7. The number of genes that we identified as overlapping between our results and Zucha et al.'s data
Gene set	Number of genes	Number of genes that were overlapped between our results and Zucha et al data
		Isocortex L1-4	Isocortex L5	Isocortex L6	GLS	Hippocampus	Lateral ventricle	Fiber Tracts	Caudoputamen	Thalamus	Hypothalamus	Amygdalar nuclei	Cortical subplate	Piriform area
Overlapping DEGs in IR-f vs. SO-f and IR-s vs. SO-s pairwise comparisons	2609	385	232	209	173	162	404	256	179	251	100	149	172	374
Genes that are DEGs in IR-s vs. SO-s but not IR-f vs. SO-f pairwise comparison	1800	187	151	133	49	97	234	112	94	162	54	97	97	210
Genes that are DEGs in IR-f vs. SO-f but not IR-s vs. SO-s pairwise comparison	1165	151	82	77	39	50	168	103	53	91	47	80	57	148
