# Supplementary material for: Differentially Expressed Genes in Rat Brain Regions with Different Degrees of Ischemic Damage
Source: Int J Mol Sci. 2025 Mar 6;26(5):2347. doi: 10.3390/ijms26052347 (PMC11900510; doi:10.3390/ijms26052347)
Supplement: Supplementary file 1 [file ijms-26-02347-s001.zip › Supplementary Table S6.xlsx]

## Sheet: Лист1
Table S6. Analysis of pathways associated with DEGs in IR-s vs. SO-s and IR-f vs. SO-f pairwise comparisons at 24 h after tMCAO using DAVID
Category	Pathway name	IR-s vs. SO-s					IR-f vs. SO-f
		Number of DEGs		padj	Up/(Up+Down), %	Down/(Up+Down), %	Number of DEGs		padj	Up/(Up+Down), %	Down/(Up+Down), %
		Up	Down				Up	Down
KEGG_PATHWAY	rno05200:Pathways in cancer	121	80	1.82374e-11	60.199	39.801	100	75	4.81394e-11	57.1429	42.8571
KEGG_PATHWAY	rno05211:Renal cell carcinoma	15	9	0.0874765	62.5	37.5	16	9	0.00971461	64	36
KEGG_PATHWAY	rno00040:Pentose and glucuronate interconversions	12	2	0.0913256	85.7143	14.2857	5	4	0.0061037	55.5556	44.4444
KEGG_PATHWAY	rno04216:Ferroptosis	14	2	0.0923529	87.5	12.5	13	3	0.0289858	81.25	18.75
KEGG_PATHWAY	rno00270:Cysteine and methionine metabolism	7	11	0.10666	38.8889	61.1111	8	12	0.00756252	40	60
KEGG_PATHWAY	rno04080:Neuroactive ligand-receptor interaction	37	67	0.11021	35.5769	64.4231	42	63	0.000990591	40	60
KEGG_PATHWAY	rno00240:Pyrimidine metabolism	12	7	0.112519	63.1579	36.8421	11	9	0.0171978	55	45
KEGG_PATHWAY	rno04657:IL-17 signaling pathway	25	4	0.124819	86.2069	13.7931	24	4	0.0381358	85.7143	14.2857
KEGG_PATHWAY	rno05034:Alcoholism	21	30	0.127139	41.1765	58.8235	17	28	0.0479633	37.7778	62.2222
KEGG_PATHWAY	rno01240:Biosynthesis of cofactors	34	11	0.131128	75.5556	24.4444	22	16	0.00880373	57.8947	42.1053
KEGG_PATHWAY	rno04070:Phosphatidylinositol signaling system	12	17	0.15002	41.3793	58.6207	11	17	0.0476572	39.2857	60.7143
KEGG_PATHWAY	rno00280:Valine, leucine and isoleucine degradation	1	13	1	7.14286	92.8571	0	20	0.0239606	0	100
KEGG_PATHWAY	rno00760:Nicotinate and nicotinamide metabolism	4	8	1	33.3333	66.6667	5	9	0.0470212	35.7143	64.2857
KEGG_PATHWAY	rno00564:Glycerophospholipid metabolism	9	11	1	45	55	14	15	0.0470212	48.2759	51.7241
KEGG_PATHWAY	rno00562:Inositol phosphate metabolism	10	13	1	43.4783	56.5217	11	12	0.047471	47.8261	52.1739
KEGG_PATHWAY	rno04141:Protein processing in endoplasmic reticulum	57	9	3.90637e-05	86.3636	13.6364	36	5	0.177652	87.8049	12.1951
KEGG_PATHWAY	rno05164:Influenza A	57	9	4.597e-05	86.3636	13.6364	38	6	0.0729093	86.3636	13.6364
KEGG_PATHWAY	rno05017:Spinocerebellar ataxia	27	28	0.000532662	49.0909	50.9091	10	18	1	35.7143	64.2857
KEGG_PATHWAY	rno04929:GnRH secretion	7	22	0.000993251	24.1379	75.8621	5	13	1	27.7778	72.2222
KEGG_PATHWAY	rno04071:Sphingolipid signaling pathway	26	21	0.00139261	55.3191	44.6809	19	12	1	61.2903	38.7097
KEGG_PATHWAY	rno05100:Bacterial invasion of epithelial cells	22	10	0.00238849	68.75	31.25	15	7	0.122964	68.1818	31.8182
KEGG_PATHWAY	rno04919:Thyroid hormone signaling pathway	19	27	0.00251935	41.3043	58.6957	17	17	0.0712459	50	50
KEGG_PATHWAY	rno05022:Pathways of neurodegeneration - multiple diseases	63	78	0.00345909	44.6809	55.3191	39	55	1	41.4894	58.5106
KEGG_PATHWAY	rno05215:Prostate cancer	25	13	0.00375726	65.7895	34.2105	22	7	0.0517387	75.8621	24.1379
KEGG_PATHWAY	rno05170:Human immunodeficiency virus 1 infection	53	23	0.00405323	69.7368	30.2632	37	19	0.136927	66.0714	33.9286
KEGG_PATHWAY	rno04918:Thyroid hormone synthesis	13	17	0.0040821	43.3333	56.6667	7	12	1	36.8421	63.1579
KEGG_PATHWAY	rno04310:Wnt signaling pathway	27	29	0.00911581	48.2143	51.7857	19	25	0.0685119	43.1818	56.8182
KEGG_PATHWAY	rno00670:One carbon pool by folate	9	2	0.00912823	81.8182	18.1818	5	1	1	83.3333	16.6667
KEGG_PATHWAY	rno04068:FoxO signaling pathway	26	20	0.0117165	56.5217	43.4783	22	13	0.114269	62.8571	37.1429
KEGG_PATHWAY	rno04110:Cell cycle	40	4	0.0118502	90.9091	9.09091	31	3	0.0909602	91.1765	8.82353
KEGG_PATHWAY	rno04612:Antigen processing and presentation	29	3	0.0163588	90.625	9.375	21	1	1	95.4545	4.54545
KEGG_PATHWAY	rno01522:Endocrine resistance	19	15	0.0163964	55.8824	44.1176	16	9	0.173485	64	36
KEGG_PATHWAY	rno04972:Pancreatic secretion	13	24	0.0175424	35.1351	64.8649	8	18	1	30.7692	69.2308
KEGG_PATHWAY	rno05010:Alzheimer disease	58	55	0.0184414	51.3274	48.6726	37	38	1	49.3333	50.6667
KEGG_PATHWAY	rno05216:Thyroid cancer	12	5	0.0198692	70.5882	29.4118	10	4	0.0565109	71.4286	28.5714
KEGG_PATHWAY	rno03030:DNA replication	15	1	0.0206137	93.75	6.25	7	2	1	77.7778	22.2222
KEGG_PATHWAY	rno00532:Glycosaminoglycan biosynthesis - chondroitin sulfate / dermatan sulfate	5	6	0.0208255	45.4545	54.5455	3	2	1	60	40
KEGG_PATHWAY	rno05235:PD-L1 expression and PD-1 checkpoint pathway in cancer	22	10	0.0219495	68.75	31.25	19	7	0.0702216	73.0769	26.9231
KEGG_PATHWAY	rno04145:Phagosome	51	7	0.0262428	87.931	12.069	38	4	1	90.4762	9.52381
KEGG_PATHWAY	rno04810:Regulation of actin cytoskeleton	41	27	0.0271117	60.2941	39.7059	31	22	0.125648	58.4906	41.5094
KEGG_PATHWAY	rno04530:Tight junction	34	19	0.02793	64.1509	35.8491	24	11	1	68.5714	31.4286
KEGG_PATHWAY	rno05143:African trypanosomiasis	12	5	0.0321791	70.5882	29.4118	7	4	1	63.6364	36.3636
KEGG_PATHWAY	rno04213:Longevity regulating pathway - multiple species	12	12	0.0350352	50	50	9	6	1	60	40
KEGG_PATHWAY	rno05321:Inflammatory bowel disease	21	2	0.037665	91.3043	8.69565	14	2	1	87.5	12.5
KEGG_PATHWAY	rno05219:Bladder cancer	13	4	0.039669	76.4706	23.5294	11	3	0.0909602	78.5714	21.4286
KEGG_PATHWAY	rno04664:Fc epsilon RI signaling pathway	15	9	0.0492805	62.5	37.5	13	15	1	46.4286	53.5714
KEGG_PATHWAY	rno04724:Glutamatergic synapse	12	52	2.20429e-11	18.75	81.25	11	41	3.66678e-08	21.1538	78.8462
KEGG_PATHWAY	rno05417:Lipid and atherosclerosis	67	27	7.55848e-10	71.2766	28.7234	56	18	2.06689e-06	75.6757	24.3243
KEGG_PATHWAY	rno05205:Proteoglycans in cancer	63	30	8.00469e-10	67.7419	32.2581	55	27	2.61604e-09	67.0732	32.9268
KEGG_PATHWAY	rno04010:MAPK signaling pathway	74	46	9.88839e-10	61.6667	38.3333	63	35	6.02426e-07	64.2857	35.7143
KEGG_PATHWAY	rno04725:Cholinergic synapse	17	43	1.07448e-09	28.3333	71.6667	16	28	4.87301e-05	36.3636	63.6364
KEGG_PATHWAY	rno04020:Calcium signaling pathway	32	70	1.26909e-09	31.3725	68.6275	29	54	8.74231e-07	34.9398	65.0602
KEGG_PATHWAY	rno05418:Fluid shear stress and atherosclerosis	51	21	4.31423e-09	70.8333	29.1667	39	19	2.43168e-06	67.2414	32.7586
KEGG_PATHWAY	rno04713:Circadian entrainment	12	41	5.18082e-09	22.6415	77.3585	9	34	2.13116e-06	20.9302	79.0698
KEGG_PATHWAY	rno04210:Apoptosis	47	19	9.00884e-09	71.2121	28.7879	39	10	0.000109096	79.5918	20.4082
KEGG_PATHWAY	rno04024:cAMP signaling pathway	31	60	4.11542e-08	34.0659	65.9341	35	52	4.49808e-10	40.2299	59.7701
KEGG_PATHWAY	rno04925:Aldosterone synthesis and secretion	15	35	7.53643e-08	30	70	11	26	0.000279417	29.7297	70.2703
KEGG_PATHWAY	rno04921:Oxytocin signaling pathway	29	41	9.13459e-08	41.4286	58.5714	25	32	1.58253e-05	43.8596	56.1404
KEGG_PATHWAY	rno04911:Insulin secretion	12	33	2.3893e-07	26.6667	73.3333	9	20	0.00893036	31.0345	68.9655
KEGG_PATHWAY	rno05140:Leishmaniasis	35	4	6.98101e-07	89.7436	10.2564	30	2	4.56845e-05	93.75	6.25
KEGG_PATHWAY	rno04611:Platelet activation	35	23	8.50416e-07	60.3448	39.6552	27	15	0.0019712	64.2857	35.7143
KEGG_PATHWAY	rno05207:Chemical carcinogenesis - receptor activation	50	40	1.06705e-06	55.5556	44.4444	48	32	1.07603e-06	60	40
KEGG_PATHWAY	rno04380:Osteoclast differentiation	44	12	1.06705e-06	78.5714	21.4286	41	9	1.91641e-06	82	18
KEGG_PATHWAY	rno04015:Rap1 signaling pathway	46	39	1.26162e-06	54.1176	45.8824	40	29	0.000102626	57.971	42.029
KEGG_PATHWAY	rno04933:AGE-RAGE signaling pathway in diabetic complications	32	17	1.26162e-06	65.3061	34.6939	28	9	0.000747327	75.6757	24.3243
KEGG_PATHWAY	rno05031:Amphetamine addiction	12	25	1.66102e-06	32.4324	67.5676	10	26	1.68016e-07	27.7778	72.2222
KEGG_PATHWAY	rno05163:Human cytomegalovirus infection	66	29	1.82387e-06	69.4737	30.5263	58	23	1.68324e-05	71.6049	28.3951
KEGG_PATHWAY	rno04727:GABAergic synapse	9	36	1.98378e-06	20	80	7	23	0.0119635	23.3333	76.6667
KEGG_PATHWAY	rno05134:Legionellosis	30	3	2.09844e-06	90.9091	9.09091	22	0	0.00875558	100	0
KEGG_PATHWAY	rno04720:Long-term potentiation	10	26	3.23199e-06	27.7778	72.2222	6	23	0.000226154	20.6897	79.3103
KEGG_PATHWAY	rno05145:Toxoplasmosis	41	10	4.16284e-06	80.3922	19.6078	36	7	6.82652e-05	83.7209	16.2791
KEGG_PATHWAY	rno04062:Chemokine signaling pathway	42	31	6.90085e-06	57.5342	42.4658	40	21	0.000109096	65.5738	34.4262
KEGG_PATHWAY	rno05032:Morphine addiction	6	38	7.42461e-06	13.6364	86.3636	7	26	0.00225174	21.2121	78.7879
KEGG_PATHWAY	rno04971:Gastric acid secretion	12	26	8.26318e-06	31.5789	68.4211	8	23	0.000301977	25.8065	74.1935
KEGG_PATHWAY	rno04722:Neurotrophin signaling pathway	30	23	9.33635e-06	56.6038	43.3962	24	18	0.000747327	57.1429	42.8571
KEGG_PATHWAY	rno05133:Pertussis	34	3	1.10305e-05	91.8919	8.10811	26	4	0.000460757	86.6667	13.3333
KEGG_PATHWAY	rno05414:Dilated cardiomyopathy	16	28	1.34523e-05	36.3636	63.6364	19	14	0.00314084	57.5758	42.4242
KEGG_PATHWAY	rno04728:Dopaminergic synapse	17	39	1.85734e-05	30.3571	69.6429	13	31	0.0014903	29.5455	70.4545
KEGG_PATHWAY	rno04261:Adrenergic signaling in cardiomyocytes	16	45	1.85734e-05	26.2295	73.7705	14	31	0.00711058	31.1111	68.8889
KEGG_PATHWAY	rno04360:Axon guidance	27	44	2.02742e-05	38.0282	61.9718	18	43	9.84786e-05	29.5082	70.4918
KEGG_PATHWAY	rno04928:Parathyroid hormone synthesis, secretion and action	21	26	2.29724e-05	44.6809	55.3191	14	17	0.0394572	45.1613	54.8387
KEGG_PATHWAY	rno04750:Inflammatory mediator regulation of TRP channels	18	32	2.81067e-05	36	64	17	18	0.0189278	48.5714	51.4286
KEGG_PATHWAY	rno04115:p53 signaling pathway	31	5	2.90656e-05	86.1111	13.8889	23	9	7.47724e-05	71.875	28.125
KEGG_PATHWAY	rno04510:Focal adhesion	52	24	3.09184e-05	68.4211	31.5789	49	24	8.74231e-07	67.1233	32.8767
KEGG_PATHWAY	rno04915:Estrogen signaling pathway	30	26	3.5154e-05	53.5714	46.4286	22	16	0.0394572	57.8947	42.1053
KEGG_PATHWAY	rno04666:Fc gamma R-mediated phagocytosis	28	15	4.02946e-05	65.1163	34.8837	22	13	0.000975141	62.8571	37.1429
KEGG_PATHWAY	rno04668:TNF signaling pathway	37	11	4.597e-05	77.0833	22.9167	36	8	3.29521e-05	81.8182	18.1818
KEGG_PATHWAY	rno04912:GnRH signaling pathway	19	22	5.36809e-05	46.3415	53.6585	13	17	0.0104677	43.3333	56.6667
KEGG_PATHWAY	rno05152:Tuberculosis	55	13	5.9637e-05	80.8824	19.1176	42	10	0.00700734	80.7692	19.2308
KEGG_PATHWAY	rno05169:Epstein-Barr virus infection	70	12	7.92171e-05	85.3659	14.6341	53	7	0.0248497	88.3333	11.6667
KEGG_PATHWAY	rno04726:Serotonergic synapse	17	34	8.52105e-05	33.3333	66.6667	15	24	0.00699162	38.4615	61.5385
KEGG_PATHWAY	rno05033:Nicotine addiction	0	23	9.84928e-05	0	100	0	20	0.000522476	0	100
KEGG_PATHWAY	rno04540:Gap junction	12	27	0.00013257	30.7692	69.2308	7	23	0.00688863	23.3333	76.6667
KEGG_PATHWAY	rno04970:Salivary secretion	11	26	0.000134437	29.7297	70.2703	5	22	0.0165673	18.5185	81.4815
KEGG_PATHWAY	rno05132:Salmonella infection	72	17	0.00013801	80.8989	19.1011	58	14	0.00310147	80.5556	19.4444
KEGG_PATHWAY	rno05225:Hepatocellular carcinoma	34	33	0.000162175	50.7463	49.2537	28	29	0.000747327	49.1228	50.8772
KEGG_PATHWAY	rno05223:Non-small cell lung cancer	18	16	0.000182035	52.9412	47.0588	18	13	0.000183911	58.0645	41.9355
KEGG_PATHWAY	rno05166:Human T-cell leukemia virus 1 infection	69	18	0.000184094	79.3103	20.6897	54	13	0.0133299	80.597	19.403
KEGG_PATHWAY	rno05030:Cocaine addiction	11	14	0.000185729	44	56	12	19	2.61604e-09	38.7097	61.2903
KEGG_PATHWAY	rno04066:HIF-1 signaling pathway	31	16	0.000197654	65.9574	34.0426	25	13	0.00336316	65.7895	34.2105
KEGG_PATHWAY	rno05167:Kaposi sarcoma-associated herpesvirus infection	59	18	0.00024342	76.6234	23.3766	51	11	0.00487308	82.2581	17.7419
KEGG_PATHWAY	rno04926:Relaxin signaling pathway	26	25	0.00024342	50.9804	49.0196	25	15	0.00759995	62.5	37.5
KEGG_PATHWAY	rno04916:Melanogenesis	16	26	0.00024342	38.0952	61.9048	11	21	0.0119635	34.375	65.625
KEGG_PATHWAY	rno04934:Cushing syndrome	27	33	0.000244078	45	55	26	25	0.0010949	50.9804	49.0196
KEGG_PATHWAY	rno04211:Longevity regulating pathway	19	20	0.00026788	48.7179	51.2821	20	9	0.0180986	68.9655	31.0345
KEGG_PATHWAY	rno04270:Vascular smooth muscle contraction	20	33	0.000612243	37.7358	62.2642	13	28	0.0172251	31.7073	68.2927
KEGG_PATHWAY	rno04151:PI3K-Akt signaling pathway	77	34	0.000639925	69.3694	30.6306	70	27	0.000677334	72.1649	27.8351
KEGG_PATHWAY	rno04072:Phospholipase D signaling pathway	26	30	0.000710858	46.4286	53.5714	20	27	0.00333192	42.5532	57.4468
KEGG_PATHWAY	rno05161:Hepatitis B	45	13	0.000726661	77.5862	22.4138	37	11	0.0048401	77.0833	22.9167
KEGG_PATHWAY	rno04670:Leukocyte transendothelial migration	35	11	0.000757277	76.087	23.913	32	11	0.000226154	74.4186	25.5814
KEGG_PATHWAY	rno04659:Th17 cell differentiation	35	7	0.000757277	83.3333	16.6667	28	7	0.00453621	80	20
KEGG_PATHWAY	rno05142:Chagas disease	30	12	0.000757277	71.4286	28.5714	24	8	0.0231008	75	25
KEGG_PATHWAY	rno05410:Hypertrophic cardiomyopathy	18	20	0.000757277	47.3684	52.6316	19	9	0.0342318	67.8571	32.1429
KEGG_PATHWAY	rno04218:Cellular senescence	50	16	0.000757277	75.7576	24.2424	38	11	0.0455194	77.551	22.449
KEGG_PATHWAY	rno04723:Retrograde endocannabinoid signaling	9	47	0.000785702	16.0714	83.9286	8	34	0.0350005	19.0476	80.9524
KEGG_PATHWAY	rno04064:NF-kappa B signaling pathway	32	8	0.000835879	80	20	26	5	0.0178732	83.871	16.129
KEGG_PATHWAY	rno05222:Small cell lung cancer	28	10	0.000929927	73.6842	26.3158	29	9	4.96842e-05	76.3158	23.6842
KEGG_PATHWAY	rno05165:Human papillomavirus infection	75	37	0.000943207	66.9643	33.0357	63	31	0.0038819	67.0213	32.9787
KEGG_PATHWAY	rno05202:Transcriptional misregulation in cancer	49	19	0.000966816	72.0588	27.9412	44	16	0.00103457	73.3333	26.6667
KEGG_PATHWAY	rno04650:Natural killer cell mediated cytotoxicity	29	11	0.00100593	72.5	27.5	22	8	0.0330693	73.3333	26.6667
KEGG_PATHWAY	rno04935:Growth hormone synthesis, secretion and action	21	24	0.00111865	46.6667	53.3333	20	14	0.0333276	58.8235	41.1765
KEGG_PATHWAY	rno04662:B cell receptor signaling pathway	26	7	0.00112153	78.7879	21.2121	23	6	0.00225174	79.3103	20.6897
KEGG_PATHWAY	rno05214:Glioma	17	15	0.0011586	53.125	46.875	14	14	0.00254607	50	50
KEGG_PATHWAY	rno05221:Acute myeloid leukemia	22	8	0.00122366	73.3333	26.6667	21	7	0.000735035	75	25
KEGG_PATHWAY	rno04927:Cortisol synthesis and secretion	11	19	0.00122366	36.6667	63.3333	11	12	0.0245103	47.8261	52.1739
KEGG_PATHWAY	rno04550:Signaling pathways regulating pluripotency of stem cells	24	28	0.00166933	46.1538	53.8462	27	24	8.98751e-05	52.9412	47.0588
KEGG_PATHWAY	rno04014:Ras signaling pathway	41	37	0.00169659	52.5641	47.4359	33	35	0.00225174	48.5294	51.4706
KEGG_PATHWAY	rno05146:Amoebiasis	24	14	0.00213099	63.1579	36.8421	25	9	0.00227158	73.5294	26.4706
KEGG_PATHWAY	rno04625:C-type lectin receptor signaling pathway	32	11	0.0022532	74.4186	25.5814	28	8	0.00893036	77.7778	22.2222
KEGG_PATHWAY	rno05162:Measles	46	6	0.00232257	88.4615	11.5385	37	4	0.0274296	90.2439	9.7561
KEGG_PATHWAY	rno01100:Metabolic pathways	200	225	0.00239856	47.0588	52.9412	161	219	4.56845e-05	42.3684	57.6316
KEGG_PATHWAY	rno05144:Malaria	23	2	0.00239856	92	8	16	3	0.0368419	84.2105	15.7895
KEGG_PATHWAY	rno05220:Chronic myeloid leukemia	25	7	0.002963	78.125	21.875	23	8	0.000663031	74.1935	25.8065
KEGG_PATHWAY	rno05230:Central carbon metabolism in cancer	12	17	0.0034762	41.3793	58.6207	15	13	0.00088072	53.5714	46.4286
KEGG_PATHWAY	rno04371:Apelin signaling pathway	26	23	0.00393183	53.0612	46.9388	21	18	0.0321775	53.8462	46.1538
KEGG_PATHWAY	rno01524:Platinum drug resistance	19	14	0.0042063	57.5758	42.4242	13	15	0.0119635	46.4286	53.5714
KEGG_PATHWAY	rno00230:Purine metabolism	23	24	0.00449645	48.9362	51.0638	19	26	0.000735035	42.2222	57.7778
KEGG_PATHWAY	rno03008:Ribosome biogenesis in eukaryotes	32	2	0.00478381	94.1176	5.88235	28	2	0.00688863	93.3333	6.66667
KEGG_PATHWAY	rno05135:Yersinia infection	39	9	0.00478381	81.25	18.75	32	8	0.0172251	80	20
KEGG_PATHWAY	rno05203:Viral carcinogenesis	62	10	0.00478381	86.1111	13.8889	50	9	0.0239606	84.7458	15.2542
KEGG_PATHWAY	rno04976:Bile secretion	16	20	0.0049977	44.4444	55.5556	14	17	0.0104677	45.1613	54.8387
KEGG_PATHWAY	rno04022:cGMP-PKG signaling pathway	21	37	0.00515572	36.2069	63.7931	17	28	0.0296985	37.7778	62.2222
KEGG_PATHWAY	rno05217:Basal cell carcinoma	11	15	0.00628618	42.3077	57.6923	11	15	0.00088072	42.3077	57.6923
KEGG_PATHWAY	rno04920:Adipocytokine signaling pathway	17	12	0.00658585	58.6207	41.3793	17	9	0.00711058	65.3846	34.6154
KEGG_PATHWAY	rno04931:Insulin resistance	19	21	0.00765994	47.5	52.5	22	11	0.0274296	66.6667	33.3333
KEGG_PATHWAY	rno01521:EGFR tyrosine kinase inhibitor resistance	15	16	0.00881905	48.3871	51.6129	16	14	0.0019712	53.3333	46.6667
KEGG_PATHWAY	rno04922:Glucagon signaling pathway	16	22	0.00894771	42.1053	57.8947	12	19	0.0358109	38.7097	61.2903
KEGG_PATHWAY	rno05231:Choline metabolism in cancer	17	19	0.0103628	47.2222	52.7778	14	17	0.0178732	45.1613	54.8387
KEGG_PATHWAY	rno04730:Long-term depression	9	16	0.01046	36	64	8	13	0.0274296	38.0952	61.9048
KEGG_PATHWAY	rno04370:VEGF signaling pathway	14	10	0.0110957	58.3333	41.6667	14	7	0.0172251	66.6667	33.3333
KEGG_PATHWAY	rno05212:Pancreatic cancer	22	7	0.0119173	75.8621	24.1379	21	7	0.00314084	75	25
KEGG_PATHWAY	rno04964:Proximal tubule bicarbonate reclamation	2	10	0.0156402	16.6667	83.3333	1	10	0.0172251	9.09091	90.9091
KEGG_PATHWAY	rno04390:Hippo signaling pathway	30	22	0.0160264	57.6923	42.3077	27	18	0.0204482	60	40
KEGG_PATHWAY	rno04512:ECM-receptor interaction	21	11	0.0163588	65.625	34.375	22	10	0.00183821	68.75	31.25
KEGG_PATHWAY	rno05226:Gastric cancer	26	24	0.0163588	52	48	23	20	0.0239606	53.4884	46.5116
KEGG_PATHWAY	rno05224:Breast cancer	29	20	0.0175262	59.1837	40.8163	27	17	0.0114409	61.3636	38.6364
KEGG_PATHWAY	rno04936:Alcoholic liver disease	28	17	0.0208255	62.2222	37.7778	26	13	0.0264161	66.6667	33.3333
KEGG_PATHWAY	rno05210:Colorectal cancer	21	11	0.0219495	65.625	34.375	19	10	0.0165673	65.5172	34.4828
KEGG_PATHWAY	rno04924:Renin secretion	9	18	0.0233054	33.3333	66.6667	8	15	0.0416245	34.7826	65.2174
KEGG_PATHWAY	rno05213:Endometrial cancer	13	10	0.0262428	56.5217	43.4783	11	9	0.0368419	55	45
KEGG_PATHWAY	rno04514:Cell adhesion molecules	30	26	0.0337796	53.5714	46.4286	28	26	0.00383016	51.8519	48.1481
KEGG_PATHWAY	rno04910:Insulin signaling pathway	21	24	0.0337796	46.6667	53.3333	23	17	0.0258647	57.5	42.5
KEGG_PATHWAY	rno04215:Apoptosis - multiple species	11	4	0.0355957	73.3333	26.6667	10	4	0.0258647	71.4286	28.5714
KEGG_PATHWAY	rno01232:Nucleotide metabolism	19	10	0.037665	65.5172	34.4828	15	14	0.00568145	51.7241	48.2759
KEGG_PATHWAY	rno04350:TGF-beta signaling pathway	19	13	0.0455889	59.375	40.625	21	13	0.00166283	61.7647	38.2353
The percentage of upregulated DEGs is >75%
The percentage of downregulated DEGs is >75%
The number of DEGs was determined only for significant functional categories (padj<0,05)
