# Supplementary material for: Differentially Expressed Genes in Rat Brain Regions with Different Degrees of Ischemic Damage
Source: Int J Mol Sci. 2025 Mar 6;26(5):2347. doi: 10.3390/ijms26052347 (PMC11900510; doi:10.3390/ijms26052347)
Supplement: Supplementary file 1 [file ijms-26-02347-s001.zip › Supplementary Table S5.xlsx]

## Sheet: Лист1
Table S5. Genes that are DEGs in IR-f vs. SO-f but not IR-s vs. SO-s pairwise comparison
RefSeq ID	Gene symbol	Description	IR-f vs. SO-f			IR-s vs. SO-s
			Ratio	±SE	Padj	Ratio	±SE	Padj
NM_001014162	Acsm5	no definition	0.0788869	0.0375192	0.0119283	0.0766086	0.0654429	0.080483
NM_001025155	Lrrc17	leucine rich repeat containing 17 (Lrrc17), mRNA	0.119613	0.0683773	0.00991745	0.722304	0.244616	1
NM_019218	Neurod1	neuronal differentiation 1 (Neurod1), mRNA	0.128541	0.0401015	0.00022638	0.0782319	0.0903344	1
NM_019202	Pla2g2c	phospholipase A2, group IIC (Pla2g2c), mRNA	0.135817	0.0432566	0.00043076	0.558826	0.231796	0.0685524
NM_057183	Gzmm	granzyme M (lymphocyte met-ase 1) (Gzmm), mRNA	0.166647	0.0627565	0.00022638	1.16457	0.311356	1
NM_001270868; NM_001270869; NM_001270870; NM_031073	Ntf3	no definition; neurotrophin 3 (Ntf3), transcript variant 2, mRNA; no definition; neurotrophin 3 (Ntf3), transcript variant 1, mRNA	0.17054	0.0349165	0.00242442	0.495185	0.566461	1
NM_001191669	Thsd7b	thrombospondin, type I, domain containing 7B (Thsd7b), mRNA	0.171587	0.0679878	0.00022638	0.292855	0.0910432	1
NM_001107988	Vwa5b1	von Willebrand factor A domain containing 5B1 (Vwa5b1), mRNA	0.176821	0.0188749	0.00022638	1.25091	0.62973	0.296802
NM_001013233	Gypc	glycophorin C (Gerbich blood group) (Gypc), mRNA	0.195224	0.0430838	0.00022638	0.768674	0.211463	0.358238
NM_001107464	Dact2	dapper, antagonist of beta-catenin, homolog 2 (Xenopus laevis) (Dact2), mRNA	0.220391	0.0536058	0.00022638	0.964321	0.15658	0.796005
NM_001008306	Calhm2	calcium homeostasis modulator 2 (Calhm2), mRNA	0.232015	0.0499861	0.00022638	0.960155	0.0971896	0.894715
NM_001106054	Klhl1	kelch-like family member 1 (Klhl1), mRNA	0.234641	0.0898582	0.00162725	0.635135	0.451783	1
NM_012585	Htr1a	5-hydroxytryptamine (serotonin) receptor 1A, G protein-coupled (Htr1a), mRNA	0.234969	0.0852322	0.00022638	0.609826	0.436335	0.180907
NM_078621	Ackr2	atypical chemokine receptor 2 (Ackr2), mRNA	0.243873	0.102775	0.00022638	0.217565	0.148335	1
NM_184045	Srpk3	SRSF protein kinase 3 (Srpk3), mRNA	0.24428	0.131678	0.00022638	0.582371	0.253979	0.0955871
NM_001009684	Hsd17b13	hydroxysteroid (17-beta) dehydrogenase 13 (Hsd17b13), mRNA	0.256454	0.0755515	0.00022638	0.694477	0.278013	1
NM_030850	Bhmt	betaine-homocysteine S-methyltransferase (Bhmt), mRNA	0.260254	0.0861377	0.00022638	0.304096	0.197959	1
NM_024483	Adra1d	adrenoceptor alpha 1D (Adra1d), mRNA	0.261703	0.0805612	0.00022638	0.261795	0.113707	1
NM_017053	Tacr3	tachykinin receptor 3 (Tacr3), mRNA	0.264658	0.117844	0.00022638	0.398632	0.20657	1
NM_198762	Kcnt2	potassium channel, subfamily T, member 2 (Kcnt2), mRNA	0.267057	0.0903785	0.00022638	0.497042	0.0949017	1
NM_031612	Apln	apelin (Apln), mRNA	0.274276	0.0312989	0.00022638	0.763673	0.112235	0.0222949
NM_001109650	Kctd4	potassium channel tetramerization domain containing 4 (Kctd4), mRNA	0.274557	0.14027	0.0163747	0.729111	0.137201	0.149915
NM_001100499	Pkp2	no definition	0.274866	0.0535848	0.00061643	0.949372	0.411437	0.844826
NM_001017505	Itgbl1	integrin, beta-like 1 (Itgbl1), mRNA	0.281473	0.130859	0.00079891	0.401981	0.176224	1
NM_022959	Rassf9	Ras association (RalGDS/AF-6) domain family (N-terminal) member 9 (Rassf9), mRNA	0.286934	0.110753	0.0013047	0.645922	0.182315	0.089609
NM_053954	Kcns1	potassium voltage-gated channel, delayed-rectifier, subfamily S, member 1 (Kcns1), mRNA	0.29233	0.087974	0.00022638	0.332812	0.0717012	1
NM_001191817	Hhip	Hedgehog-interacting protein (Hhip), mRNA	0.293388	0.107864	0.00022638	1.2846	0.213112	1
NM_147216	Slc16a2	solute carrier family 16, member 2 (thyroid hormone transporter) (Slc16a2), mRNA	0.303923	0.0232514	0.00022638	0.667755	0.118104	0.0243815
NM_001013151	Gna14	guanine nucleotide binding protein, alpha 14 (Gna14), mRNA	0.306095	0.0393206	0.00022638	0.389439	0.262818	1
NM_053503	Ajuba	ajuba LIM protein (Ajuba), mRNA	0.312455	0.0480062	0.00022638	1.00932	0.118206	0.966886
NM_001007687	Cndp1	carnosine dipeptidase 1 (metallopeptidase M20 family) (Cndp1), mRNA	0.315793	0.052294	0.00113878	0.7268	0.174282	0.212495
NM_001106317	Rassf7	Ras association (RalGDS/AF-6) domain family (N-terminal) member 7 (Rassf7), mRNA	0.317151	0.0713088	0.00022638	0.659876	0.115212	1
NM_022847	Pgr	progesterone receptor (Pgr), mRNA	0.320232	0.0791628	0.00022638	0.66526	0.124542	1
NM_001130077	Tcerg1l	transcription elongation regulator 1-like (Tcerg1l), mRNA	0.322531	0.073562	0.00022638	1.04915	0.456627	0.861891
NM_001173557	RGD1311756	similar to hypothetical protein FLJ20950 (RGD1311756), mRNA	0.323635	0.0766449	0.00022638	0.690198	0.196562	0.0597011
NM_053514	Lin7a	lin-7 homolog a (C. elegans) (Lin7a), mRNA	0.325191	0.13368	0.00022638	0.503613	0.150824	0.0674905
NM_001127452	RGD1305587	similar to RIKEN cDNA 2010107G23 (RGD1305587), mRNA	0.32585	0.0469197	0.00022638	0.712019	0.0982372	0.0103255
NM_001106465	Ntng1	netrin G1 (Ntng1), mRNA	0.329372	0.080082	0.00022638	0.738536	0.256257	0.109977
NM_012869	Npy5r	neuropeptide Y receptor Y5 (Npy5r), mRNA	0.331373	0.0709877	0.00043076	0.889612	0.393093	1
NM_001024902	Lrrc56	leucine rich repeat containing 56 (Lrrc56), mRNA	0.33348	0.100074	0.00242442	1.12668	0.273057	0.633492
NM_001137622	Adamts2	ADAM metallopeptidase with thrombospondin type 1 motif, 2 (Adamts2), mRNA	0.336342	0.113618	0.00022638	0.781228	0.429935	1
NM_001107277	Lgi3	leucine-rich repeat LGI family, member 3 (Lgi3), mRNA	0.337278	0.0935365	0.00022638	0.718261	0.12706	0.00359968
NM_053653	Vegfc	vascular endothelial growth factor C (Vegfc), mRNA	0.344205	0.0721353	0.00226624	1.74223	0.65482	0.0807704
NM_001126303	Usp43	ubiquitin specific peptidase 43 (Usp43), mRNA	0.345671	0.0462182	0.00043076	1.72121	0.502035	1
NM_001107515	Hebp2	heme binding protein 2 (Hebp2), mRNA	0.345766	0.0615252	0.00113878	1.82166	0.324705	1
NM_001107281	Klf12	Kruppel-like factor 12 (Klf12), mRNA	0.349584	0.142759	0.00022638	0.866814	0.331125	1
NM_001009486	Klra1	killer cell lectin-like receptor, subfamily A, member 1 (Klra1), mRNA	0.352394	0.185137	0.0211833	1.08479	0.386898	0.78439
NM_001168674	Sntb2	no definition	0.353911	0.125071	0.00022638	0.554495	0.132976	0.0796567
NM_001100862	Fam13a	family with sequence similarity 13, member A (Fam13a), mRNA	0.354628	0.0676116	0.00022638	0.780495	0.0672887	0.215042
NM_001105902	Pex11g	peroxisomal biogenesis factor 11 gamma (Pex11g), mRNA	0.355436	0.123922	0.0227492	0.750002	0.0857046	0.321047
NM_001163723	Smim1	small integral membrane protein 1 (Smim1), mRNA	0.356741	0.158948	0.036133	0.669959	0.294492	0.262428
NM_080698	Fmod	fibromodulin (Fmod), mRNA	0.35685	0.176664	0.00061643	0.688174	0.154918	0.131181
NM_198199	Qrfpr	pyroglutamylated RFamide peptide receptor (Qrfpr), mRNA	0.358131	0.083525	0.00022638	0.969209	0.30318	1
NM_001106265	Perp	PERP, TP53 apoptosis effector (Perp), mRNA	0.359776	0.128741	0.0051008	1.36387	0.423794	0.256578
NM_053405	Kcnk9	potassium channel, subfamily K, member 9 (Kcnk9), mRNA	0.360088	0.11715	0.00022638	0.586007	0.116026	0.0980225
NM_001109117	Rnf182	ring finger protein 182 (Rnf182), mRNA	0.36307	0.11937	0.00113878	0.593308	0.126547	0.0729694
NM_133590	Rab7l1	RAB7, member RAS oncogene family-like 1 (Rab7l1), mRNA	0.364131	0.0753459	0.00022638	0.708171	0.0916917	0.0299328
NM_032083	Chn1	chimerin 1 (Chn1), mRNA	0.364927	0.0663237	0.00022638	0.675945	0.140476	0.00134388
NM_001106582	Gpr165	G protein-coupled receptor 165 (Gpr165), mRNA	0.369079	0.108505	0.00061643	1.45132	0.797342	0.136246
NM_017167	Oprk1	opioid receptor, kappa 1 (Oprk1), mRNA	0.371986	0.18126	0.0439372	0.596849	0.225972	0.0600294
NM_001108294	Copz2	coatomer protein complex, subunit zeta 2 (Copz2), mRNA	0.375965	0.104058	0.0051008	1.24992	0.284558	0.451398
NM_033359	Ngb	neuroglobin (Ngb), mRNA	0.378651	0.110006	0.00178864	0.670926	0.172915	0.0610738
NM_001134694	LOC691909	hypothetical protein LOC691909 (LOC691909), mRNA	0.379844	0.0762366	0.0168155	1.086	0.338978	0.776063
NM_001134504	Klhl23	kelch-like family member 23 (Klhl23), mRNA	0.381377	0.0759639	0.00022638	0.840816	0.0684756	0.142788
NM_057104	Enpp2	no definition	0.381544	0.107183	0.00022638	0.762319	0.10264	0.0138488
NM_173293	Olr59	olfactory receptor 59 (Olr59), mRNA	0.383112	0.0904837	0.00022638	0.344527	0.110566	1
NM_021670	Bmp15	bone morphogenetic protein 15 (Bmp15), mRNA	0.383296	0.159411	0.0421125	0.247885	0.112469	1
NM_022594	Ech1	enoyl CoA hydratase 1, peroxisomal (Ech1), mRNA	0.384307	0.105687	0.00022638	0.703257	0.0546597	0.00238447
NM_017017	Hgf	hepatocyte growth factor (Hgf), mRNA	0.385815	0.18782	0.00194911	1.48696	0.941754	1
NM_001191918	C1qtnf2	C1q and tumor necrosis factor related protein 2 (C1qtnf2), mRNA	0.386489	0.106931	0.0048338	1.35269	0.268857	0.273387
NM_001012006	Ace2	angiotensin I converting enzyme 2 (Ace2), mRNA	0.389013	0.16453	0.00344969	0.63334	0.0517836	0.0780715
NM_001105762	RGD1565166	similar to MGC45438 protein (RGD1565166), mRNA	0.389661	0.149826	0.00745536	1.14752	0.136836	0.649436
NM_012798	Mal	mal, T-cell differentiation protein (Mal), mRNA	0.389804	0.139878	0.00022638	0.793367	0.109305	0.0449927
NM_080771	Inhbb	inhibin beta-B (Inhbb), mRNA	0.392069	0.0967551	0.00022638	0.896058	0.112409	0.645759
NM_053955	Crym	crystallin, mu (Crym), mRNA	0.39547	0.0477418	0.00022638	1.08512	0.230667	0.724562
NM_001107849	Stard8	StAR-related lipid transfer (START) domain containing 8 (Stard8), mRNA	0.398616	0.0875568	0.00022638	0.820345	0.058804	0.211211
NM_198754	Cmtm8	CKLF-like MARVEL transmembrane domain containing 8 (Cmtm8), mRNA	0.39877	0.0597234	0.00563353	1.44039	0.260736	0.127119
NM_001009623	Tnfsf13	tumor necrosis factor (ligand) superfamily, member 13 (Tnfsf13), mRNA	0.399509	0.057975	0.00022638	0.81378	0.141606	0.222029
NM_001108435	Mppe1	metallophosphoesterase 1 (Mppe1), mRNA	0.400779	0.0502787	0.00022638	0.722168	0.0582384	0.0148207
NM_001079884	Galnt18	polypeptide N-acetylgalactosaminyltransferase 18 (Galnt18), mRNA	0.402031	0.0981299	0.00022638	0.722624	0.049793	0.0124904
NM_172224	Impa2	inositol (myo)-1(or 4)-monophosphatase 2 (Impa2), mRNA	0.404833	0.10249	0.00043076	0.661413	0.110632	0.0630272
NM_031329	Ocln	occludin (Ocln), mRNA	0.408823	0.0651904	0.00022638	0.749807	0.0565544	0.0455852
NM_001039021	Zdhhc8	zinc finger, DHHC-type containing 8 (Zdhhc8), mRNA	0.410294	0.0420789	0.00022638	0.729843	0.0746655	0.00555127
NM_001109299	Tmie	transmembrane inner ear (Tmie), mRNA	0.411547	0.117384	0.00022638	0.861868	0.320981	0.505923
NM_012796	Gstt2	no definition	0.412481	0.10595	0.00022638	0.800155	0.0699246	0.16345
NM_001105872	Mfi2	antigen p97 (melanoma associated) identified by monoclonal antibodies 133.2 and 96.5 (Mfi2), mRNA	0.412658	0.0261333	0.00022638	1.46786	0.418887	1
NM_080580	Rab3d	RAB3D, member RAS oncogene family (Rab3d), mRNA	0.414154	0.038102	0.00022638	0.871325	0.112689	0.380109
NM_001044269	Tmem196	transmembrane protein 196 (Tmem196), mRNA	0.414599	0.15392	0.00022638	0.764013	0.28976	0.297991
NM_172033	Plekhb1	pleckstrin homology domain containing, family B (evectins) member 1 (Plekhb1), mRNA	0.41495	0.0944023	0.00022638	0.725265	0.0766969	0.0040712
NM_201417	Rxfp1	relaxin/insulin-like family peptide receptor 1 (Rxfp1), mRNA	0.415209	0.14776	0.00022638	0.152903	0.0797605	1
NM_017301	S1pr1	sphingosine-1-phosphate receptor 1 (S1pr1), mRNA	0.418303	0.071593	0.00022638	0.723867	0.0633318	0.00347936
NM_001106683	Mfsd2a	major facilitator superfamily domain containing 2A (Mfsd2a), mRNA	0.419488	0.104735	0.00022638	0.802918	0.105264	0.092264
NM_001191992	Odf3b	outer dense fiber of sperm tails 3B (Odf3b), mRNA	0.419988	0.0775326	0.0402075	1.07203	0.734263	0.776606
NM_017024	Lcat	lecithin cholesterol acyltransferase (Lcat), mRNA	0.420285	0.0569476	0.00022638	0.740842	0.203622	0.153387
NM_001100885	Myl9	myosin, light chain 9, regulatory (Myl9), mRNA	0.420541	0.127606	0.00022638	0.78981	0.122185	0.125376
NM_001106840	Gsta4	glutathione S-transferase alpha 4 (Gsta4), mRNA	0.420646	0.158018	0.00022638	0.718195	0.131446	0.0566163
NM_001106043	Dleu7	deleted in lymphocytic leukemia, 7 (Dleu7), mRNA	0.420711	0.138185	0.000971113	0.839658	0.383101	0.524476
NM_001017467	Ly6e	lymphocyte antigen 6 complex, locus E (Ly6e), mRNA	0.424692	0.0432553	0.00022638	0.764098	0.139431	0.0256708
NM_001105871	Hrasls	HRAS-like suppressor (Hrasls), mRNA	0.425122	0.0940975	0.00022638	1.02839	0.439465	1
NM_001108459	Clvs2	no definition	0.42514	0.086293	0.00022638	0.651841	0.220762	0.126168
NM_001107319	Unc5d	unc-5 homolog D (C. elegans) (Unc5d), mRNA	0.425485	0.150341	0.00022638	1.33436	0.471769	1
NM_031348	Fcna	ficolin A (Fcna), mRNA	0.42555	0.196943	0.0378568	1.13857	0.140031	1
NM_001009675	Tceal1	transcription elongation factor A (SII)-like 1 (Tceal1), mRNA	0.425904	0.123777	0.00022638	0.744189	0.0760628	0.0394031
NM_017252	Pou3f4	POU class 3 homeobox 4 (Pou3f4), mRNA	0.428382	0.104614	0.000971113	0.719277	0.250859	0.0780715
NM_001002288	Mrgpre	no definition	0.43043	0.0814593	0.0283652	0.675228	0.24657	0.476522
NM_020100	Ramp3	receptor (G protein-coupled) activity modifying protein 3 (Ramp3), mRNA	0.431454	0.0626461	0.00022638	1.14307	0.136845	0.532875
NM_001105898	Rbm11	RNA binding motif protein 11 (Rbm11), mRNA	0.4319	0.101542	0.00022638	0.936285	0.149598	0.823841
NM_001013163	Bmyc	brain expressed myelocytomatosis oncogene (Bmyc), mRNA	0.432371	0.116815	0.00022638	0.752623	0.121892	0.0202008
NM_001134576	RGD1306739	similar to RIKEN cDNA 1700040L02 (RGD1306739), mRNA	0.432508	0.105044	0.00022638	1.19081	0.253341	0.272574
NM_001012354	Lrrc57	leucine rich repeat containing 57 (Lrrc57), mRNA	0.43331	0.0420192	0.00022638	0.991703	0.121883	0.961297
NM_001107739	Dusp19	dual specificity phosphatase 19 (Dusp19), mRNA	0.433613	0.0625306	0.00043076	0.699572	0.133179	0.0292065
NM_133570	Grp	gastrin releasing peptide (Grp), mRNA	0.434995	0.133442	0.00022638	0.913749	0.525148	1
NM_017275	Pnck	pregnancy up-regulated nonubiquitous CaM kinase (Pnck), mRNA	0.435348	0.0684655	0.00022638	0.737947	0.346735	0.028303
NM_001035233; NM_017215	Slc1a2	no definition; no definition	0.437981	0.121877	0.00022638	0.67266	0.0691853	0.00174087
NM_031345	Tsc22d3	TSC22 domain family, member 3 (Tsc22d3), mRNA	0.439425	0.0464115	0.00022638	0.752708	0.067106	0.00959916
NM_001080936	Cryga	crystallin, gamma A (Cryga), mRNA	0.439974	0.22904	0.0479116	0.724366	0.118474	0.538836
NM_001169129	Pcdh19	protocadherin 19 (Pcdh19), mRNA	0.440899	0.104933	0.00022638	0.880244	0.0824564	0.457135
NM_001007664	Abhd14b	abhydrolase domain containing 14b (Abhd14b), mRNA	0.441137	0.049516	0.00022638	0.750485	0.0921003	0.0520335
NM_001044276	Rprm	reprimo, TP53 dependent G2 arrest mediator candidate (Rprm), mRNA	0.44174	0.157329	0.00022638	0.700288	0.277807	0.0779559
NM_001109499	Wbscr27	Williams Beuren syndrome chromosome region 27 (Wbscr27), mRNA	0.446465	0.0987792	0.00162725	0.67634	0.203556	0.0614944
NM_001113371; NM_001113372; NM_032071	Synj2	no definition; synaptojanin 2 (Synj2), transcript variant 2, mRNA; synaptojanin 2 (Synj2), transcript variant 3, mRNA	0.447299	0.0736952	0.00022638	1.34553	0.258986	0.0203906
NM_001271228	Pcdh11x	protocadherin 11 X-linked (Pcdh11x), mRNA	0.447578	0.270665	0.00079891	0.369015	0.119436	1
NM_001047873	Cntnap5b	contactin associated protein-like 5B (Cntnap5b), mRNA	0.448059	0.11292	0.00079891	0.590169	0.278382	1
NM_153735	Nptx1	neuronal pentraxin I (Nptx1), mRNA	0.448096	0.165799	0.00022638	0.689331	0.325689	0.00312475
NM_001107077	Fn3krp	fructosamine-3-kinase-related protein (Fn3krp), mRNA	0.449727	0.0660453	0.00022638	0.691608	0.0793701	0.00453705
NM_133318	Khdrbs2	KH domain containing, RNA binding, signal transduction associated 2 (Khdrbs2), mRNA	0.450045	0.0574701	0.00022638	0.718674	0.190697	0.0916197
NM_001034147	Pex7	peroxisomal biogenesis factor 7 (Pex7), mRNA	0.450363	0.0941321	0.0013047	0.695801	0.0709623	0.0899112
NM_001191928	Mn1	meningioma 1 (Mn1), mRNA	0.450641	0.0666166	0.00022638	0.735335	0.133	0.00665561
NM_001126374	Zc4h2	zinc finger, C4H2 domain containing (Zc4h2), mRNA	0.451203	0.0360074	0.00022638	0.794796	0.0872561	0.126168
NM_012561	Fst	follistatin (Fst), mRNA	0.45125	0.0730984	0.0232675	1.11775	0.140176	0.68293
NM_001108878	Thsd1	thrombospondin, type I, domain containing 1 (Thsd1), mRNA	0.45202	0.071497	0.00022638	0.8057	0.104517	0.167246
NM_012504	Atp1a1	ATPase, Na+/K+ transporting, alpha 1 polypeptide (Atp1a1), mRNA	0.452265	0.072489	0.00022638	1.12686	0.232366	0.386617
NM_001108763	Ppcdc	phosphopantothenoylcysteine decarboxylase (Ppcdc), mRNA	0.452296	0.117653	0.00079891	0.669987	0.0774676	0.0659366
NM_012868	Npr3	natriuretic peptide receptor 3 (Npr3), mRNA	0.452478	0.123595	0.0126449	3.6868	3.6868	1
NM_001048215	Kirrel3	kin of IRRE like 3 (Drosophila) (Kirrel3), mRNA	0.453539	0.018679	0.00022638	0.681589	0.101472	0.000637444
NM_080480	Pip4k2c	phosphatidylinositol-5-phosphate 4-kinase, type II, gamma (Pip4k2c), mRNA	0.454647	0.0862934	0.00022638	0.868776	0.0771909	0.238715
NM_022668	Mog	myelin oligodendrocyte glycoprotein (Mog), mRNA	0.457496	0.137932	0.00022638	0.734124	0.127019	0.00865918
NM_001011984	Asb2	ankyrin repeat and SOCS box-containing 2 (Asb2), mRNA	0.458191	0.204858	0.00162725	0.935554	0.333785	0.655893
NM_001108578	Aif1l	allograft inflammatory factor 1-like (Aif1l), mRNA	0.459294	0.107834	0.00022638	1.03517	0.153762	0.833843
NM_131912	Kcnh7	potassium voltage-gated channel, subfamily H (eag-related), member 7 (Kcnh7), mRNA	0.460065	0.126265	0.00022638	0.131997	0.0727182	1
NM_001108263	Tvp23a	no definition	0.460879	0.0812069	0.00695572	0.722046	0.0982721	0.170597
NM_001135814	Mgat4c	mannosyl (alpha-1,3-)-glycoprotein beta-1,4-N-acetylglucosaminyltransferase, isozyme C (putative) (Mgat4c), mRNA	0.461842	0.169839	0.00695572	0.736166	0.171186	0.23144
NM_017052	Sord	sorbitol dehydrogenase (Sord), mRNA	0.461925	0.0785197	0.00022638	1.01514	0.131869	0.920186
NM_053891	Cdk5r1	cyclin-dependent kinase 5, regulatory subunit 1 (p35) (Cdk5r1), mRNA	0.462043	0.0788113	0.0208681	0.485317	0.0895724	0.0622675
NM_022512	Acads	acyl-CoA dehydrogenase, C-2 to C-3 short chain (Acads), mRNA	0.462344	0.122479	0.00022638	0.793234	0.105961	0.166483
NM_001134551	Fam217b	family with sequence similarity 217, member B (Fam217b), mRNA	0.462594	0.0810072	0.00022638	0.729018	0.116649	0.0888131
NM_001014199	Atp6v1c2	no definition	0.463288	0.28186	0.0370172	0.686801	0.150036	0.209546
NM_001109308	Vwc2l	von Willebrand factor C domain-containing protein 2-like (Vwc2l), mRNA	0.466342	0.0645317	0.00272441	1.0003	0.322544	0.97098
NM_001170348	Kif26a	kinesin family member 26A (Kif26a), mRNA	0.466365	0.0336562	0.00022638	0.774173	0.0923952	0.0612892
NM_001191997	Layn	layilin (Layn), mRNA	0.467147	0.0781462	0.00563353	1.04851	0.272192	0.880604
NM_017092	Tyro3	TYRO3 protein tyrosine kinase (Tyro3), mRNA	0.467504	0.0712539	0.00022638	0.780144	0.102635	0.0304694
NM_053988	Calb2	calbindin 2 (Calb2), mRNA	0.467802	0.102569	0.00043076	0.824989	0.433703	0.292444
NM_001108335	Rasal1	RAS protein activator like 1 (GAP1 like) (Rasal1), mRNA	0.468198	0.101555	0.00022638	0.698069	0.150462	0.00212692
NM_199105	Fam198b	family with sequence similarity 198, member B (Fam198b), mRNA	0.468399	0.0727615	0.00022638	1.05976	0.22615	0.784909
NM_012573	Grin2a	glutamate receptor, ionotropic, N-methyl D-aspartate 2A (Grin2a), mRNA	0.468942	0.125069	0.00022638	1.02074	0.259028	1
NM_017014	Gstm1	glutathione S-transferase mu 1 (Gstm1), mRNA	0.472531	0.101245	0.00022638	0.712726	0.0940644	0.00212692
NM_001108422	Plxdc2	plexin domain containing 2 (Plxdc2), mRNA	0.47314	0.0875078	0.00022638	0.726303	0.0737399	0.0156675
NM_130820	Pnma1	paraneoplastic Ma antigen 1 (Pnma1), mRNA	0.47359	0.119981	0.0097927	0.786458	0.329608	0.373343
NM_001004284	Zmynd10	zinc finger, MYND-type containing 10 (Zmynd10), mRNA	0.474096	0.167929	0.00373249	0.786817	0.183707	0.0987038
NM_001029902	Ptprk	protein tyrosine phosphatase, receptor type, K (Ptprk), mRNA	0.476121	0.0607164	0.00079891	1.29828	0.229048	0.449757
NM_001107170	Tfcp2l1	transcription factor CP2-like 1 (Tfcp2l1), mRNA	0.476362	0.158876	0.00022638	1.00202	0.229595	1
NM_053342	Cxxc4	CXXC finger protein 4 (Cxxc4), mRNA	0.477436	0.143914	0.00022638	0.718155	0.131755	0.0109438
NM_001025771	Fam221a	family with sequence similarity 221, member A (Fam221a), mRNA	0.477834	0.0866653	0.026134	0.696933	0.0973667	0.28122
NM_001007672	Tmem98	transmembrane protein 98 (Tmem98), mRNA	0.479602	0.139169	0.00022638	0.728079	0.104273	0.0234934
NM_001108432	Prr16	proline rich 16 (Prr16), mRNA	0.480284	0.109759	0.00022638	0.731525	0.119846	0.158816
NM_012977	Lgals9	lectin, galactoside-binding, soluble, 9 (Lgals9), mRNA	0.481164	0.0716986	0.00022638	1.01072	0.126222	0.949737
NM_001130543	Rrm2b	no definition	0.481895	0.146326	0.00043076	0.807575	0.141947	0.330037
NM_013215	Akr7a3	aldo-keto reductase family 7, member A3 (aflatoxin aldehyde reductase) (Akr7a3), mRNA	0.481905	0.14358	0.0244852	1.26146	0.244098	0.27261
NM_001191626	Mex3b	mex-3 RNA binding family member B (Mex3b), mRNA	0.482152	0.108939	0.00022638	0.730327	0.0796608	0.0471931
NM_001039454	Pced1b	PC-esterase domain containing 1B (Pced1b), mRNA	0.483246	0.0943039	0.00178864	0.773492	0.10164	0.169979
NM_001105842	Rdm1	RAD52 motif containing 1 (Rdm1), mRNA	0.483957	0.089321	0.0152572	0.913032	0.189826	0.726918
NM_001109523	Upk2	uroplakin 2 (Upk2), mRNA	0.484175	0.135733	0.0275772	0.51789	0.14725	0.115182
NM_001107387	Tnfaip8	tumor necrosis factor, alpha-induced protein 8 (Tnfaip8), mRNA	0.484302	0.116139	0.00257971	0.938835	0.182727	0.760891
NM_021687	Erbb4	v-erb-b2 avian erythroblastic leukemia viral oncogene 4 (Erbb4), mRNA	0.48483	0.171252	0.00043076	0.671767	0.179939	1
NM_001017386	Opalin	oligodendrocytic myelin paranodal and inner loop protein (Opalin), mRNA	0.487002	0.152916	0.00022638	0.679806	0.127507	0.000490679
NM_001134698	Aldh4a1	aldehyde dehydrogenase 4 family, member A1 (Aldh4a1), mRNA	0.487492	0.0565956	0.00022638	0.743545	0.10199	0.0154038
NM_001030020	Prkar2b	protein kinase, cAMP dependent regulatory, type II beta (Prkar2b), mRNA	0.487799	0.0938679	0.00022638	1.09942	0.191474	0.430568
NM_001004214	Nqo2	NAD(P)H dehydrogenase, quinone 2 (Nqo2), mRNA	0.489527	0.115968	0.0144403	0.877773	0.240833	0.646111
NM_001106780	Ntn4	netrin 4 (Ntn4), mRNA	0.490063	0.0915832	0.00022638	0.66791	0.121544	0.0152101
NM_001109014	Tmem164	transmembrane protein 164 (Tmem164), mRNA	0.493017	0.0617571	0.00022638	1.05254	0.187752	0.689718
NM_001271305	Ppp1r21	protein phosphatase 1, regulatory subunit 21 (Ppp1r21), mRNA	0.493154	0.0602106	0.00022638	0.759493	0.0565124	0.0188774
NM_001109296	Poc1a	POC1 centriolar protein A (Poc1a), mRNA	0.493434	0.0672678	0.0172484	1.01856	0.0832506	0.972776
NM_012964	Hmmr	no definition	0.493691	0.196618	0.00832586	1.22946	0.159017	0.429035
NM_001108881	Rnf144b	ring finger protein 144B (Rnf144b), mRNA	0.493783	0.0561318	0.00022638	1.19865	0.180424	0.164121
NM_012927	Cdh6	no definition	0.495058	0.0868779	0.00022638	0.883254	0.273587	0.501763
NM_001107970	Zmynd12	zinc finger, MYND-type containing 12 (Zmynd12), mRNA	0.49524	0.159304	0.0478421	0.67305	0.131109	0.0920769
NM_001107940	Megf9	multiple EGF-like-domains 9 (Megf9), mRNA	0.495295	0.138793	0.00022638	0.889479	0.102175	0.460135
NM_053910	Cyth1	cytohesin 1 (Cyth1), mRNA	0.495504	0.0977523	0.00022638	0.676911	0.072757	0.00225528
NM_145721	Cdk5rap1	CDK5 regulatory subunit associated protein 1 (Cdk5rap1), mRNA	0.495577	0.0667775	0.00022638	1.03333	0.194355	0.848223
NM_001108692	Arhgef19	Rho guanine nucleotide exchange factor (GEF) 19 (Arhgef19), mRNA	0.496698	0.192375	0.00022638	0.672947	0.141561	0.0141341
NM_001108244	Klhl4	kelch-like family member 4 (Klhl4), mRNA	0.49707	0.133427	0.00061643	0.802082	0.106274	0.188313
NM_053379	Dcx	doublecortin (Dcx), mRNA	0.49728	0.107008	0.00022638	1.02577	0.27605	0.878907
NM_001108991	Trhde	thyrotropin-releasing hormone degrading enzyme (Trhde), mRNA	0.497583	0.0567126	0.00022638	0.68703	0.16159	0.0612175
NM_172023	Osbpl1a	no definition	0.497835	0.0724024	0.00022638	0.733035	0.0483639	0.00347936
NM_001109056	Mb21d2	Mab-21 domain containing 2 (Mb21d2), mRNA	0.498022	0.0734397	0.00022638	0.970362	0.109616	0.832416
NM_001106547	Fam210b	family with sequence similarity 210, member B (Fam210b), mRNA	0.498353	0.0366448	0.00022638	0.851215	0.152413	0.248912
NM_001106381	Susd2	sushi domain containing 2 (Susd2), mRNA	0.499536	0.0888083	0.00043076	1.01496	0.379241	0.950913
NM_001012045	Kbtbd6	kelch repeat and BTB (POZ) domain containing 6 (Kbtbd6), mRNA	0.500167	0.120092	0.00113878	0.828287	0.125548	0.416759
NM_001106039	Mdp1	magnesium-dependent phosphatase 1 (Mdp1), mRNA	0.500951	0.0528101	0.00022638	0.828498	0.108589	0.224471
NM_053393	Cdh8	no definition	0.501993	0.0769387	0.00022638	1.31505	0.383038	0.0206823
NM_001107881	Plxnd1	plexin D1 (Plxnd1), mRNA	0.502965	0.039343	0.00022638	0.746658	0.104769	0.00698167
NM_001108299	Etv4	ets variant 4 (Etv4), mRNA	0.503361	0.134222	0.00210998	0.797627	0.150718	0.250981
NM_199268	Pde8b	phosphodiesterase 8B (Pde8b), mRNA	0.504004	0.0621642	0.00022638	0.916863	0.108612	0.477043
NM_001034108	March2	membrane-associated ring finger (C3HC4) 2, E3 ubiquitin protein ligase (March2), mRNA	0.504022	0.0692944	0.00022638	0.667511	0.0225137	0.000490679
NM_001109643	Snapc5	small nuclear RNA activating complex, polypeptide 5 (Snapc5), mRNA	0.50481	0.0460987	0.00022638	0.713068	0.139484	0.0127701
NM_012947	Eef2k	eukaryotic elongation factor-2 kinase (Eef2k), mRNA	0.505275	0.0919111	0.00022638	0.678642	0.0645827	0.000637444
NM_019270	Kcna3	potassium voltage-gated channel, shaker-related subfamily, member 3 (Kcna3), mRNA	0.505721	0.133296	0.00210998	1.15073	0.234195	1
NM_001106083	Ing2	inhibitor of growth family, member 2 (Ing2), mRNA	0.506433	0.0442319	0.00022638	0.766245	0.105641	0.0734108
NM_021840	Hist3h2a	histone cluster 3, H2a (Hist3h2a), mRNA	0.507252	0.114451	0.00022638	0.772549	0.071266	0.0776645
NM_001113390; NM_053594	Ptprr	protein tyrosine phosphatase, receptor type, R (Ptprr), transcript variant 2, mRNA; protein tyrosine phosphatase, receptor type, R (Ptprr), transcript variant 1, mRNA	0.507332	0.100078	0.00022638	0.841229	0.184956	0.297857
NM_001013979	Map3k7cl	MAP3K7 C-terminal like (Map3k7cl), mRNA	0.507694	0.119133	0.014019	0.757077	0.193687	0.251132
NM_001014088	Eepd1	endonuclease/exonuclease/phosphatase family domain containing 1 (Eepd1), mRNA	0.508622	0.160053	0.00043076	0.815491	0.112688	0.177979
NM_012769	Gucy1b3	guanylate cyclase 1, soluble, beta 3 (Gucy1b3), mRNA	0.508643	0.0898736	0.00022638	0.721339	0.182775	0.00275652
NM_001107029	Rad51d	RAD51 paralog D (Rad51d), mRNA	0.509641	0.0713297	0.00257971	0.895926	0.247661	0.590305
NM_001108747	Rassf3	Ras association (RalGDS/AF-6) domain family member 3 (Rassf3), mRNA	0.509866	0.0731526	0.00022638	1.42375	0.111406	0.0117563
NM_031509	Gsta1	glutathione S-transferase alpha 1 (Gsta1), mRNA	0.510249	0.165955	0.00022638	0.686771	0.0781277	0.00120623
NM_001105862	Hic2	hypermethylated in cancer 2 (Hic2), mRNA	0.510409	0.0806415	0.00022638	1.05961	0.139072	0.743233
NM_001013084	Akr1b10	aldo-keto reductase family 1, member B10 (aldose reductase) (Akr1b10), mRNA	0.511669	0.185672	0.00617077	0.967043	0.306656	0.891526
NM_020073	Pth1r	parathyroid hormone 1 receptor (Pth1r), mRNA	0.512089	0.161076	0.00162725	0.908892	0.198925	0.634236
NM_182672	Cbr4	no definition	0.512933	0.129756	0.000971113	0.714652	0.0757286	0.0850152
NM_001134513	Tbck	TBC1 domain containing kinase (Tbck), mRNA	0.513053	0.147956	0.00022638	0.851241	0.103094	0.319781
NM_001141935	Atp10a	ATPase, class V, type 10A (Atp10a), mRNA	0.513529	0.0969228	0.00061643	1.01446	0.150411	0.938351
NM_001191953	Pgm5	phosphoglucomutase 5 (Pgm5), mRNA	0.513764	0.142405	0.0180856	0.968805	0.147706	0.88697
NM_019219	Rbbp9	no definition	0.513985	0.0856889	0.00061643	0.784449	0.0922791	0.0780317
NM_001108378	Sdr39u1	short chain dehydrogenase/reductase family 39U, member 1 (Sdr39u1), mRNA	0.514461	0.0626896	0.00022638	0.704197	0.069531	0.00498989
NM_001100791	Tdrp	testis development related protein (Tdrp), mRNA	0.51449	0.0461671	0.00022638	0.720243	0.0685747	0.0140365
NM_001012360	Fut10	fucosyltransferase 10 (Fut10), mRNA	0.51497	0.158284	0.0315373	0.791292	0.0821019	0.391927
NM_031666	Syt10	synaptotagmin X (Syt10), mRNA	0.515219	0.132226	0.0179798	1.01235	0.323588	0.96101
NM_031648	Fxyd1	FXYD domain-containing ion transport regulator 1 (Fxyd1), mRNA	0.515587	0.0848316	0.00022638	0.787761	0.1169	0.0594642
NM_031559	Cpt1a	carnitine palmitoyltransferase 1a, liver (Cpt1a), mRNA	0.51639	0.04266	0.00022638	0.852605	0.0718137	0.176898
NM_001108017	Cmpk2	cytidine monophosphate (UMP-CMP) kinase 2, mitochondrial (Cmpk2), mRNA	0.517055	0.181512	0.00022638	0.699614	0.0885007	0.0083397
NM_022261	Bspry	B-box and SPRY domain containing (Bspry), mRNA	0.51768	0.0867218	0.00022638	0.878792	0.0727744	0.357342
NM_001025121	Cdkl1	cyclin-dependent kinase-like 1 (CDC2-related kinase) (Cdkl1), mRNA	0.518306	0.0885792	0.00061643	0.712485	0.119092	0.0587705
NM_001044252	Nadk2	NAD kinase 2, mitochondrial (Nadk2), mRNA	0.518653	0.120783	0.00022638	0.71841	0.0781983	0.00429926
NM_001037206	Bphl	biphenyl hydrolase-like (serine hydrolase) (Bphl), mRNA	0.519217	0.0751555	0.000971113	0.679021	0.0427919	0.0219308
NM_001029923	Oscp1	organic solute carrier partner 1 (Oscp1), mRNA	0.519225	0.0609416	0.00022638	0.795206	0.109139	0.120906
NM_001107125	Ftsj2	FtsJ RNA methyltransferase homolog 2 (E. coli) (Ftsj2), mRNA	0.520371	0.0818192	0.00669036	0.741974	0.0835313	0.112433
NM_173115	Brinp2	bone morphogenetic protein/retinoic acid inducible neural-specific 2 (Brinp2), mRNA	0.520865	0.104994	0.00022638	0.66967	0.109285	0.000177818
NM_001107663	Egfem1	EGF-like and EMI domain containing 1 (Egfem1), mRNA	0.521076	0.085399	0.0188365	0.583364	0.116833	1
NM_001005539	Smpdl3a	sphingomyelin phosphodiesterase, acid-like 3A (Smpdl3a), mRNA	0.521129	0.149792	0.00061643	0.874782	0.0686685	0.436458
NM_031731	Aldh3a2	aldehyde dehydrogenase 3 family, member A2 (Aldh3a2), mRNA	0.521757	0.0655378	0.00022638	0.792759	0.0272362	0.0435729
NM_053465	Fut9	fucosyltransferase 9 (alpha (1,3) fucosyltransferase) (Fut9), mRNA	0.521839	0.222744	0.0283652	1.85817	0.504601	1
NM_001191579	Elmod1	ELMO/CED-12 domain containing 1 (Elmod1), mRNA	0.523235	0.0497674	0.00022638	0.827614	0.187397	0.109575
NM_001106396	Sesn1	sestrin 1 (Sesn1), mRNA	0.5247	0.0679977	0.00022638	0.683376	0.120385	0.00186885
NM_017306	Eci1	enoyl-CoA delta isomerase 1 (Eci1), mRNA	0.524853	0.11205	0.00022638	0.704875	0.0565105	0.0185871
NM_001100531	Dlx1	distal-less homeobox 1 (Dlx1), mRNA	0.52576	0.123458	0.00022638	0.974186	0.258806	0.874366
NM_013196	Ppara	peroxisome proliferator activated receptor alpha (Ppara), mRNA	0.525778	0.135538	0.0316462	0.542809	0.159028	1
NM_001100976	Pbxip1	pre-B-cell leukemia homeobox interacting protein 1 (Pbxip1), mRNA	0.526038	0.149716	0.00022638	0.761318	0.0696167	0.0125814
NM_001105826	Tubd1	tubulin, delta 1 (Tubd1), mRNA	0.526988	0.147522	0.0179798	0.802865	0.0918374	0.394403
NM_019243	Ptgfrn	prostaglandin F2 receptor inhibitor (Ptgfrn), mRNA	0.527365	0.0845952	0.00022638	1.15304	0.138945	0.224017
NM_022866	Slc13a3	solute carrier family 13 (sodium-dependent dicarboxylate transporter), member 3 (Slc13a3), mRNA	0.529236	0.060656	0.00022638	1.00359	0.169991	0.98064
NM_001034854	Ppapdc2	phosphatidic acid phosphatase type 2 domain containing 2 (Ppapdc2), mRNA	0.529466	0.0466645	0.00022638	0.777621	0.141619	0.0536676
NM_130433	Acaa2	acetyl-CoA acyltransferase 2 (Acaa2), mRNA	0.530583	0.085256	0.00061643	0.793086	0.0382547	0.135761
NM_001106804	Tmem205	transmembrane protein 205 (Tmem205), mRNA	0.531655	0.0251124	0.00022638	0.779552	0.0824947	0.112284
NM_001134472	RGD1309079	no definition	0.532417	0.0683442	0.00022638	1.15163	0.342467	0.305399
NM_001014131	Ccdc181	coiled-coil domain containing 181 (Ccdc181), mRNA	0.533398	0.107857	0.00022638	0.690187	0.057513	0.00134388
NM_133584	Pde5a	phosphodiesterase 5A, cGMP-specific (Pde5a), mRNA	0.53372	0.0597792	0.0013047	0.94501	0.247407	1
NM_019276	Ugt8	UDP glycosyltransferase 8 (Ugt8), mRNA	0.533785	0.144666	0.00022638	0.862747	0.149548	0.19659
NM_031984	Calb1	calbindin 1 (Calb1), mRNA	0.535406	0.0643134	0.00022638	0.894241	0.180456	0.353582
NM_199097	Adi1	acireductone dioxygenase 1 (Adi1), mRNA	0.535874	0.121085	0.00022638	0.83844	0.0644656	0.231137
NM_001077826	Shisa4	shisa family member 4 (Shisa4), mRNA	0.536437	0.0267598	0.00022638	0.729007	0.0366441	0.00578443
NM_019123	St6galnac3	ST6 (alpha-N-acetyl-neuraminyl-2,3-beta-galactosyl-1,3)-N-acetylgalactosaminide alpha-2,6-sialyltransferase 3 (St6galnac3), mRNA	0.53819	0.141936	0.00113878	0.869316	0.105605	0.341578
NM_001108638	Slc25a26	solute carrier family 25 (S-adenosylmethionine carrier), member 26 (Slc25a26), mRNA	0.538799	0.112976	0.00178864	0.685817	0.0658647	0.0322915
NM_001107902	Sox17	SRY (sex determining region Y)-box 17 (Sox17), mRNA	0.538964	0.0744127	0.00178864	1.00074	0.117277	0.994445
NM_001113357	Npy1r	neuropeptide Y receptor Y1 (Npy1r), mRNA	0.539681	0.14189	0.00022638	0.723216	0.155655	0.130402
NM_001127636	Nudt13	nudix (nucleoside diphosphate linked moiety X)-type motif 13 (Nudt13), mRNA	0.540016	0.0779687	0.0175745	0.783638	0.14763	0.284046
NM_001105965	Dpt	dermatopontin (Dpt), mRNA	0.540324	0.115526	0.0332219	0.879146	0.982915	1
NM_053296	Glrb	glycine receptor, beta (Glrb), mRNA	0.540704	0.111999	0.00022638	0.714242	0.107138	0.00336208
NM_054000	Kcnb2	potassium voltage gated channel, Shab-related subfamily, member 2 (Kcnb2), mRNA	0.54096	0.180977	0.00359248	0.345264	0.134624	1
NM_001134643	Kcnq5	potassium voltage-gated channel, KQT-like subfamily, member 5 (Kcnq5), mRNA	0.54155	0.12411	0.00022638	0.716928	0.165855	0.00275652
NM_001109001	Arid3b	AT rich interactive domain 3B (Bright like) (Arid3b), mRNA	0.541865	0.108824	0.00242442	0.688005	0.0673043	0.0150157
NM_001100857	RGD1310587	similar to hypothetical protein FLJ14146 (RGD1310587), mRNA	0.542156	0.0956169	0.00022638	1.25002	0.399987	0.0892878
NM_013095	Smad3	no definition	0.542558	0.0768617	0.00022638	0.691755	0.13658	0.00120623
NM_001100782	Nudt16l1	nudix (nucleoside diphosphate linked moiety X)-type motif 16-like 1 (Nudt16l1), mRNA	0.543446	0.0305326	0.00022638	0.669646	0.0503421	0.000781969
NM_001134607	RGD1562608	similar to KIAA1328 protein (RGD1562608), mRNA	0.543672	0.207256	0.0257461	1.00867	0.165427	0.981302
NM_001191730	Shroom4	shroom family member 4 (Shroom4), mRNA	0.54368	0.124242	0.00869519	1.32562	0.32253	1
NM_001139483	Aifm2	apoptosis-inducing factor, mitochondrion-associated 2 (Aifm2), mRNA	0.543895	0.116961	0.000971113	0.761672	0.169459	0.114181
NM_001100825; NM_001276433	Hint3	histidine triad nucleotide binding protein 3 (Hint3), transcript variant 1, mRNA; no definition	0.544494	0.0720002	0.00287509	1.06109	0.110191	0.792977
NM_001014168	Poll	polymerase (DNA directed), lambda (Poll), mRNA	0.544516	0.0462774	0.00022638	0.696327	0.0894441	0.00336208
NM_001100732	Nudt18	nudix (nucleoside diphosphate linked moiety X)-type motif 18 (Nudt18), mRNA	0.545205	0.0590276	0.00022638	0.716718	0.036359	0.00876869
NM_138521	Ppp1r1b	protein phosphatase 1, regulatory (inhibitor) subunit 1B (Ppp1r1b), mRNA	0.546108	0.192808	0.00022638	0.69673	0.223592	0.0288521
NM_001033687	Ushbp1	Usher syndrome 1C binding protein 1 (Ushbp1), mRNA	0.546222	0.0438071	0.00457122	1.05473	0.0614528	0.778985
NM_053792	Ift172	no definition	0.547509	0.0863343	0.00022638	0.751638	0.0449482	0.0139414
NM_001109243	Eva1a	eva-1 homolog A (Eva1a), mRNA	0.549546	0.039941	0.00549956	0.889669	0.189135	0.558149
NM_199383	Yipf1	Yip1 domain family, member 1 (Yipf1), mRNA	0.550071	0.106581	0.00079891	0.757385	0.0885497	0.0525346
NM_001029925	Ostm1	osteopetrosis associated transmembrane protein 1 (Ostm1), mRNA	0.550685	0.0897735	0.00022638	0.748636	0.0384392	0.0116561
NM_001007636	S100a1	S100 calcium binding protein A1 (S100a1), mRNA	0.551621	0.168149	0.0107585	0.771479	0.102318	0.135593
NM_133410	Rap2b	RAP2B, member of RAS oncogene family (Rap2b), mRNA	0.551992	0.0559564	0.00194911	0.684323	0.108222	0.0371551
NM_001013132	Fbxo16	F-box protein 16 (Fbxo16), mRNA	0.552222	0.109932	0.00549956	1.00062	0.209138	0.987609
NM_001127297	Wipi1	WD repeat domain, phosphoinositide interacting 1 (Wipi1), mRNA	0.552633	0.0779885	0.00022638	0.693492	0.0723703	0.00238447
NM_019330	Pcca	no definition	0.552749	0.0788249	0.00022638	0.926823	0.0615482	0.608685
NM_001108009	Rasgrp3	RAS guanyl releasing protein 3 (calcium and DAG-regulated) (Rasgrp3), mRNA	0.552955	0.0950624	0.00022638	0.888374	0.1414	0.351354
NM_001107528	Hddc3	HD domain containing 3 (Hddc3), mRNA	0.553053	0.11582	0.00061643	0.808473	0.0580213	0.164944
NM_001107076	Rab40b	Rab40b, member RAS oncogene family (Rab40b), mRNA	0.553274	0.097991	0.00022638	0.884743	0.224575	0.304755
NM_001025033	LOC498154	hypothetical protein LOC498154 (LOC498154), mRNA	0.553813	0.0568802	0.0121784	0.843867	0.112161	0.394553
NM_001109181	Sox2	SRY (sex determining region Y)-box 2 (Sox2), mRNA	0.555092	0.128202	0.00022638	0.693946	0.0749467	0.00134388
NM_022245	Cyb5a	cytochrome b5 type A (microsomal) (Cyb5a), mRNA	0.555869	0.0886102	0.00022638	0.729702	0.0552991	0.00665561
NM_173154	Clmp	CXADR-like membrane protein (Clmp), mRNA	0.556153	0.0858385	0.00022638	1.02167	0.434781	0.922714
NM_001270958	Rorb	RAR-related orphan receptor B (Rorb), mRNA	0.556438	0.0780463	0.00043076	1.17934	0.356974	0.542235
NM_001134600	Zfp879	zinc finger protein 879 (Zfp879), mRNA	0.55667	0.0284175	0.0299343	0.687055	0.113314	0.117241
NM_001106845	Ankrd34c	ankyrin repeat domain 34C (Ankrd34c), mRNA	0.556811	0.19572	0.0114567	0.297603	0.0905124	1
NM_012686	Vsnl1	visinin-like 1 (Vsnl1), mRNA	0.557767	0.102741	0.00022638	0.97113	0.362761	0.828943
NM_001047843	Rpa1	replication protein A1 (Rpa1), mRNA	0.557858	0.122858	0.00022638	0.759054	0.0481567	0.024927
NM_012994	Nxph1	neurexophilin 1 (Nxph1), mRNA	0.558284	0.106039	0.00022638	0.82589	0.203175	0.182503
NM_001108821	Abcd1	ATP-binding cassette, subfamily D (ALD), member 1 (Abcd1), mRNA	0.558454	0.044811	0.00061643	0.988206	0.109329	0.947742
NM_001025289; NM_001025291; NM_001025292; NM_001025293; NM_001025294; NM_017026	Mbp	no definition; myelin basic protein (Mbp), transcript variant 1, mRNA; myelin basic protein (Mbp), transcript variant 2, mRNA; myelin basic protein (Mbp), transcript variant 3, mRNA; myelin basic protein (Mbp), transcript variant 4, mRNA; no definition	0.558655	0.120333	0.0495534	0.708569	0.0779488	0.273847
NM_057186	Hadh	hydroxyacyl-CoA dehydrogenase (Hadh), mRNA	0.559473	0.133086	0.00022638	0.721091	0.0563708	0.0112485
NM_182822	Tmem255a	transmembrane protein 255A (Tmem255a), mRNA	0.559661	0.121081	0.00022638	1.31364	0.492284	0.0417137
NM_001007756	Gemin8	gem (nuclear organelle) associated protein 8 (Gemin8), mRNA	0.55992	0.108554	0.00113878	0.74769	0.0857576	0.0634712
NM_017302	Slc16a7	solute carrier family 16 (monocarboxylate transporter), member 7 (Slc16a7), mRNA	0.560136	0.0940805	0.0112229	0.650417	0.146406	0.168215
NM_001107216	Arap2	ArfGAP with RhoGAP domain, ankyrin repeat and PH domain 2 (Arap2), mRNA	0.560313	0.108339	0.00022638	1.03031	0.0804284	0.82506
NM_134386	Gprasp1	G protein-coupled receptor associated sorting protein 1 (Gprasp1), mRNA	0.561566	0.095111	0.00022638	0.684215	0.123539	0.000490679
NM_138542	Rhov	ras homolog family member V (Rhov), mRNA	0.562137	0.0885557	0.00242442	0.674537	0.175561	0.034684
NM_001108631	Herc3	HECT and RLD domain containing E3 ubiquitin protein ligase 3 (Herc3), mRNA	0.562152	0.110411	0.00113878	0.71491	0.110305	0.216376
NM_001031655	Manba	mannosidase, beta A, lysosomal (Manba), mRNA	0.562441	0.0681094	0.00061643	1.15617	0.203479	0.400572
NM_001271232	Mvb12b	multivesicular body subunit 12B (Mvb12b), mRNA	0.562648	0.101992	0.00022638	0.860607	0.0593684	0.19659
NM_001108709; NM_001163156	Etv1	ets variant 1 (Etv1), transcript variant 2, mRNA; no definition	0.562759	0.109348	0.00022638	0.943816	0.0803114	0.647118
NM_139332	Tpcn1	two pore segment channel 1 (Tpcn1), mRNA	0.563152	0.0356637	0.00022638	0.695999	0.0611815	0.001067
NM_001134986	Rnf180	ring finger protein 180 (Rnf180), mRNA	0.563658	0.104095	0.00061643	0.70691	0.0358505	0.0120722
NM_001024780	Prkra	protein kinase, interferon inducible double stranded RNA dependent activator (Prkra), mRNA	0.56399	0.0966113	0.00061643	0.861757	0.157157	0.320143
NM_001012172	Rfx3	regulatory factor X, 3 (influences HLA class II expression) (Rfx3), mRNA	0.564099	0.198341	0.00617077	1.32811	0.320418	1
NM_053550	Pip4k2b	phosphatidylinositol-5-phosphate 4-kinase, type II, beta (Pip4k2b), mRNA	0.564515	0.0934492	0.00022638	0.679198	0.083683	0.000336763
NM_001037336	Lrrc4	leucine rich repeat containing 4 (Lrrc4), mRNA	0.564707	0.110483	0.0155855	0.826364	0.124471	0.403935
NM_022623	Fzd4	frizzled class receptor 4 (Fzd4), mRNA	0.565042	0.0649004	0.00022638	1.29552	0.140678	0.0486427
NM_001134498	Rbfox3	RNA binding protein, fox-1 homolog (C. elegans) 3 (Rbfox3), mRNA	0.565105	0.0699994	0.00022638	0.69429	0.15772	0.00092669
NM_001007682	Thtpa	thiamine triphosphatase (Thtpa), mRNA	0.565115	0.047719	0.00022638	0.747283	0.0432425	0.00760086
NM_053359	Atox1	antioxidant 1 copper chaperone (Atox1), mRNA	0.565351	0.0292223	0.00022638	1.17884	0.089994	0.276595
NM_001106774	Nuak1	NUAK family, SNF1-like kinase, 1 (Nuak1), mRNA	0.566065	0.108555	0.00022638	0.941726	0.161998	0.705435
NM_053851	Cacnb2	calcium channel, voltage-dependent, beta 2 subunit (Cacnb2), mRNA	0.566103	0.0845499	0.00022638	0.688984	0.106243	0.000336763
NM_001013087	Elmod3	ELMO/CED-12 domain containing 3 (Elmod3), mRNA	0.5665	0.118961	0.0114567	0.707003	0.0850806	0.0649979
NM_199389	Snap47	synaptosomal-associated protein, 47 (Snap47), mRNA	0.566808	0.0758611	0.00022638	0.712128	0.144	0.0133478
NM_001029920	Vstm4	V-set and transmembrane domain containing 4 (Vstm4), mRNA	0.568048	0.141366	0.0467605	1.12474	0.159211	0.649997
NM_001191104	Tmem223	transmembrane protein 223 (Tmem223), mRNA	0.568154	0.0283787	0.00178864	0.932028	0.136855	0.70172
NM_001017470	Cep70	centrosomal protein 70 (Cep70), mRNA	0.568204	0.232095	0.0115673	0.778907	0.148555	0.217588
NM_001169103	Crim1	cysteine rich transmembrane BMP regulator 1 (chordin like) (Crim1), mRNA	0.568222	0.124861	0.00022638	1.47595	0.175433	0.000637444
NM_133302	Adarb2	adenosine deaminase, RNA-specific, B2 (Adarb2), mRNA	0.568245	0.0951043	0.0096799	0.863474	0.146612	0.554948
NM_001109492	B3galt2	UDP-Gal:betaGlcNAc beta 1,3-galactosyltransferase, polypeptide 2 (B3galt2), mRNA	0.568385	0.195257	0.0370172	0.497352	0.14577	0.0524669
NM_001106453	Trim45	tripartite motif-containing 45 (Trim45), mRNA	0.568754	0.201382	0.00563353	0.825846	0.0940021	0.336354
NM_001108392	Zic2	Zic family member 2 (Zic2), mRNA	0.568787	0.0631658	0.00079891	0.741967	0.373237	0.0339061
NM_001005383	Acy1	aminoacylase 1 (Acy1), mRNA	0.569087	0.092231	0.00022638	0.849193	0.0601928	0.219611
NM_001012000	Plscr4	phospholipid scramblase 4 (Plscr4), mRNA	0.569711	0.0427179	0.0390067	0.937282	0.104836	0.783271
NM_012809	Cnp	2',3'-cyclic nucleotide 3' phosphodiesterase (Cnp), mRNA	0.569719	0.130263	0.00022638	0.709866	0.0986683	0.00521889
NM_022693	Sh3bp4	SH3-domain binding protein 4 (Sh3bp4), mRNA	0.570145	0.0443229	0.00022638	0.763318	0.0448782	0.0196359
NM_001034083	Snn	stannin (Snn), mRNA	0.570315	0.0887785	0.00022638	0.810457	0.124974	0.0894324
NM_001168632	Ptprm	protein tyrosine phosphatase, receptor type, M (Ptprm), mRNA	0.570421	0.0956003	0.00022638	0.859867	0.10419	0.187364
NM_001107644	Rtn4ip1	reticulon 4 interacting protein 1 (Rtn4ip1), mRNA	0.570454	0.0844011	0.00330517	0.769759	0.150328	0.104915
NM_012720	Mobp	myelin-associated oligodendrocyte basic protein (Mobp), mRNA	0.570567	0.112779	0.00022638	0.857147	0.0753518	0.214776
NM_133314	Steap3	STEAP family member 3, metalloreductase (Steap3), mRNA	0.57062	0.119487	0.00178864	1.04871	0.0837415	0.814603
NM_001034143	Dars2	aspartyl-tRNA synthetase 2 (mitochondrial) (Dars2), mRNA	0.570886	0.0503858	0.00272441	0.876814	0.140347	0.432275
NM_001109320	Amer1	APC membrane recruitment protein 1 (Amer1), mRNA	0.570916	0.119635	0.0153621	0.769304	0.226849	1
NM_001107781	Pak7	p21 protein (Cdc42/Rac)-activated kinase 7 (Pak7), mRNA	0.571626	0.0554812	0.00022638	0.668946	0.0637812	0.00383322
NM_001110847; NM_001110848; NM_012919	Cacna2d1	calcium channel, voltage-dependent, alpha2/delta subunit 1 (Cacna2d1), transcript variant 3, mRNA; calcium channel, voltage-dependent, alpha2/delta subunit 1 (Cacna2d1), transcript variant 2, mRNA; calcium channel, voltage-dependent, alpha2/delta subunit 1 (Cacna2d1), transcript variant 1, mRNA	0.571744	0.121727	0.00022638	0.756429	0.125708	0.0425499
NM_001109069	Mfsd4	major facilitator superfamily domain containing 4 (Mfsd4), mRNA	0.571932	0.110295	0.023766	0.97884	0.237374	0.962913
NM_001024978	Ralyl	RALY RNA binding protein-like (Ralyl), mRNA	0.572137	0.0775969	0.00022638	1.06676	0.33556	0.729852
NM_001145840	Ganc	glucosidase, alpha; neutral C (Ganc), mRNA	0.572261	0.0752014	0.00079891	0.7487	0.118271	0.0513256
NM_001013917	Arhgap15	Rho GTPase activating protein 15 (Arhgap15), mRNA	0.572311	0.152203	0.0263555	0.804629	0.179545	0.467207
NM_001107065	Caskin2	cask-interacting protein 2 (Caskin2), mRNA	0.572593	0.0674174	0.00022638	0.861777	0.0764062	0.195732
NM_001106984	Prss22	protease, serine, 22 (Prss22), mRNA	0.573119	0.261461	0.01134	0.737693	0.412383	1
NM_013198	Maob	monoamine oxidase B (Maob), mRNA	0.573767	0.115115	0.00022638	0.718748	0.0961489	0.00418712
NM_001271084	Svip	small VCP/p97-interacting protein (Svip), mRNA	0.574388	0.0808228	0.00022638	0.676146	0.0615348	0.00120623
NM_021774	Fhit	fragile histidine triad (Fhit), mRNA	0.574485	0.0618532	0.0453453	0.639789	0.133802	0.0737311
NM_001109227	Tspan33	tetraspanin 33 (Tspan33), mRNA	0.574655	0.0568123	0.00022638	0.733749	0.100517	0.0219308
NM_001025027	Fundc1	FUN14 domain containing 1 (Fundc1), mRNA	0.575815	0.101732	0.00061643	1.07419	0.0732584	0.637599
NM_001044282	Mat2b	methionine adenosyltransferase II, beta (Mat2b), mRNA	0.577323	0.0325795	0.00022638	0.666992	0.129144	0.000177818
NM_198786	Mal2	mal, T-cell differentiation protein 2 (Mal2), mRNA	0.57734	0.0793818	0.00022638	0.754366	0.183277	0.0146307
NM_001108539	Hace1	HECT domain and ankyrin repeat containing, E3 ubiquitin protein ligase 1 (Hace1), mRNA	0.577915	0.0769408	0.00022638	0.734234	0.117377	0.00760086
NM_019342	Rgs6	no definition	0.578241	0.107808	0.00022638	0.78133	0.0824943	0.14405
NM_001127607	Ttc30b	tetratricopeptide repeat domain 30B (Ttc30b), mRNA	0.578362	0.103996	0.00146622	0.85532	0.113831	0.34088
NM_001007557	Emr1	EGF-like module containing, mucin-like, hormone receptor-like 1 (Emr1), mRNA	0.578432	0.166851	0.00630229	0.94962	0.123239	0.788339
NM_001100685	Clybl	citrate lyase beta like (Clybl), mRNA	0.578573	0.17505	0.00881487	0.70175	0.132005	0.0886948
NM_001006998	Aldh3b1	aldehyde dehydrogenase 3 family, member B1 (Aldh3b1), mRNA	0.578587	0.0865925	0.00022638	0.667251	0.0949447	0.00199853
NM_001173974	R3hdm4	R3H domain containing 4 (R3hdm4), mRNA	0.579154	0.0323262	0.0448384	0.665688	0.0703541	0.222687
NM_001024233; NM_001243534	Bles03	basophilic leukemia expressed protein BLES03 (Bles03), transcript variant 1, mRNA; basophilic leukemia expressed protein BLES03 (Bles03), transcript variant 2, mRNA	0.579767	0.0748281	0.00022638	0.748656	0.0585952	0.0147272
NM_182816	Amigo2	adhesion molecule with Ig like domain 2 (Amigo2), mRNA	0.580024	0.0349567	0.00845175	0.787263	0.172083	0.13197
NM_001271264	Ankrd27	no definition	0.580406	0.0771925	0.00022638	0.75596	0.0480521	0.0152101
NM_001115021	Qk	quaking (Qk), mRNA	0.580518	0.148041	0.00022638	0.770531	0.0915985	0.0191668
NM_031566	Nfib	nuclear factor I/B (Nfib), mRNA	0.580548	0.11922	0.00022638	0.959786	0.12463	0.789651
NM_001105998	Ccni	cyclin I (Ccni), mRNA	0.580762	0.0615081	0.00022638	0.674418	0.0337479	0.000177818
NM_138508	Scp2	sterol carrier protein 2 (Scp2), mRNA	0.582215	0.100727	0.00022638	0.759415	0.0398073	0.0125814
NM_001106019	H2afv	similar to H2A histone family, member V isoform 1 (LOC685909), mRNA	0.582301	0.0657459	0.00079891	1.16562	0.114295	0.181438
NM_001166578	Cnih3	cornichon family AMPA receptor auxiliary protein 3 (Cnih3), mRNA	0.582971	0.160909	0.00931371	0.626131	0.216054	0.12946
NM_182823	Zfp472	zinc finger protein 472 (Zfp472), mRNA	0.583024	0.0911346	0.0391735	1.21887	0.207335	0.435809
NM_001107305	RGD1566239	similar to RIKEN cDNA 2810428I15 (RGD1566239), mRNA	0.583361	0.11016	0.00146622	0.717713	0.0373909	0.0271148
NM_133566	Cst6	cystatin E/M (Cst6), mRNA	0.583431	0.136502	0.00563353	0.745849	0.168373	0.252486
NM_001109310	Efhd1	EF-hand domain family, member D1 (Efhd1), mRNA	0.583476	0.117644	0.00022638	0.736088	0.0688168	0.0103255
NM_017198	Pak1	p21 protein (Cdc42/Rac)-activated kinase 1 (Pak1), mRNA	0.584216	0.0773518	0.00022638	0.853382	0.0728282	0.158872
NM_001007712	Sdpr	serum deprivation response (Sdpr), mRNA	0.584233	0.117105	0.00682611	0.893804	0.0550199	0.514956
NM_019339	Rgs12	regulator of G-protein signaling 12 (Rgs12), mRNA	0.58431	0.107288	0.00022638	0.729553	0.101363	0.00643549
NM_053493	Hacl1	2-hydroxyacyl-CoA lyase 1 (Hacl1), mRNA	0.584436	0.0908263	0.00373249	0.674729	0.0579739	0.00708744
NM_001108759	Siae	sialic acid acetylesterase (Siae), mRNA	0.585674	0.0700085	0.00061643	0.905778	0.106615	0.580085
NM_198050	Kif27	kinesin family member 27 (Kif27), mRNA	0.585701	0.121833	0.00708464	0.760879	0.110133	0.1062
NM_001012116	Spag1	sperm associated antigen 1 (Spag1), mRNA	0.585781	0.111337	0.0177921	0.929557	0.224707	0.732687
NM_207596	Nudt2	nudix (nucleoside diphosphate linked moiety X)-type motif 2 (Nudt2), mRNA	0.586553	0.115677	0.00022638	0.954377	0.0878743	0.726212
NM_001031641	Aga	aspartylglucosaminidase (Aga), mRNA	0.586866	0.146482	0.00079891	1.0114	0.111882	0.941926
NM_001042579; NM_022862	Unc13b	unc-13 homolog B (C. elegans) (Unc13b), transcript variant 2, mRNA; unc-13 homolog B (C. elegans) (Unc13b), transcript variant 1, mRNA	0.586872	0.0870988	0.00022638	0.870979	0.182746	0.418431
NM_001106810	Adamts15	ADAM metallopeptidase with thrombospondin type 1 motif, 15 (Adamts15), mRNA	0.587306	0.161952	0.00669036	1.57016	0.174174	1
NM_001007646	Fkbp9	FK506 binding protein 9 (Fkbp9), mRNA	0.587345	0.0592606	0.00022638	1.23924	0.153032	0.0867024
NM_001191885	Gpd1l	glycerol-3-phosphate dehydrogenase 1-like (Gpd1l), mRNA	0.587387	0.143565	0.00022638	0.678748	0.10986	0.00498989
NM_001173376	Dusp3	dual specificity phosphatase 3 (Dusp3), mRNA	0.587568	0.0611328	0.00022638	0.760619	0.056621	0.015481
NM_173837	Bbc3	Bcl-2 binding component 3 (Bbc3), mRNA	0.588063	0.14765	0.0307359	1.48524	0.184256	0.0594642
NM_138853	Ubxn11	UBX domain protein 11 (Ubxn11), mRNA	0.588327	0.075482	0.00162725	0.668158	0.0832636	0.00251116
NM_001271109; NM_001271110; NM_080479	Maged2	melanoma antigen, family D, 2 (Maged2), transcript variant 2, mRNA; melanoma antigen, family D, 2 (Maged2), transcript variant 3, mRNA; melanoma antigen, family D, 2 (Maged2), mRNA	0.588463	0.0967346	0.00022638	0.761818	0.0929514	0.0222949
NM_031575	Akt3	v-akt murine thymoma viral oncogene homolog 3 (Akt3), mRNA	0.588484	0.0668336	0.00022638	0.84769	0.096401	0.203914
NM_001024883	Pomk	protein-O-mannose kinase (Pomk), mRNA	0.58882	0.0642164	0.00022638	0.672167	0.05908	0.000336763
NM_012807	Smo	smoothened, frizzled class receptor (Smo), mRNA	0.589368	0.0864999	0.00669036	0.840511	0.136473	0.256883
NM_032613	Lasp1	LIM and SH3 protein 1 (Lasp1), mRNA	0.589449	0.0449086	0.00022638	1.3002	0.0817626	0.0170088
NM_031097	Rnpep	arginyl aminopeptidase (aminopeptidase B) (Rnpep), mRNA	0.589761	0.0252236	0.00022638	0.829771	0.0719287	0.107397
NM_030990	Plp1	proteolipid protein 1 (Plp1), mRNA	0.590422	0.14161	0.00022638	1.00249	0.1242	0.990294
NM_001008861	Usp11	ubiquitin specific peptidase 11 (Usp11), mRNA	0.59055	0.0886557	0.00022638	0.682242	0.0389851	0.000336763
NM_001107271	Zfp395	zinc finger protein 395 (Zfp395), mRNA	0.592226	0.0509513	0.0051008	0.808111	0.16453	0.152119
NM_001011976	Wdr31	WD repeat domain 31 (Wdr31), mRNA	0.592277	0.127371	0.0134581	0.952237	0.162795	0.827722
NM_001108724	Traf3	Tnf receptor-associated factor 3 (Traf3), mRNA	0.592378	0.0458848	0.00022638	0.762866	0.105052	0.0160442
NM_001108242	Slc9a7	solute carrier family 9, subfamily A (NHE7, cation proton antiporter 7), member 7 (Slc9a7), mRNA	0.592418	0.156477	0.00330517	1.48156	0.411717	1
NM_001107819	Tmem203	transmembrane protein 203 (Tmem203), mRNA	0.592892	0.124821	0.00470054	0.769078	0.171498	0.148866
NM_001105953; NM_001277263	Tmem9	no definition; no definition	0.592994	0.0596083	0.00022638	0.725546	0.0727968	0.0083397
NM_001107287	Farp1	FERM, RhoGEF (Arhgef) and pleckstrin domain protein 1 (chondrocyte-derived) (Farp1), mRNA	0.593225	0.105142	0.00022638	0.914449	0.149016	0.47433
NM_001014226	Naa60	N(alpha)-acetyltransferase 60, NatF catalytic subunit (Naa60), mRNA	0.593869	0.0917125	0.00022638	0.789348	0.061943	0.0321309
NM_171996	Decr2	2,4-dienoyl CoA reductase 2, peroxisomal (Decr2), mRNA	0.593968	0.0964956	0.022647	0.715462	0.139194	0.088754
NM_001083338	Tomm40l	translocase of outer mitochondrial membrane 40 homolog (yeast)-like (Tomm40l), mRNA	0.594057	0.0611977	0.00113878	0.67434	0.0477543	0.00643549
NM_001106229	Ccdc61	coiled-coil domain containing 61 (Ccdc61), mRNA	0.59426	0.0697146	0.00793875	0.725224	0.150495	0.0694557
NM_001039101	Zdhhc15	zinc finger, DHHC-type containing 15 (Zdhhc15), mRNA	0.595459	0.117671	0.0355815	0.605216	0.0714857	1
NM_001108941	Tbl1xr1	transducin (beta)-like 1 X-linked receptor 1 (Tbl1xr1), mRNA	0.595543	0.0717903	0.00022638	0.893943	0.0723098	0.341551
NM_199376	Sil1	SIL1 nucleotide exchange factor (Sil1), mRNA	0.595565	0.0970151	0.00194911	0.924553	0.0906144	0.614629
NM_001007654	Agtrap	angiotensin II receptor-associated protein (Agtrap), mRNA	0.5959	0.0836377	0.00330517	0.898805	0.0603992	0.503285
NM_001008767	Txnip	thioredoxin interacting protein (Txnip), mRNA	0.595985	0.105414	0.00022638	1.22596	0.241157	0.0746017
NM_001134959	Pear1	platelet endothelial aggregation receptor 1 (Pear1), mRNA	0.596141	0.0864813	0.00302282	1.24312	0.125908	0.11086
NM_134398	Aagab	alpha- and gamma-adaptin binding protein (Aagab), mRNA	0.596976	0.0543561	0.00022638	0.930434	0.121197	0.657855
NM_133522	Sstr3	somatostatin receptor 3 (Sstr3), mRNA	0.597108	0.107796	0.00079891	0.617368	0.383994	0.0548861
NM_183326	Gabra1	gamma-aminobutyric acid (GABA) A receptor, alpha 1 (Gabra1), mRNA	0.597143	0.119814	0.00022638	0.678911	0.21678	0.000336763
NM_001007002	Mxra8	matrix-remodelling associated 8 (Mxra8), mRNA	0.59856	0.0689729	0.0236709	1.07914	0.228217	0.677873
NM_001109197	Tmem141	transmembrane protein 141 (Tmem141), mRNA	0.598934	0.117252	0.0162649	0.860437	0.0560682	0.424206
NM_001106898	Bai3	brain-specific angiogenesis inhibitor 3 (Bai3), mRNA	0.599584	0.135643	0.00022638	0.775677	0.116682	0.0207652
NM_022005	Fxyd6	FXYD domain-containing ion transport regulator 6 (Fxyd6), mRNA	0.599685	0.0855625	0.00022638	0.757717	0.163025	0.031619
NM_001109571	Polr3gl	polymerase (RNA) III (DNA directed) polypeptide G-like (Polr3gl), mRNA	0.599773	0.102061	0.00603845	0.685925	0.0373989	0.0122828
NM_022698	Bad	BCL2-associated agonist of cell death (Bad), mRNA	0.600027	0.0960564	0.00079891	0.675241	0.117688	0.00336208
NM_001271394	RGD1565002	no definition	0.600051	0.0769639	0.00022638	0.817943	0.0420939	0.0966588
NM_012895	Adk	adenosine kinase (Adk), mRNA	0.600197	0.120616	0.00022638	0.675647	0.0296199	0.000490679
NM_001106947	Slitrk4	no definition	0.600668	0.0956238	0.0013047	0.804359	0.216173	0.291757
NM_001107421	Gfod2	glucose-fructose oxidoreductase domain containing 2 (Gfod2), mRNA	0.600831	0.137861	0.0175745	0.80475	0.0957261	0.268351
NM_130415	Slc36a1	solute carrier family 36 (proton/amino acid symporter), member 1 (Slc36a1), mRNA	0.600964	0.0597146	0.00043076	0.855485	0.139155	0.391254
NM_001111127	Hist3h2ba	histone cluster 3, H2ba (Hist3h2ba), mRNA	0.600971	0.141056	0.00443649	0.66932	0.105594	0.025295
NM_001134991	Zbtb12	zinc finger and BTB domain containing 12 (Zbtb12), mRNA	0.601481	0.137242	0.00931371	0.686464	0.0820705	0.0390396
NM_001109024	Dnajc30	DnaJ (Hsp40) homolog, subfamily C, member 30 (Dnajc30), mRNA	0.601522	0.100937	0.00563353	1.0243	0.06961	0.916817
NM_134461	Capn5	calpain 5 (Capn5), mRNA	0.602153	0.1263	0.00043076	0.737279	0.146574	0.0655477
NM_016991	Adra1b	no definition	0.602334	0.184812	0.0013047	0.598646	0.132471	0.0529673
NM_001270589; NM_001270590; NM_001270591; NM_001270592; NM_001270593; NM_001270594; NM_134390	Tmem176b	transmembrane protein 176B (Tmem176b), transcript variant 2, mRNA; transmembrane protein 176B (Tmem176b), transcript variant 3, mRNA; transmembrane protein 176B (Tmem176b), transcript variant 4, mRNA; transmembrane protein 176B (Tmem176b), transcript variant 5, mRNA; transmembrane protein 176B (Tmem176b), transcript variant 6, mRNA; transmembrane protein 176B (Tmem176b), transcript variant 7, mRN…	0.602693	0.108025	0.00022638	0.727543	0.102745	0.00665561
NM_001003929	Cntfr	ciliary neurotrophic factor receptor (Cntfr), mRNA	0.602814	0.0999429	0.00022638	0.725505	0.0500964	0.00555127
NM_017312	Bok	BCL2-related ovarian killer (Bok), mRNA	0.603095	0.0649803	0.00210998	0.931377	0.229393	0.666877
NM_001108273	Rasgef1c	RasGEF domain family, member 1C (Rasgef1c), mRNA	0.603294	0.0817588	0.00022638	1.1432	0.496108	0.538157
NM_001013060	Rit2	Ras-like without CAAX 2 (Rit2), mRNA	0.604711	0.0849737	0.00022638	0.691962	0.0690535	0.001067
NM_001033692	Commd9	COMM domain containing 9 (Commd9), mRNA	0.605257	0.0539367	0.00113878	0.89445	0.0544907	0.407372
NM_001039008	Tmem176a	transmembrane protein 176A (Tmem176a), mRNA	0.605523	0.124618	0.00043076	0.797463	0.113692	0.0600294
NM_001191684	Fancl	Fanconi anemia, complementation group L (Fancl), mRNA	0.605668	0.0678997	0.0383373	1.33311	0.153518	0.163153
NM_001034960	Spag6	sperm associated antigen 6 (Spag6), mRNA	0.605851	0.255771	0.0286631	1.10292	0.395338	0.553064
NM_001143893	Cabyr	calcium binding tyrosine-(Y)-phosphorylation regulated (Cabyr), mRNA	0.606269	0.153974	0.044657	0.787995	0.214485	1
NM_001009662	Car8	carbonic anhydrase 8 (Car8), mRNA	0.606294	0.11409	0.00359248	0.800957	0.0848644	0.165731
NM_173330	Zfp689	zinc finger protein 689 (Zfp689), mRNA	0.606339	0.0692183	0.00210998	0.686748	0.0965365	0.0174125
NM_057100	Gas6	growth arrest specific 6 (Gas6), mRNA	0.606346	0.0701932	0.00022638	0.843563	0.0800727	0.12763
NM_001108934	Mblac2	metallo-beta-lactamase domain containing 2 (Mblac2), mRNA	0.606372	0.142199	0.040772	0.675192	0.0853191	0.0777403
NM_031337	St3gal5	ST3 beta-galactoside alpha-2,3-sialyltransferase 5 (St3gal5), mRNA	0.606771	0.047663	0.00022638	0.948966	0.164406	0.680679
NM_001024760	Ift46	intraflagellar transport 46 (Ift46), mRNA	0.607514	0.153705	0.00043076	0.701501	0.0576288	0.00589073
NM_017326	Calm2	no definition	0.607759	0.0689155	0.00022638	0.763715	0.109545	0.0329701
NM_001005544	Morn1	MORN repeat containing 1 (Morn1), mRNA	0.608362	0.113383	0.0339614	0.798685	0.122226	0.289794
NM_001191883	Pcbp4	poly(rC) binding protein 4 (Pcbp4), mRNA	0.609238	0.0574547	0.00022638	0.729398	0.0448044	0.00359968
NM_030856	Lrrn3	leucine rich repeat neuronal 3 (Lrrn3), mRNA	0.610089	0.0762111	0.00043076	0.88817	0.0858458	0.356487
NM_001185025	Nubpl	nucleotide binding protein-like (Nubpl), mRNA	0.610137	0.0816292	0.0278603	1.13901	0.181448	0.536551
NM_001106414	Ttc33	tetratricopeptide repeat domain 33 (Ttc33), mRNA	0.61054	0.165024	0.00061643	0.678535	0.116222	0.0150157
NM_001107506	Tshz3	teashirt zinc finger homeobox 3 (Tshz3), mRNA	0.611099	0.0780475	0.00022638	0.742577	0.0898787	0.152868
NM_001105810	Smyd4	SET and MYND domain containing 4 (Smyd4), mRNA	0.611361	0.18025	0.0155855	0.696735	0.104926	0.060256
NM_147139	Itgb5	integrin, beta 5 (Itgb5), mRNA	0.61157	0.142323	0.00022638	0.724211	0.103717	0.00441444
NM_001025714	Bloc1s6	biogenesis of lysosomal organelles complex-1, subunit 6, pallidin (Bloc1s6), mRNA	0.611975	0.0858859	0.00316273	1.04194	0.0704372	0.79419
NM_001127537	Wdpcp	no definition	0.612238	0.124857	0.0363358	1.1995	0.148358	0.429866
NM_153630	Nalcn	no definition	0.612302	0.128786	0.00022638	0.724879	0.0993506	0.00312475
NM_001013130	Sptbn1	spectrin, beta, non-erythrocytic 1 (Sptbn1), mRNA	0.612391	0.094003	0.00022638	0.677022	0.0433338	0.00134388
NM_001025117; NM_001129997; NM_001270704; NM_001270705	Ehbp1l1	EH domain binding protein 1-like 1 (Ehbp1l1), transcript variant 1, mRNA; EH domain binding protein 1-like 1 (Ehbp1l1), transcript variant 2, mRNA; no definition; no definition	0.614041	0.0333029	0.00061643	1.14433	0.0376945	0.30062
NM_001012743	Pip5k1b	phosphatidylinositol-4-phosphate 5-kinase, type I, beta (Pip5k1b), mRNA	0.614099	0.0642919	0.0100266	0.979941	0.225382	0.944171
NM_001271297	Spock1	sparc/osteonectin, cwcv and kazal-like domains proteoglycan (testican) 1 (Spock1), mRNA	0.614356	0.0817132	0.00022638	0.693332	0.0931379	0.000336763
NM_001109390	Pcdhb9	protocadherin beta 9 (Pcdhb9), mRNA	0.614682	0.0567418	0.00401673	0.787096	0.0793434	0.165622
NM_053826	Pdk1	pyruvate dehydrogenase kinase, isozyme 1 (Pdk1), mRNA	0.615636	0.0680113	0.00022638	0.699453	0.0603982	0.0074002
NM_001012037	Lias	lipoic acid synthetase (Lias), mRNA	0.615981	0.141854	0.0013047	0.848705	0.047445	0.245575
NM_001126089	Cdc42se2	CDC42 small effector 2 (Cdc42se2), mRNA	0.616168	0.05744	0.00022638	0.861946	0.0502334	0.194719
NM_012816	Amacr	alpha-methylacyl-CoA racemase (Amacr), mRNA	0.616518	0.099737	0.00359248	0.720979	0.0590878	0.02202
NM_012835	Cort	no definition	0.616826	0.141459	0.0319524	0.401605	0.212542	0.100193
NM_017318	Ptk2b	protein tyrosine kinase 2 beta (Ptk2b), mRNA	0.616841	0.0587121	0.00022638	0.682007	0.115531	0.001067
NM_133536	Rab3c	RAB3C, member RAS oncogene family (Rab3c), mRNA	0.616963	0.237678	0.000971113	0.69815	0.142971	0.219477
NM_001106026	RGD1306063	similar to HT021 (RGD1306063), mRNA	0.616981	0.0896848	0.00302282	0.880761	0.0634842	0.394724
NM_001100541	Nova1	no definition	0.617568	0.103734	0.00043076	0.831343	0.0841475	0.137689
NM_017356	Hpcal1	hippocalcin-like 1 (Hpcal1), mRNA	0.617632	0.0567919	0.000971113	0.796558	0.18778	0.0614424
NM_001006965	Mrpl34	mitochondrial ribosomal protein L34 (Mrpl34), mRNA	0.61784	0.159319	0.00590533	0.686884	0.115735	0.0150157
NM_001106158	Fam13b	family with sequence similarity 13, member B (Fam13b), mRNA	0.617989	0.0988134	0.00022638	0.720246	0.0500001	0.00476495
NM_001106701	Pin1	peptidylprolyl cis/trans isomerase, NIMA-interacting 1 (Pin1), mRNA	0.618968	0.0563747	0.00022638	0.758056	0.0985736	0.0101181
NM_001108185	Sema3f	sema domain, immunoglobulin domain (Ig), short basic domain, secreted, (semaphorin) 3 F (Sema3f), mRNA	0.618987	0.0380869	0.00845175	0.806071	0.197013	0.109225
NM_198742	Etfdh	electron-transferring-flavoprotein dehydrogenase (Etfdh), mRNA	0.619032	0.115381	0.00079891	0.76137	0.0538575	0.0274847
NM_053637	Stxbp3	syntaxin binding protein 3 (Stxbp3), mRNA	0.619138	0.110043	0.0013047	0.889039	0.092169	0.332727
NM_031567	Nfic	nuclear factor I/C (Nfic), mRNA	0.619627	0.0672192	0.00022638	0.687442	0.0339846	0.00212692
NM_031051	Mif	macrophage migration inhibitory factor (glycosylation-inhibiting factor) (Mif), mRNA	0.619728	0.0435338	0.00022638	0.894576	0.0721203	0.33773
NM_001007671	Cyb5d2	cytochrome b5 domain containing 2 (Cyb5d2), mRNA	0.620101	0.136256	0.0181911	0.765265	0.299486	0.255201
NM_001191794	Cln6	ceroid-lipofuscinosis, neuronal 6, late infantile, variant (Cln6), mRNA	0.620139	0.0910138	0.00537367	0.890297	0.13766	0.465991
NM_001191117	Pygo1	pygopus 1 (Pygo1), mRNA	0.62046	0.106452	0.0392686	0.821059	0.224624	0.477126
NM_001108036	Plekhh1	pleckstrin homology domain containing, family H (with MyTH4 domain) member 1 (Plekhh1), mRNA	0.620706	0.133729	0.00079891	0.712515	0.105912	0.00275652
NM_017347	Mapk3	mitogen activated protein kinase 3 (Mapk3), mRNA	0.621177	0.07511	0.00022638	0.862452	0.0498458	0.197746
NM_001191651	Ghdc	GH3 domain containing (Ghdc), mRNA	0.622296	0.153924	0.0263555	1.04214	0.183757	0.846273
NM_001013919	Galk2	galactokinase 2 (Galk2), mRNA	0.622572	0.151359	0.00549956	0.933365	0.105669	0.719058
NM_001106527	Tspy26	TSPY-like 3 (Tspyl3), mRNA	0.623069	0.0823087	0.00272441	0.820423	0.108996	0.209612
NM_001013866	Cmss1	cms1 ribosomal small subunit homolog (yeast) (Cmss1), mRNA	0.623781	0.0840156	0.00537367	0.861072	0.181501	0.402218
NM_053643	Cds2	CDP-diacylglycerol synthase (phosphatidate cytidylyltransferase) 2 (Cds2), mRNA	0.623899	0.0704685	0.00022638	0.806499	0.0636651	0.0798457
NM_001077585	Cnpy2	canopy FGF signaling regulator 2 (Cnpy2), mRNA	0.62401	0.0916246	0.00061643	0.835306	0.0772103	0.136367
NM_017075	Acat1	acetyl-CoA acetyltransferase 1 (Acat1), mRNA	0.624974	0.100516	0.00022638	0.729249	0.0163075	0.00476495
NM_001007660	Ccdc82	coiled-coil domain containing 82 (Ccdc82), mRNA	0.62548	0.140879	0.00146622	0.926322	0.113852	0.648104
NM_001047103	Cadm3	cell adhesion molecule 3 (Cadm3), mRNA	0.625818	0.111732	0.00022638	0.903106	0.127581	0.386509
NM_001100680	Ralgps2	Ral GEF with PH domain and SH3 binding motif 2 (Ralgps2), mRNA	0.62582	0.10892	0.0495534	1.16516	0.0751955	0.569534
NM_013077	Tub	tubby bipartite transcription factor (Tub), mRNA	0.626081	0.16391	0.00061643	0.712647	0.113484	0.00959916
NM_020088	Tenm2	no definition	0.626636	0.187436	0.00022638	0.868707	0.154165	0.227039
NM_001106311	Paox	polyamine oxidase (exo-N4-amino) (Paox), mRNA	0.626647	0.0314428	0.00429663	0.838555	0.118467	0.265252
NM_001079885; NM_001198653	Vwa3a	von Willebrand factor A domain containing 3A (Vwa3a), transcript variant 2, mRNA; von Willebrand factor A domain containing 3A (Vwa3a), transcript variant 1, mRNA	0.627194	0.215758	0.0124062	0.852306	0.286819	0.28073
NM_013016	Sirpa	signal-regulatory protein alpha (Sirpa), mRNA	0.627359	0.0773798	0.00022638	0.810425	0.0155778	0.0631486
NM_001033987; NM_017246	Map2k5	mitogen activated protein kinase kinase 5 (Map2k5), transcript variant 1, mRNA; mitogen activated protein kinase kinase 5 (Map2k5), transcript variant 2, mRNA	0.627676	0.089506	0.00079891	0.83979	0.0905398	0.182048
NM_001135813	Med31	mediator complex subunit 31 (Med31), mRNA	0.62783	0.169115	0.0152572	1.15156	0.130832	0.419238
NM_133610	Kcnh5	potassium voltage-gated channel, subfamily H (eag-related), member 5 (Kcnh5), mRNA	0.627844	0.230753	0.0153621	1.81648	0.599598	1
NM_001106752	Ttc8	tetratricopeptide repeat domain 8 (Ttc8), mRNA	0.628279	0.0985718	0.0287621	0.764622	0.0911523	0.158984
NM_017148	Csrp1	cysteine and glycine-rich protein 1 (Csrp1), mRNA	0.628789	0.106317	0.00022638	0.901518	0.123051	0.413756
NM_001107522	Slc35d3	solute carrier family 35, member D3 (Slc35d3), mRNA	0.628914	0.171015	0.0389113	1.25604	0.359284	0.0551199
NM_053778	Ipo13	importin 13 (Ipo13), mRNA	0.629067	0.0490908	0.00022638	0.698181	0.0561325	0.00120623
NM_001130501	Zfpm2	zinc finger protein, multitype 2 (Zfpm2), mRNA	0.629256	0.156211	0.00457122	0.906802	0.13359	1
NM_001105713	Prkca	no definition	0.629392	0.113211	0.00022638	0.865593	0.0582555	0.3026
NM_001039713	Fto	fat mass and obesity associated (Fto), mRNA	0.630123	0.102435	0.00022638	0.72024	0.0589026	0.00275652
NM_133317	Tob1	transducer of ErbB-2.1 (Tob1), mRNA	0.630188	0.0545608	0.00061643	1.07667	0.0786693	0.574316
NM_001107896	Ppfibp1	PTPRF interacting protein, binding protein 1 (liprin beta 1) (Ppfibp1), mRNA	0.630201	0.080726	0.00061643	1.07661	0.144244	0.585713
NM_001100540	Iah1	isoamyl acetate-hydrolyzing esterase 1 homolog (S. cerevisiae) (Iah1), mRNA	0.630253	0.0871059	0.00630229	0.909328	0.0856244	0.567015
NM_001039196	Slc39a13	solute carrier family 39 (zinc transporter), member 13 (Slc39a13), mRNA	0.630312	0.0953655	0.00401673	0.920873	0.118421	0.549721
NM_138846	Gpm6b	glycoprotein m6b (Gpm6b), mRNA	0.631353	0.101877	0.00022638	0.732792	0.0369803	0.00990973
NM_001107786	Rin2	Ras and Rab interactor 2 (Rin2), mRNA	0.631459	0.0788567	0.00061643	0.858366	0.0817938	0.199873
NM_001134762	Tbc1d5	TBC1 domain family, member 5 (Tbc1d5), mRNA	0.6322	0.11739	0.00043076	0.803365	0.0924646	0.083021
NM_001106506	Nphp1	nephronophthisis 1 (juvenile) (Nphp1), mRNA	0.632239	0.0981602	0.00079891	1.04721	0.0715254	0.741712
NM_199382	Bpgm	2,3-bisphosphoglycerate mutase (Bpgm), mRNA	0.632364	0.0944716	0.00022638	0.964393	0.0270982	0.778985
NM_001004209	Hsd17b11	hydroxysteroid (17-beta) dehydrogenase 11 (Hsd17b11), mRNA	0.632382	0.123144	0.00242442	0.825083	0.116671	0.116752
NM_001047111	Dbndd2	dysbindin (dystrobrevin binding protein 1) domain containing 2 (Dbndd2), mRNA	0.632395	0.128865	0.00043076	0.758898	0.0335691	0.00970826
NM_001173349	Rnf128	ring finger protein 128, E3 ubiquitin protein ligase (Rnf128), mRNA	0.632912	0.12834	0.0147812	1.22664	0.315873	0.281781
NM_001105914	Dhrsx	no definition	0.63383	0.0562934	0.00832586	0.668845	0.0468303	0.00287837
NM_001039341	Dgke	diacylglycerol kinase, epsilon 64kDa (Dgke), mRNA	0.63418	0.15101	0.00022638	0.747855	0.0736767	0.0530434
NM_001013971	Cuedc1	CUE domain containing 1 (Cuedc1), mRNA	0.634339	0.0503642	0.00257971	0.919599	0.0985374	0.539403
NM_022533	Pllp	plasmolipin (Pllp), mRNA	0.634824	0.146673	0.00022638	1.03816	0.12482	0.765307
NM_001100882	Sema3g	sema domain, immunoglobulin domain (Ig), short basic domain, secreted, (semaphorin) 3G (Sema3g), mRNA	0.63495	0.105364	0.00316273	1.49815	0.096595	0.000177818
NM_001127456	Slc48a1	solute carrier family 48 (heme transporter), member 1 (Slc48a1), mRNA	0.635095	0.0633854	0.00061643	0.879196	0.0686893	0.267916
NM_001195277	Tmem178b	transmembrane protein 178B (Tmem178b), mRNA	0.635407	0.0641708	0.00022638	0.870219	0.13721	0.232763
NM_021659	Syt7	synaptotagmin VII (Syt7), mRNA	0.635564	0.122681	0.00022638	0.988712	0.121375	0.935947
NM_031066	Fez1	fasciculation and elongation protein zeta 1 (zygin I) (Fez1), mRNA	0.636438	0.108849	0.00022638	0.667377	0.0617333	0.000177818
NM_001013932	Fggy	FGGY carbohydrate kinase domain containing (Fggy), mRNA	0.636559	0.138646	0.0231765	1.10349	0.128848	0.649601
NM_001012177	Mccc2	methylcrotonoyl-CoA carboxylase 2 (beta) (Mccc2), mRNA	0.636701	0.0811942	0.000971113	0.673386	0.135995	0.000336763
NM_001191587	Bcorl1	BCL6 co-repressor-like 1 (Bcorl1), mRNA	0.636789	0.0360975	0.00272441	0.683621	0.0591991	0.00324133
NM_001105986	Lyplal1	lysophospholipase-like 1 (Lyplal1), mRNA	0.636972	0.13035	0.0176855	0.974363	0.120589	0.913331
NM_001014190	Tmem246	transmembrane protein 246 (Tmem246), mRNA	0.637764	0.0572583	0.00079891	0.816087	0.140808	0.11026
NM_001013112	Hibch	3-hydroxyisobutyryl-CoA hydrolase (Hibch), mRNA	0.637919	0.0874976	0.00770266	0.868175	0.0853082	0.363591
NM_001014061	Ccdc91	coiled-coil domain containing 91 (Ccdc91), mRNA	0.638025	0.0987384	0.00113878	0.907339	0.111226	0.484642
NM_001013875	Rhbdd3	no definition	0.638049	0.0904616	0.0105117	0.772886	0.0745865	0.135761
NM_001108135	Robo3	roundabout, axon guidance receptor, homolog 3 (Drosophila) (Robo3), mRNA	0.638687	0.192768	0.0147812	7.13355	2.7786	1
NM_001047096	Fig4	FIG4 homolog, SAC1 lipid phosphatase domain containing (S. cerevisiae) (Fig4), mRNA	0.638864	0.10419	0.00061643	0.668562	0.0646521	0.000177818
NM_001108866	Abhd4	abhydrolase domain containing 4 (Abhd4), mRNA	0.638888	0.0932629	0.00022638	0.777922	0.099328	0.0243815
NM_001109178	Fam173b	family with sequence similarity 173, member B (Fam173b), mRNA	0.638892	0.0259751	0.0134581	0.761488	0.0702149	0.0953895
NM_001107406	Elac1	elaC ribonuclease Z 1 (Elac1), mRNA	0.638902	0.0726928	0.00770266	0.943916	0.126745	0.762835
NM_001134729	Lyrm7	LYR motif containing 7 (Lyrm7), mRNA	0.638911	0.157124	0.00669036	0.780372	0.133166	0.136041
NM_138886	Ick	intestinal cell kinase (Ick), mRNA	0.639183	0.0914208	0.00682611	1.05988	0.164601	0.743138
NM_001106142	Afap1l1	actin filament associated protein 1-like 1 (Afap1l1), mRNA	0.639245	0.0761105	0.00401673	1.38157	0.0873296	0.0275721
NM_130814	Fgf12	fibroblast growth factor 12 (Fgf12), mRNA	0.639336	0.109768	0.00079891	0.764431	0.119048	0.0685524
NM_001271369	Nckap5l	NCK-associated protein 5-like (Nckap5l), mRNA	0.63988	0.0723272	0.000971113	0.718236	0.0473626	0.00465401
NM_001109173	Gpr150	G protein-coupled receptor 150 (Gpr150), mRNA	0.6399	0.112197	0.0256599	0.688051	0.207781	0.0822519
NM_138519	Dkk3	dickkopf WNT signaling pathway inhibitor 3 (Dkk3), mRNA	0.64013	0.168665	0.00022638	0.742665	0.194549	0.0113542
NM_001276441	Ndufaf6	NADH dehydrogenase (ubiquinone) complex I, assembly factor 6 (Ndufaf6), mRNA	0.640454	0.0645297	0.0267745	1.4832	0.392422	0.0289383
NM_001109058	LOC498122	similar to CG15908-PA (LOC498122), mRNA	0.640608	0.121437	0.00820588	0.727888	0.0575999	0.0489719
NM_012930	Cpt2	carnitine palmitoyltransferase 2 (Cpt2), mRNA	0.640639	0.0910512	0.0141207	0.979862	0.112478	0.921342
NM_001109286	Bbs10	Bardet-Biedl syndrome 10 (Bbs10), mRNA	0.640984	0.0870991	0.02348	0.919282	0.0554332	0.663067
NM_022502	Ppt1	palmitoyl-protein thioesterase 1 (Ppt1), mRNA	0.641051	0.0554364	0.00022638	0.878232	0.0525886	0.263477
NM_031624	Igbp1	immunoglobulin (CD79A) binding protein 1 (Igbp1), mRNA	0.641227	0.0545968	0.00387532	0.760864	0.0819311	0.047027
NM_001013054	Adprhl1	ADP-ribosylhydrolase like 1 (Adprhl1), mRNA	0.641496	0.174595	0.0324271	0.275736	0.162349	1
NM_207609	Naprt1	nicotinate phosphoribosyltransferase domain containing 1 (Naprt1), mRNA	0.641544	0.117852	0.0248144	0.723434	0.0918084	0.0332342
NM_212518	Abcb7	no definition	0.641612	0.12946	0.0134581	0.880234	0.112335	0.535696
NM_001015009	Ptgr2	prostaglandin reductase 2 (Ptgr2), mRNA	0.641644	0.107873	0.00079891	0.988874	0.079129	0.935947
NM_054001	Scarb2	scavenger receptor class B, member 2 (Scarb2), mRNA	0.641651	0.0574988	0.00022638	0.749559	0.0322809	0.00897218
NM_212498	Atat1	alpha tubulin acetyltransferase 1 (Atat1), mRNA	0.641683	0.060782	0.00359248	0.696725	0.0507773	0.00718964
NM_001007665	Tex264	testis expressed 264 (Tex264), mRNA	0.641781	0.0793414	0.00043076	0.841399	0.0942667	0.156805
NM_031630	Ddx25	DEAD (Asp-Glu-Ala-Asp) box helicase 25 (Ddx25), mRNA	0.64212	0.0765954	0.00194911	0.731051	0.0612962	0.0264003
NM_001107709	Ap4b1	adaptor-related protein complex 4, beta 1 subunit (Ap4b1), mRNA	0.642364	0.0977309	0.00893163	0.981769	0.0899501	0.919403
NM_001107634	Cdk19	cyclin-dependent kinase 19 (Cdk19), mRNA	0.642543	0.0487309	0.00022638	0.685774	0.0806166	0.000177818
NM_001012166	Abcb10	ATP-binding cassette, subfamily B (MDR/TAP), member 10 (Abcb10), mRNA	0.642644	0.127235	0.00226624	0.779731	0.0913795	0.0603282
NM_001108411	Tbc1d7	TBC1 domain family, member 7 (Tbc1d7), mRNA	0.643601	0.123722	0.0185148	1.11003	0.21669	0.61054
NM_001008558	Ndn	necdin, melanoma antigen (MAGE) family member (Ndn), mRNA	0.644725	0.066645	0.00022638	0.698447	0.109148	0.001067
NM_001077635	Acbd5	acyl-CoA binding domain containing 5 (Acbd5), mRNA	0.64518	0.16368	0.00194911	0.715398	0.0444595	0.00324133
NM_001271250	Stxbp5l	syntaxin binding protein 5-like (Stxbp5l), mRNA	0.645895	0.228902	0.00549956	0.964824	0.188515	0.896313
NM_001079942	Sema3b	sema domain, immunoglobulin domain (Ig), short basic domain, secreted, (semaphorin) 3B (Sema3b), mRNA	0.646193	0.0977583	0.0146643	0.810853	0.166917	0.196956
NM_019374	Pdyn	prodynorphin (Pdyn), mRNA	0.646621	0.086304	0.00387532	0.820677	0.232534	0.0911891
NM_001109054	Tctex1d2	Tctex1 domain containing 2 (Tctex1d2), mRNA	0.646688	0.0815775	0.0252243	1.06203	0.177187	0.75955
NM_001012742	Wee1	WEE1 G2 checkpoint kinase (Wee1), mRNA	0.646795	0.111832	0.00162725	1.24768	0.210605	0.0740281
NM_133305	Ap3m2	no definition	0.646856	0.0740938	0.00146622	0.825178	0.0793284	0.133207
NM_031853	Dbi	diazepam binding inhibitor (GABA receptor modulator, acyl-CoA binding protein) (Dbi), mRNA	0.647097	0.137238	0.00061643	0.740514	0.0481315	0.00760086
NM_001106193	Trappc2l	trafficking protein particle complex 2-like (Trappc2l), mRNA	0.647228	0.0878124	0.00401673	0.830875	0.124166	0.173921
NM_138538	Dnm3	dynamin 3 (Dnm3), mRNA	0.647579	0.121882	0.00043076	0.714253	0.121939	0.00225528
NM_023982	Arhgef11	Rho guanine nucleotide exchange factor (GEF) 11 (Arhgef11), mRNA	0.647614	0.098494	0.00162725	0.772253	0.0913331	0.0629056
NM_001109359	Tmem229b	transmembrane protein 229B (Tmem229b), mRNA	0.647617	0.0319546	0.00079891	0.685204	0.0903054	0.00336208
NM_001173471	Lyrm9	LYR motif containing 9 (Lyrm9), mRNA	0.648111	0.0430682	0.019286	0.728082	0.043649	0.0630779
NM_001014206	RGD1309534	similar to RIKEN cDNA 4931406C07 (RGD1309534), mRNA	0.648188	0.0765449	0.0124062	0.890359	0.0780949	0.477209
NM_001012171	Bscl2	Berardinelli-Seip congenital lipodystrophy 2 (seipin) (Bscl2), mRNA	0.648532	0.0962778	0.00043076	0.737621	0.0640545	0.0082343
NM_001014262	Wrap73	WD repeat containing, antisense to TP73 (Wrap73), mRNA	0.648972	0.0629747	0.0267745	0.707485	0.143489	0.0601018
NM_181362	Cand2	cullin-associated and neddylation-dissociated 2 (putative) (Cand2), mRNA	0.649149	0.100852	0.0276836	0.860866	0.107611	0.37098
NM_001033889	Cog7	component of oligomeric golgi complex 7 (Cog7), mRNA	0.649651	0.0989216	0.00162725	0.830712	0.124779	0.152868
NM_001083811; NM_017261	Gria2	glutamate receptor, ionotropic, AMPA 2 (Gria2), transcript variant 2, mRNA; glutamate receptor, ionotropic, AMPA 2 (Gria2), transcript variant 1, mRNA	0.649769	0.696943	0.000971113	0.424922	0.0473168	0.177387
NM_019371	Egln3	egl-9 family hypoxia-inducible factor 3 (Egln3), mRNA	0.649843	0.107878	0.00226624	0.957202	0.219918	0.802882
NM_053309	Homer2	homer homolog 2 (Drosophila) (Homer2), mRNA	0.650031	0.0919403	0.0154776	0.7829	0.124093	0.258275
NM_001012167	Pld3	phospholipase D family, member 3 (Pld3), mRNA	0.650255	0.0561308	0.00022638	0.725423	0.0767879	0.00324133
NM_001190475; NM_134408	Lphn2	latrophilin 2 (Lphn2), transcript variant 2, mRNA; latrophilin 2 (Lphn2), transcript variant 1, mRNA	0.650479	0.104129	0.0013047	0.848716	0.134066	0.19659
NM_001108721	Prima1	proline rich membrane anchor 1 (Prima1), mRNA	0.65056	0.155453	0.0218037	0.811276	0.134363	0.0774083
NM_001107808	Zbtb46	zinc finger and BTB domain containing 46 (Zbtb46), mRNA	0.650655	0.117334	0.0193979	1.10345	0.187955	0.662702
NM_198778	Mpped2	metallophosphoesterase domain containing 2 (Mpped2), mRNA	0.651203	0.132802	0.00401673	0.738485	0.144414	0.015844
NM_001012017	Dirc2	disrupted in renal carcinoma 2 (Dirc2), mRNA	0.651262	0.0679784	0.000971113	0.720506	0.0730914	0.00347936
NM_001017447	RGD1305235	similar to RIKEN cDNA 1700052N19 (RGD1305235), mRNA	0.651442	0.0477313	0.0048338	0.902616	0.144073	0.49227
NM_022231	Xiap	X-linked inhibitor of apoptosis (Xiap), mRNA	0.6517	0.189492	0.00770266	0.739191	0.162129	0.125503
NM_134356	Ptprg	no definition	0.65184	0.0525133	0.00113878	0.896059	0.0322135	0.421081
NM_001108105	Mlc1	megalencephalic leukoencephalopathy with subcortical cysts 1 (Mlc1), mRNA	0.651926	0.13427	0.00022638	0.700309	0.0988953	0.00263586
NM_138887	Hspb6	heat shock protein, alpha-crystallin-related, B6 (Hspb6), mRNA	0.652033	0.0530145	0.0051008	0.691712	0.0358901	0.010014
NM_133411	Abcc4	no definition	0.652487	0.0302965	0.00956158	0.859113	0.0936917	0.277228
NM_001108235	Fbxl17	F-box and leucine-rich repeat protein 17 (Fbxl17), mRNA	0.653019	0.0603389	0.000971113	0.802618	0.0393391	0.0614944
NM_001134715	Slc44a2	solute carrier family 44 (choline transporter), member 2 (Slc44a2), mRNA	0.653216	0.101551	0.00079891	0.919875	0.0802755	0.492137
NM_001277157	Crebrf	CREB3 regulatory factor (Crebrf), mRNA	0.653253	0.129368	0.00146622	0.694881	0.0533489	0.00395168
NM_133561	Mpc1	mitochondrial pyruvate carrier 1 (Mpc1), mRNA	0.653286	0.0764633	0.00061643	0.793469	0.0422159	0.0417137
NM_001135878	Plxnb3	plexin B3 (Plxnb3), mRNA	0.653405	0.0296245	0.00316273	0.698091	0.14556	0.001067
NM_133611	Slc2a13	solute carrier family 2 (facilitated glucose transporter), member 13 (Slc2a13), mRNA	0.65388	0.0456145	0.00043076	0.82207	0.138375	0.083934
NM_031127	Suox	sulfite oxidase (Suox), mRNA	0.65393	0.0531139	0.0097927	0.685359	0.0714327	0.0116561
NM_001108510	Dusp8	no definition	0.654021	0.102407	0.000971113	0.710755	0.106333	0.00199853
NM_001107519	Nipa1	non imprinted in Prader-Willi/Angelman syndrome 1 (Nipa1), mRNA	0.654201	0.138474	0.00373249	1.05285	0.109191	0.7409
NM_053795	Kidins220	kinase D-interacting substrate 220 (Kidins220), mRNA	0.654268	0.094391	0.00022638	0.733755	0.0485179	0.00708744
NM_001109426	Tmem88b	transmembrane protein 88B (Tmem88b), mRNA	0.654282	0.223269	0.00719937	0.832604	0.130682	0.125647
NM_031652	Kcnab3	potassium voltage-gated channel, shaker-related subfamily, beta member 3 (Kcnab3), mRNA	0.65432	0.0623169	0.00708464	1.49101	0.405537	0.0196359
NM_001106911	Mfsd6	major facilitator superfamily domain containing 6 (Mfsd6), mRNA	0.654568	0.122659	0.00043076	0.691867	0.0926287	0.000490679
NM_138516	Polk	polymerase (DNA directed) kappa (Polk), mRNA	0.655144	0.114008	0.0187238	0.786118	0.0893072	0.115051
NM_001037199	Dhrs3	dehydrogenase/reductase (SDR family) member 3 (Dhrs3), mRNA	0.6552	0.186092	0.00820588	0.736024	0.261039	0.0514964
NM_199270	Bre	brain and reproductive organ-expressed (TNFRSF1A modulator) (Bre), mRNA	0.655895	0.0648421	0.00272441	1.18682	0.0920314	0.172555
NM_001007676	Timmdc1	translocase of inner mitochondrial membrane domain containing 1 (Timmdc1), mRNA	0.656303	0.074887	0.00415433	0.78673	0.0624815	0.0702417
NM_012750	Gfra2	GDNF family receptor alpha 2 (Gfra2), mRNA	0.656976	0.153028	0.0013047	1.00095	0.53518	0.994608
NM_001127494	Stk24	serine/threonine kinase 24 (Stk24), mRNA	0.657181	0.0857823	0.00415433	0.812387	0.0870608	0.115542
NM_001134469	Lrrc49	leucine rich repeat containing 49 (Lrrc49), mRNA	0.657301	0.0791849	0.00079891	0.777012	0.133767	0.0280275
NM_001106644; NM_001201373; NM_001201374; NM_001201375; NM_001201376	Smim8	no definition; no definition; small integral membrane protein 8 (Smim8), transcript variant 1, mRNA; no definition; no definition	0.657396	0.0551459	0.0456695	0.975542	0.151133	0.905149
NM_001108630	Vopp1	vesicular, overexpressed in cancer, prosurvival protein 1 (Vopp1), mRNA	0.658066	0.0290111	0.00022638	1.05315	0.11528	0.677484
NM_017251	Gjb1	no definition	0.658692	0.194453	0.0170365	1.134	0.185254	0.341001
NM_001130563	Mtss1	metastasis suppressor 1 (Mtss1), mRNA	0.659181	0.0873504	0.00178864	0.91874	0.123626	0.494803
NM_001168703	Aatk	apoptosis-associated tyrosine kinase (Aatk), mRNA	0.659284	0.0872619	0.00061643	0.708449	0.0616829	0.00161011
NM_001014121	Amz2	archaelysin family metallopeptidase 2 (Amz2), mRNA	0.65955	0.0973475	0.00043076	0.700664	0.0801749	0.00092669
NM_053850	Blvra	biliverdin reductase A (Blvra), mRNA	0.659796	0.0828108	0.00782523	1.07143	0.18524	0.723655
NM_001025063	Scrn1	secernin 1 (Scrn1), mRNA	0.659806	0.104784	0.00079891	0.813824	0.103323	0.0695235
NM_001276483	Smim12	small integral membrane protein 12 (Smim12), mRNA	0.660036	0.068919	0.00443649	0.924365	0.0886633	0.594131
NM_031770	Gnb5	guanine nucleotide binding protein (G protein), beta 5 (Gnb5), mRNA	0.660054	0.0963126	0.00146622	0.691141	0.123955	0.00120623
NM_017211	Glg1	golgi glycoprotein 1 (Glg1), mRNA	0.660156	0.0620004	0.00022638	0.687628	0.0465253	0.000490679
NM_001106137	Poli	polymerase (DNA directed), iota (Poli), mRNA	0.660972	0.195642	0.0439372	0.759562	0.110383	0.153579
NM_199111	Nfkbie	nuclear factor of kappa light polypeptide gene enhancer in B-cells inhibitor, epsilon (Nfkbie), mRNA	0.661458	0.0587608	0.027364	1.33883	0.210425	0.130773
NM_001107818	Ndor1	NADPH dependent diflavin oxidoreductase 1 (Ndor1), mRNA	0.661547	0.102332	0.00590533	0.735765	0.0434596	0.0159472
NM_001191596	Usp46	ubiquitin specific peptidase 46 (Usp46), mRNA	0.662216	0.104064	0.00061643	1.0326	0.1053	0.804234
NM_001191729	Ccdc120	coiled-coil domain containing 120 (Ccdc120), mRNA	0.662649	0.121878	0.0479116	0.724389	0.0922682	0.104149
NM_001107120	Daglb	no definition	0.662678	0.0355036	0.00226624	1.19001	0.0908201	0.16906
NM_001126372	Agbl5	ATP/GTP binding protein-like 5 (Agbl5), mRNA	0.662739	0.086029	0.0249184	0.714828	0.0717293	0.0283947
NM_145085	Pcyox1	prenylcysteine oxidase 1 (Pcyox1), mRNA	0.663412	0.0584917	0.00043076	0.851362	0.0811667	0.158162
NM_001108715	Exd2	exonuclease 3'-5' domain containing 2 (Exd2), mRNA	0.664413	0.0532232	0.00162725	0.838911	0.0797537	0.128684
NM_053912	Cyth3	cytohesin 3 (Cyth3), mRNA	0.664687	0.0325757	0.0216951	1.09076	0.109039	0.673372
NM_001079705	RGD1311558	similar to 4930506M07Rik protein (RGD1311558), mRNA	0.664731	0.088404	0.00178864	0.907112	0.101767	0.431861
NM_001025722; NM_001109936; NM_001109937	Cdk10	cyclin-dependent kinase 10 (Cdk10), transcript variant 3, mRNA; cyclin-dependent kinase 10 (Cdk10), transcript variant 1, mRNA; cyclin-dependent kinase 10 (Cdk10), transcript variant 2, mRNA	0.664745	0.0727775	0.040772	0.83743	0.0476418	0.465631
NM_001134573	Ntpcr	nucleoside-triphosphatase, cancer-related (Ntpcr), mRNA	0.665779	0.0702279	0.00669036	0.687061	0.0811478	0.00708744
NM_001191872	Stxbp6	syntaxin binding protein 6 (amisyn) (Stxbp6), mRNA	0.66603	0.133335	0.00226624	0.921947	0.154222	0.642399
NM_199108	Hp1bp3	heterochromatin protein 1, binding protein 3 (Hp1bp3), mRNA	0.666129	0.0972142	0.00043076	0.671781	0.0313546	0.000177818
NM_001014172	Rsrc1	arginine/serine-rich coiled-coil 1 (Rsrc1), mRNA	0.666399	0.172327	0.00845175	0.739565	0.0636757	0.0300977
NM_001025734	Tada3	transcriptional adaptor 3 (Tada3), mRNA	0.66649	0.108235	0.00373249	0.774713	0.0624054	0.0407964
NM_001106623	RGD1311164	similar to DNA segment, Chr 6, Wayne State University 163, expressed (RGD1311164), mRNA	0.666586	0.0971298	0.00630229	0.816167	0.073014	0.177514
NM_001044229	Tnfrsf19	tumor necrosis factor receptor superfamily, member 19 (Tnfrsf19), mRNA	1.50112	0.366565	0.00991745	1.08866	0.188119	0.577111
NM_001025405	Ruvbl2	RuvB-like AAA ATPase 2 (Ruvbl2), mRNA	1.50164	0.109841	0.00429663	1.35941	0.109872	0.0078108
NM_001025019	Ntmt1	N-terminal Xaa-Pro-Lys N-methyltransferase 1 (Ntmt1), mRNA	1.50168	0.158742	0.00832586	1.34538	0.0955001	0.0410523
NM_001014772	Adam9	ADAM metallopeptidase domain 9 (Adam9), mRNA	1.50196	0.128148	0.00146622	1.4638	0.0530947	0.000336763
NM_001109438	Map7d1	MAP7 domain containing 1 (Map7d1), mRNA	1.50294	0.231781	0.00043076	1.18623	0.121342	0.14904
NM_001009696	Dcun1d5	DCN1, defective in cullin neddylation 1, domain containing 5 (Dcun1d5), mRNA	1.50435	0.0477874	0.00272441	1.33227	0.15169	0.0156675
NM_001135612	Hps5	Hermansky-Pudlak syndrome 5 (Hps5), mRNA	1.50457	0.283432	0.0186151	1.47929	0.173041	0.00263586
NM_001107436	RGD1304884	similar to RIKEN cDNA 6430548M08 (RGD1304884), mRNA	1.50502	0.0963539	0.00022638	1.03464	0.123287	0.795158
NM_001014129	Noc4l	nucleolar complex associated 4 homolog (S. cerevisiae) (Noc4l), mRNA	1.50518	0.104576	0.00373249	1.31415	0.12846	0.045753
NM_031725	Scamp4	secretory carrier membrane protein 4 (Scamp4), mRNA	1.50696	0.159064	0.00373249	1.44535	0.13236	0.00147737
NM_001104630	Sephs1	selenophosphate synthetase 1 (Sephs1), mRNA	1.50754	0.108652	0.00302282	1.27867	0.0785715	0.0338246
NM_001100740	Mta2	metastasis associated 1 family, member 2 (Mta2), mRNA	1.50767	0.0926659	0.000971113	1.32707	0.0273157	0.0112485
NM_024393	Hsf1	heat shock transcription factor 1 (Hsf1), mRNA	1.5083	0.110334	0.00302282	1.07524	0.0850569	0.57109
NM_001030034	Rhbdf1	rhomboid 5 homolog 1 (Drosophila) (Rhbdf1), mRNA	1.50841	0.32137	0.0111221	1.19289	0.102291	0.189037
NM_198787	Sgsm3	small G protein signaling modulator 3 (Sgsm3), mRNA	1.50866	0.102226	0.00079891	1.21055	0.167372	0.0976989
NM_001034918	Iws1	IWS1 homolog (S. cerevisiae) (Iws1), mRNA	1.50898	0.199235	0.00401673	1.24704	0.111723	0.101817
NM_001025012	Gin1	gypsy retrotransposon integrase 1 (Gin1), mRNA	1.5092	0.10297	0.0453453	1.05215	0.169928	0.822417
NM_001107904	Tgs1	trimethylguanosine synthase 1 (Tgs1), mRNA	1.51004	0.0683151	0.00162725	1.29009	0.162606	0.0315408
NM_001109569	Wdr74	WD repeat domain 74 (Wdr74), mRNA	1.51076	0.100905	0.00656833	1.4171	0.184881	0.00980916
NM_001011944	Slc37a1	solute carrier family 37 (glucose-6-phosphate transporter), member 1 (Slc37a1), mRNA	1.51233	0.28441	0.0141207	0.890163	0.085405	0.525221
NM_001108333	Rabgef1	RAB guanine nucleotide exchange factor (GEF) 1 (Rabgef1), mRNA	1.51348	0.0717735	0.00194911	1.30323	0.109698	0.0329701
NM_001014170	Supt20	suppressor of Ty 20 (Supt20), mRNA	1.51355	0.200974	0.0410367	1.10027	0.0814927	0.567015
NM_001168653	Pwp2	PWP2 periodic tryptophan protein homolog (yeast) (Pwp2), mRNA	1.5139	0.0432135	0.00178864	1.4876	0.115532	0.000781969
NM_001276476	Tsfm	Ts translation elongation factor, mitochondrial (Tsfm), mRNA	1.51462	0.134717	0.0119283	1.1543	0.0824167	0.415863
NM_001164157	Nus1	nuclear undecaprenyl pyrophosphate synthase 1 homolog (S. cerevisiae) (Nus1), mRNA	1.51574	0.123818	0.00061643	1.44325	0.0762946	0.000336763
NM_133423	Ythdc1	YTH domain containing 1 (Ythdc1), mRNA	1.51665	0.247119	0.000971113	1.12557	0.111675	0.324097
NM_001005895	Ddx19b	no definition	1.517	0.201491	0.00113878	1.31192	0.07152	0.0248416
NM_001011945	Pcbp3	poly(rC) binding protein 3 (Pcbp3), mRNA	1.51738	0.0710283	0.0013047	1.24701	0.125523	0.0667543
NM_001025414	Hars	histidyl-tRNA synthetase (Hars), mRNA	1.51803	0.0395745	0.00061643	1.42212	0.123513	0.00186885
NM_001270959	Gpn2	GPN-loop GTPase 2 (Gpn2), mRNA	1.51888	0.127243	0.0221286	1.32698	0.175808	0.112582
NM_031011	Amd1	adenosylmethionine decarboxylase 1 (Amd1), mRNA	1.51896	0.275265	0.00043076	1.18589	0.120521	0.135593
NM_001013950	Lmbr1l	limb region 1 like (Lmbr1l), mRNA	1.51934	0.345062	0.0494951	0.971555	0.0794644	0.896313
NM_001100735	Lpcat1	lysophosphatidylcholine acyltransferase 1 (Lpcat1), mRNA	1.51968	0.150977	0.000971113	1.39315	0.218775	0.00429926
NM_001108443	Zfp330	zinc finger protein 330 (Zfp330), mRNA	1.52053	0.112946	0.00113878	1.29562	0.106144	0.0275721
NM_139263	Fgd4	no definition	1.52237	0.36839	0.010389	1.42012	0.261145	0.0694557
NM_012537; NM_012538; NM_181824	Cyp11b1	no definition; cytochrome P450, family 11, subfamily b, polypeptide 2 (Cyp11b2), mRNA; cytochrome P450, family 11, subfamily b, polypeptide 3 (Cyp11b3), mRNA	1.52265	0.301367	0.02348	0.515131	0.0851339	1
NM_001170326	Gpr158	G protein-coupled receptor 158 (Gpr158), mRNA	1.52269	0.246851	0.000971113	0.884612	0.222784	0.309455
NM_001033997	Ubox5	U-box domain containing 5 (Ubox5), mRNA	1.52313	0.256736	0.00603845	1.37732	0.0923647	0.0255862
NM_001098793	Prkrip1	Prkr interacting protein 1 (IL11 inducible) (Prkrip1), mRNA	1.52324	0.174203	0.00537367	1.06114	0.0803914	0.695328
NM_001191719	Jmjd1c	jumonji domain containing 1C (Jmjd1c), mRNA	1.52382	0.189086	0.00022638	1.30675	0.0826451	0.0146307
NM_001109107	Slc35e1	solute carrier family 35, member E1 (Slc35e1), mRNA	1.52417	0.122517	0.00043076	1.48276	0.196351	0.000336763
NM_001130097	Atxn2l	ataxin 2-like (Atxn2l), mRNA	1.5252	0.295647	0.00043076	1.05913	0.078256	0.650146
NM_001013104	Eef1d	eukaryotic translation elongation factor 1 delta (guanine nucleotide exchange protein) (Eef1d), mRNA	1.52564	0.0391681	0.0013047	1.22685	0.107105	0.0703202
NM_001013431	Chchd4	coiled-coil-helix-coiled-coil-helix domain containing 4 (Chchd4), mRNA	1.52636	0.0669897	0.00359248	1.49973	0.265246	0.00324133
NM_001013094	Ccnl2	no definition	1.52766	0.356802	0.00242442	1.03082	0.0723417	0.832172
NM_001014018	Fv1	Friend virus susceptibility 1 (Fv1), mRNA	1.52785	0.174993	0.00079891	1.44892	0.100568	0.000781969
NM_001271313	Arhgef40	Rho guanine nucleotide exchange factor (GEF) 40 (Arhgef40), mRNA	1.52815	0.165167	0.0097927	1.17403	0.144055	0.272253
NM_001106668	Slc35d1	solute carrier family 35 (UDP-GlcA/UDP-GalNAc transporter), member D1 (Slc35d1), mRNA	1.52908	0.262925	0.0124062	1.24903	0.0495596	0.142787
NM_001108311	Fam195b	family with sequence similarity 195, member B (Fam195b), mRNA	1.53101	0.138677	0.000971113	1.27144	0.0572923	0.037855
NM_001106404	Slc30a5	solute carrier family 30 (zinc transporter), member 5 (Slc30a5), mRNA	1.53145	0.0515759	0.00113878	1.40879	0.167695	0.00161011
NM_080579	Gpr19	G protein-coupled receptor 19 (Gpr19), mRNA	1.53212	0.0734644	0.0150285	1.18168	0.181916	0.379561
NM_153316	Slc35e4	solute carrier family 35, member E4 (Slc35e4), mRNA	1.53429	0.116142	0.000971113	1.19618	0.0706558	0.118785
NM_001130728	Whamm	WAS protein homolog associated with actin, golgi membranes and microtubules (Whamm), mRNA	1.53432	0.133679	0.0115673	1.00336	0.134561	0.985608
NM_053698	Cited2	Cbp/p300-interacting transactivator, with Glu/Asp-rich carboxy-terminal domain, 2 (Cited2), mRNA	1.53454	0.302958	0.00162725	1.25895	0.158668	0.0488154
NM_001035251	Slc38a9	solute carrier family 38, member 9 (Slc38a9), mRNA	1.53479	0.0970617	0.0338615	1.17514	0.0982785	0.491749
NM_001108186	Rbm6	RNA binding motif protein 6 (Rbm6), mRNA	1.53516	0.182837	0.000971113	1.23152	0.0897535	0.0663457
NM_181389	Nsmaf	neutral sphingomyelinase (N-SMase) activation associated factor (Nsmaf), mRNA	1.53558	0.219301	0.0097927	1.1275	0.10081	0.43987
NM_001109081	Wdr26	WD repeat domain 26 (Wdr26), mRNA	1.53587	0.112422	0.00022638	1.39668	0.0366792	0.00186885
NM_182955	Zfp191	zinc finger protein 191 (Zfp191), mRNA	1.53652	0.155168	0.00316273	1.04294	0.0702579	0.771151
NM_001007000	Pcgf1	polycomb group ring finger 1 (Pcgf1), mRNA	1.53921	0.287148	0.0401293	1.00426	0.170338	0.990181
NM_001106064	Cherp	calcium homeostasis endoplasmic reticulum protein (Cherp), mRNA	1.53998	0.108093	0.00079891	1.29251	0.0614627	0.0334977
NM_001105911	Slc29a4	solute carrier family 29 (equilibrative nucleoside transporter), member 4 (Slc29a4), mRNA	1.5402	0.0791949	0.0190529	1.09731	0.225533	0.608685
NM_001108525	Cutc	cutC copper transporter (Cutc), mRNA	1.54088	0.217712	0.0259404	1.08507	0.136959	0.681824
NM_139091	Nupl1	nucleoporin like 1 (Nupl1), mRNA	1.54099	0.112059	0.000971113	1.32403	0.185826	0.0331462
NM_022204	Exoc5	exocyst complex component 5 (Exoc5), mRNA	1.54205	0.146964	0.00022638	1.35226	0.100808	0.00865918
NM_012524	Cebpa	CCAAT/enhancer binding protein (C/EBP), alpha (Cebpa), transcript variant 1, mRNA	1.54245	0.195692	0.0182838	0.96517	0.136221	0.857363
NM_001007675	C1qtnf1	C1q and tumor necrosis factor related protein 1 (C1qtnf1), mRNA	1.54296	0.378663	0.0406004	1.28458	0.310244	0.262139
NM_001108404	Cdc14b	cell division cycle 14B (Cdc14b), mRNA	1.54315	0.322584	0.0309482	1.12952	0.0831756	0.390653
NM_001115024	Lman2	lectin, mannose-binding 2 (Lman2), mRNA	1.54408	0.10778	0.00061643	1.10112	0.0972476	0.430568
NM_031772	Polr1a	polymerase (RNA) I polypeptide A (Polr1a), mRNA	1.54488	0.0483332	0.00146622	1.22109	0.104203	0.0985381
NM_001108581	Epc2	enhancer of polycomb homolog 2 (Drosophila) (Epc2), mRNA	1.54506	0.182306	0.00061643	1.18254	0.130968	0.162932
NM_031323	Bmp1	bone morphogenetic protein 1 (Bmp1), mRNA	1.54815	0.21234	0.000971113	1.16561	0.0675793	0.198774
NM_001108213	Rev1	REV1, polymerase (DNA directed) (Rev1), mRNA	1.54838	0.187539	0.00079891	0.950959	0.0413741	0.708686
NM_013060	Id2	inhibitor of DNA binding 2 (Id2), mRNA	1.54961	0.346133	0.00079891	1.07575	0.170248	0.57979
NM_001107971	Foxj3	forkhead box J3 (Foxj3), mRNA	1.55092	0.121885	0.00043076	1.43521	0.116027	0.00251116
NM_053557	Prmt3	protein arginine methyltransferase 3 (Prmt3), mRNA	1.55174	0.195577	0.00257971	1.49266	0.205837	0.00287837
NM_001039034	Wdr5	WD repeat domain 5 (Wdr5), mRNA	1.55201	0.23288	0.00079891	1.37887	0.0779146	0.00453705
NM_001115048	Stambpl1	STAM binding protein-like 1 (Stambpl1), mRNA	1.55224	0.200462	0.00079891	0.980001	0.149025	0.903153
NM_001008338	Lrrc8d	leucine rich repeat containing 8 family, member D (Lrrc8d), mRNA	1.55254	0.114707	0.00043076	1.30675	0.047959	0.0238587
NM_001127534	Nle1	notchless homolog 1 (Drosophila) (Nle1), mRNA	1.55312	0.112289	0.0168155	1.45997	0.168994	0.0196359
NM_021661	Rgs19	regulator of G-protein signaling 19 (Rgs19), mRNA	1.55317	0.307467	0.00387532	1.3772	0.204187	0.0266893
NM_001107300	Med26	mediator complex subunit 26 (Med26), mRNA	1.5538	0.229453	0.00893163	1.33707	0.146064	0.0630779
NM_001242627	Zfpm1	zinc finger protein, multitype 1 (Zfpm1), mRNA	1.55401	0.302682	0.00178864	1.37767	0.13613	0.0212673
NM_001100488	Rimbp2	RIMS binding protein 2 (Rimbp2), mRNA	1.55467	0.267379	0.00022638	0.853299	0.0741174	0.165218
NM_001107269	Wdfy2	WD repeat and FYVE domain containing 2 (Wdfy2), mRNA	1.55727	0.0841371	0.000971113	1.19904	0.160582	0.13197
NM_133392	Stk17b	serine/threonine kinase 17b (Stk17b), mRNA	1.55803	0.358109	0.00832586	1.49812	0.113779	0.00906961
NM_001107915	RGD1559904	similar to mKIAA1429 protein (RGD1559904), mRNA	1.56005	0.0916931	0.00022638	1.34056	0.0505945	0.0143371
NM_030858	Smad7	SMAD family member 7 (Smad7), mRNA	1.56015	0.22953	0.00022638	1.09236	0.0804431	0.469444
NM_001100751	Bms1	no definition	1.56078	0.116331	0.00022638	1.13186	0.0875519	0.303402
NM_019249	Ptprf	protein tyrosine phosphatase, receptor type, F (Ptprf), mRNA	1.56095	0.188267	0.00022638	1.10369	0.051563	0.413398
NM_001012143	Jmjd6	jumonji domain containing 6 (Jmjd6), mRNA	1.56233	0.118842	0.00549956	1.46018	0.0875521	0.00521889
NM_053734	Ncf1	neutrophil cytosolic factor 1 (Ncf1), mRNA	1.56256	0.424144	0.0177921	1.23904	0.165063	0.138943
NM_001261404	Ino80	no definition	1.56436	0.113865	0.00043076	1.20367	0.048891	0.113786
NM_001109452	Mplkip	M-phase specific PLK1 interacting protein (Mplkip), mRNA	1.56565	0.195372	0.0146643	1.34825	0.0942603	0.0705665
NM_001108548	Rpl22l1	ribosomal protein L22 like 1 (Rpl22l1), mRNA	1.56577	0.292639	0.00226624	1.42714	0.12797	0.00225528
NM_001106672	Prpf38a	pre-mRNA processing factor 38A (Prpf38a), mRNA	1.56781	0.0914517	0.00178864	1.36527	0.121729	0.0145339
NM_001107557	Edrf1	erythroid differentiation regulatory factor 1 (Edrf1), mRNA	1.56949	0.145595	0.00113878	1.09685	0.0771777	0.523146
NM_212491	Wdr46	WD repeat domain 46 (Wdr46), mRNA	1.57033	0.198869	0.00113878	1.41157	0.188187	0.00429926
NM_001109454	Pgm2l1	phosphoglucomutase 2-like 1 (Pgm2l1), mRNA	1.57216	0.407464	0.00022638	1.06101	0.214998	0.643116
NM_001012003	Orc2	origin recognition complex, subunit 2 (Orc2), mRNA	1.57408	0.29912	0.00330517	1.33784	0.0537876	0.0288521
NM_001106197	Arv1	ARV1 homolog (S. cerevisiae) (Arv1), mRNA	1.57459	0.18269	0.00708464	1.20026	0.102464	0.231555
NM_001107035	Med13	mediator complex subunit 13 (Med13), mRNA	1.57596	0.145232	0.00022638	1.3208	0.0882898	0.0222949
NM_001004207	Dhps	deoxyhypusine synthase (Dhps), mRNA	1.57624	0.0999237	0.0013047	1.07126	0.112238	0.668052
NM_001108204	Polh	polymerase (DNA directed), eta (Polh), mRNA	1.5764	0.244011	0.0152572	1.44941	0.32835	0.0513256
NM_001033888	Numbl	numb homolog (Drosophila)-like (Numbl), mRNA	1.57765	0.243385	0.00022638	0.754252	0.0966636	0.0133478
NM_080577	Nploc4	nuclear protein localization 4 homolog (S. cerevisiae) (Nploc4), mRNA	1.57998	0.164582	0.00022638	1.4543	0.0545656	0.00092669
NM_012962	Gss	glutathione synthetase (Gss), mRNA	1.58401	0.0469756	0.0097927	1.48876	0.176822	0.0118609
NM_001012473	Polr2c	polymerase (RNA) II (DNA directed) polypeptide C (Polr2c), mRNA	1.58574	0.0825781	0.00022638	1.25884	0.0955532	0.0533646
NM_001106447	Pygo2	pygopus family PHD finger 2 (Pygo2), mRNA	1.58753	0.153006	0.00022638	1.19901	0.101702	0.111009
NM_001024801	Zw10	zw10 kinetochore protein (Zw10), mRNA	1.58795	0.245805	0.00316273	1.39293	0.12856	0.0331462
NM_001012470	Irf2bpl	interferon regulatory factor 2 binding protein-like (Irf2bpl), mRNA	1.59081	0.231614	0.00022638	1.2295	0.177543	0.0629664
NM_001108774	Mrap2	melanocortin 2 receptor accessory protein 2 (Mrap2), mRNA	1.59271	0.277365	0.00630229	1.0231	0.398017	0.903405
NM_017018	Hrh1	histamine receptor H 1 (Hrh1), mRNA	1.59382	0.234015	0.0282718	1.38961	0.3768	0.160547
NM_001271488	Ints6	no definition	1.5939	0.133654	0.0013047	1.4481	0.0950675	0.00324133
NM_001108559	Prpf3	pre-mRNA processing factor 3 (Prpf3), mRNA	1.59626	0.234033	0.000971113	1.45952	0.157467	0.00186885
NM_001013154	Pcgf6	polycomb group ring finger 6 (Pcgf6), mRNA	1.5966	0.369023	0.0048338	0.741737	0.103825	0.0511716
NM_001106353	Erlin1	ER lipid raft associated 1 (Erlin1), mRNA	1.59661	0.126981	0.00043076	1.36603	0.120539	0.00750717
NM_001135921	Rnf43	ring finger protein 43 (Rnf43), mRNA	1.59731	0.131039	0.0160444	1.17894	0.187624	0.326942
NM_053319	Dynll1	dynein light chain LC8-type 1 (Dynll1), mRNA	1.59757	0.0898421	0.00022638	1.19026	0.191737	0.140352
NM_001108295	Cwc25	CWC25 spliceosome-associated protein homolog (S. cerevisiae) (Cwc25), mRNA	1.59891	0.132421	0.0013047	1.26251	0.0981436	0.0626828
NM_001191986	Cyp4f17	cytochrome P450, family 4, subfamily f, polypeptide 17 (Cyp4f17), mRNA	1.60121	0.225755	0.0051008	1.3189	0.261486	0.0234018
NM_001170438	Nfxl1	nuclear transcription factor, X-box binding-like 1 (Nfxl1), mRNA	1.60177	0.400538	0.00113878	1.11378	0.175503	0.42271
NM_001010945	Tmem120a	transmembrane protein 120A (Tmem120a), mRNA	1.60208	0.146233	0.00113878	1.36274	0.167381	0.0118609
NM_001271345	E2f4	E2F transcription factor 4, p107/p130-binding (E2f4), mRNA	1.60243	0.149183	0.00061643	1.4251	0.0399885	0.00347936
NM_080896	Hnrnph1	heterogeneous nuclear ribonucleoprotein H1 (Hnrnph1), mRNA	1.6028	0.129516	0.00022638	1.47769	0.104978	0.000177818
NM_001106977	Ubn1	ubinuclein 1 (Ubn1), mRNA	1.60319	0.101256	0.00022638	0.998806	0.057478	0.992472
NM_001012128	Zfp105	zinc finger protein 105 (Zfp105), mRNA	1.60492	0.16933	0.010389	1.07808	0.079634	0.703084
NM_001142562	Hexdc	hexosaminidase (glycosyl hydrolase family 20, catalytic domain) containing (Hexdc), mRNA	1.60521	0.177077	0.0379608	0.976416	0.185439	0.930593
NM_024360	Hes1	hes family bHLH transcription factor 1 (Hes1), mRNA	1.60589	0.336461	0.00113878	1.43015	0.0909352	0.0357276
NM_022615	Top1	no definition	1.60633	0.109769	0.00043076	1.16541	0.0893606	0.179938
NM_001025683	RGD1311946	similar to RIKEN cDNA 1810055G02 (RGD1311946), mRNA	1.61048	0.162888	0.00226624	1.46794	0.229216	0.0121788
NM_001030024	Slc19a2	solute carrier family 19 (thiamine transporter), member 2 (Slc19a2), mRNA	1.6121	0.381092	0.0013047	1.25341	0.072428	0.0833415
NM_001106568	Ciz1	CDKN1A interacting zinc finger protein 1 (Ciz1), mRNA	1.61314	0.242504	0.00022638	0.984661	0.075533	0.911793
NM_031040	Grm7	glutamate receptor, metabotropic 7 (Grm7), mRNA	1.61423	0.254259	0.00022638	0.771329	0.115457	0.0413148
NM_001131014	Cstf2	cleavage stimulation factor, 3' pre-RNA subunit 2 (Cstf2), mRNA	1.61539	0.377712	0.00022638	1.48973	0.256859	0.000177818
NM_001108535	Ccar1	cell division cycle and apoptosis regulator 1 (Ccar1), mRNA	1.61586	0.246473	0.00022638	1.121	0.0494794	0.332631
NM_001024970	Sde2	SDE2 telomere maintenance homolog (S. pombe) (Sde2), mRNA	1.61679	0.100331	0.00043076	1.48722	0.112013	0.000490679
NM_001025406	Exosc9	exosome component 9 (Exosc9), mRNA	1.61736	0.206075	0.00061643	1.24329	0.134438	0.0773754
NM_001109574	Tmem169	transmembrane protein 169 (Tmem169), mRNA	1.61752	0.246794	0.00113878	1.3043	0.160213	0.110609
NM_001113521; NM_001113522; NM_053740	Arhgef7	Rho guanine nucleotide exchange factor (GEF) 7 (Arhgef7), transcript variant 1, mRNA; Rho guanine nucleotide exchange factor (GEF) 7 (Arhgef7), transcript variant 2, mRNA; Rho guanine nucleotide exchange factor (GEF) 7 (Arhgef7), transcript variant 3, mRNA	1.61824	0.108627	0.00022638	1.43262	0.156395	0.00186885
NM_001256466	Cpne2	copine II (Cpne2), mRNA	1.61829	0.217078	0.0096799	1.3812	0.200856	0.0131674
NM_001109317	Tmem47	transmembrane protein 47 (Tmem47), mRNA	1.61902	0.303958	0.00022638	1.40761	0.113596	0.00120623
NM_001109061	Cdk8	no definition	1.61951	0.272143	0.00022638	1.11334	0.0622724	0.401557
NM_001134864	Afg3l2	AFG3-like AAA ATPase 2 (Afg3l2), mRNA	1.62221	0.0773569	0.00022638	1.13821	0.0913446	0.266903
NM_031125	Stx4	syntaxin 4 (Stx4), mRNA	1.62253	0.145604	0.00022638	1.17911	0.110693	0.152868
NM_001107498	Samd4b	sterile alpha motif domain containing 4B (Samd4b), mRNA	1.62268	0.190175	0.00022638	1.33787	0.0286982	0.00643549
NM_001017375	Mphosph8	M-phase phosphoprotein 8 (Mphosph8), mRNA	1.62311	0.202559	0.00022638	1.20728	0.0881605	0.0935321
NM_001170343	Sec61a2	Sec61 alpha 2 subunit (S. cerevisiae) (Sec61a2), mRNA	1.62396	0.149624	0.00022638	1.16641	0.067251	0.178716
NM_130419	Dcbld2	discoidin, CUB and LCCL domain containing 2 (Dcbld2), mRNA	1.62493	0.2706	0.00113878	1.27449	0.268814	0.145584
NM_001044232	Trmt10a	tRNA methyltransferase 10 homolog A (S. cerevisiae) (Trmt10a), mRNA	1.6251	0.292236	0.00869519	1.23648	0.143457	0.222994
NM_001108609	Pard6b	par-6 family cell polarity regulator beta (Pard6b), mRNA	1.62588	0.338355	0.00643478	1.05018	0.185359	0.829852
NM_001100982	Siva1	SIVA1, apoptosis-inducing factor (Siva1), mRNA	1.62612	0.323941	0.0372036	1.49395	0.198456	0.0561256
NM_001008526	Bag5	BCL2-associated athanogene 5 (Bag5), mRNA	1.62724	0.168718	0.00022638	1.41433	0.199559	0.00212692
NM_019137	Egr4	early growth response 4 (Egr4), mRNA	1.62847	0.648687	0.00022638	0.991641	0.538959	0.959214
NM_001109608	Asun	asunder, spermatogenesis regulator (Asun), mRNA	1.62959	0.162232	0.000971113	1.15557	0.0823452	0.242937
NM_001108994	Fam76b	family with sequence similarity 76, member B (Fam76b), mRNA	1.62997	0.264005	0.0013047	1.29628	0.205715	0.0551199
NM_001105771	Mrps34	mitochondrial ribosomal protein S34 (Mrps34), mRNA	1.63189	0.198023	0.00022638	0.850107	0.0877232	0.218814
NM_001107073	Sirt7	sirtuin 7 (Sirt7), mRNA	1.63269	0.0851693	0.0013047	1.16754	0.0783653	0.261954
NM_053725	Itga6	integrin, alpha 6 (Itga6), mRNA	1.63522	0.165772	0.00022638	1.018	0.124245	0.896141
NM_001033895	Crtc2	CREB regulated transcription coactivator 2 (Crtc2), mRNA	1.63866	0.208244	0.00022638	1.45402	0.10899	0.00134388
NM_001277600; NM_001277601; NM_001277602	Hnrnpc	no definition; heterogeneous nuclear ribonucleoprotein C (C1/C2) (Hnrnpc), transcript variant 2, mRNA; heterogeneous nuclear ribonucleoprotein C (C1/C2) (Hnrnpc), transcript variant 3, mRNA	1.63953	0.0775947	0.0013047	1.31458	0.321867	0.154878
NM_053742	Pitpnb	phosphatidylinositol transfer protein, beta (Pitpnb), mRNA	1.6426	0.142786	0.00022638	1.48816	0.124377	0.000490679
NM_001108647	Iffo1	intermediate filament family orphan 1 (Iffo1), mRNA	1.64301	0.228391	0.00022638	0.707909	0.0490345	0.00120623
NM_001009255	Srsf9	serine/arginine-rich splicing factor 9 (Srsf9), mRNA	1.64394	0.153424	0.000971113	1.18625	0.1477	0.17136
NM_001109283	RGD1562114	RGD1562114 (RGD1562114), mRNA	1.64574	0.412475	0.0317483	1.40163	0.153735	0.117241
NM_001025283	Fam118b	family with sequence similarity 118, member B (Fam118b), mRNA	1.64703	0.154323	0.00272441	1.21084	0.142722	0.245983
NM_001013058	Rbm17	RNA binding motif protein 17 (Rbm17), mRNA	1.6487	0.117851	0.00022638	1.48571	0.145005	0.000490679
NM_052801	Vhl	von Hippel-Lindau tumor suppressor, E3 ubiquitin protein ligase (Vhl), mRNA	1.64935	0.297164	0.00022638	1.47822	0.0409173	0.000490679
NM_001100579	Uba2	ubiquitin-like modifier activating enzyme 2 (Uba2), mRNA	1.64986	0.268462	0.00302282	1.39148	0.311809	0.0566163
NM_001106199	Sprtn	SprT-like N-terminal domain (Sprtn), mRNA	1.65407	0.215783	0.00590533	1.14339	0.109123	0.453973
NM_021597	Ago2	argonaute RISC catalytic component 2 (Ago2), mRNA	1.65485	0.273698	0.00022638	1.17453	0.157595	0.279993
NM_001137647	Sh3bgrl2	SH3 domain binding glutamate-rich protein like 2 (Sh3bgrl2), mRNA	1.65517	0.214636	0.0276836	1.3145	0.17772	0.0850759
NM_206847	Pfkp	phosphofructokinase, platelet (Pfkp), mRNA	1.65789	0.0860265	0.00022638	0.792859	0.082111	0.0440525
NM_001108416	Svil	supervillin (Svil), mRNA	1.66031	0.136784	0.00043076	1.38068	0.185575	0.00622982
NM_001014185	Srsf6	serine/arginine-rich splicing factor 6 (Srsf6), mRNA	1.66089	0.203347	0.00022638	1.39695	0.0854877	0.00092669
NM_001111055; NM_001111056; NM_001111057; NM_012894	Adarb1	no definition; adenosine deaminase, RNA-specific, B1 (Adarb1), transcript variant 3, mRNA; no definition; adenosine deaminase, RNA-specific, B1 (Adarb1), transcript variant 1, mRNA	1.6609	0.153226	0.00022638	0.979659	0.105234	0.878357
NM_001008299	Rnmt	no definition	1.6616	0.227375	0.00022638	1.49514	0.12679	0.00275652
NM_001271149	Socs6	no definition	1.66342	0.160812	0.00226624	1.39066	0.112054	0.0201019
NM_001134957	Zfat	zinc finger and AT hook domain containing (Zfat), mRNA	1.66494	0.269343	0.00443649	1.03203	0.141182	0.870148
NM_001108415	Elmo1	engulfment and cell motility 1 (Elmo1), mRNA	1.66515	0.239732	0.00022638	1.23289	0.102483	0.0590179
NM_001107805	Nfatc2	nuclear factor of activated T-cells, cytoplasmic, calcineurin-dependent 2 (Nfatc2), mRNA	1.66525	0.353122	0.0302389	0.912628	0.134243	0.607822
NM_001100657	Megf10	multiple EGF-like domains 10 (Megf10), mRNA	1.66593	0.282138	0.00043076	1.03054	0.185228	0.85606
NM_001014122	Mif4gd	MIF4G domain containing (Mif4gd), mRNA	1.66739	0.281442	0.0085682	1.27764	0.10588	0.136246
NM_001014155	Taf1c	TATA box binding protein (Tbp)-associated factor, RNA polymerase I, C (Taf1c), mRNA	1.66937	0.220417	0.00302282	1.38914	0.0825016	0.0168177
NM_012758	Syk	spleen tyrosine kinase (Syk), mRNA	1.66984	0.210059	0.00359248	1.42567	0.15585	0.0248416
NM_001130553	Gsdmd	gasdermin D (Gsdmd), mRNA	1.67055	0.289395	0.035202	1.35633	0.222681	0.13513
NM_001014044	Tifa	TRAF-interacting protein with forkhead-associated domain (Tifa), mRNA	1.6742	0.119466	0.00359248	1.32884	0.162602	0.104202
NM_001108086	Eea1	early endosome antigen 1 (Eea1), mRNA	1.67538	0.324111	0.00022638	1.32945	0.110077	0.0103255
NM_001080907	Zfp639	zinc finger protein 639 (Zfp639), mRNA	1.67557	0.206868	0.00178864	1.22782	0.0978149	0.239128
NM_001039606	Gmds	GDP-mannose 4, 6-dehydratase (Gmds), mRNA	1.67641	0.200386	0.00178864	1.33834	0.171283	0.0572995
NM_053765	Gne	glucosamine (UDP-N-acetyl)-2-epimerase/N-acetylmannosamine kinase (Gne), mRNA	1.67986	0.300085	0.00022638	1.08489	0.123705	0.545571
NM_001105769	Tbc1d24	TBC1 domain family, member 24 (Tbc1d24), mRNA	1.68191	0.218673	0.00022638	1.06052	0.107093	0.670488
NM_001108618	Krit1	KRIT1, ankyrin repeat containing (Krit1), mRNA	1.68235	0.215398	0.00022638	1.22664	0.104452	0.0719061
NM_172029	Eif2b1	eukaryotic translation initiation factor 2B, subunit 1 alpha (Eif2b1), mRNA	1.68464	0.114589	0.00061643	1.40357	0.192449	0.00729593
NM_001105780	Sec24a	SEC24 family member A (Sec24a), mRNA	1.68536	0.275849	0.00022638	1.48011	0.245949	0.00521889
NM_001013066	Sipa1l3	signal-induced proliferation-associated 1 like 3 (Sipa1l3), mRNA	1.6866	0.284215	0.00022638	0.775888	0.0801353	0.0297463
NM_001134549	Zzz3	zinc finger, ZZ-type containing 3 (Zzz3), mRNA	1.68752	0.105266	0.00022638	1.46967	0.162583	0.000637444
NM_001015033	Col16a1	collagen, type XVI, alpha 1 (Col16a1), mRNA	1.68922	0.446669	0.00022638	1.0908	0.163361	0.473242
NM_022248	Dusp12	dual specificity phosphatase 12 (Dusp12), mRNA	1.68978	0.307224	0.00719937	1.16289	0.175925	0.465768
NM_001108008	Eml4	echinoderm microtubule associated protein like 4 (Eml4), mRNA	1.69204	0.273229	0.00022638	1.18842	0.0681013	0.136408
NM_177481	Slco3a1	solute carrier organic anion transporter family, member 3a1 (Slco3a1), mRNA	1.69396	0.141595	0.00022638	1.23037	0.149042	0.0987038
NM_022542	Rhob	ras homolog family member B (Rhob), mRNA	1.69419	0.246657	0.00022638	1.35803	0.0989522	0.010014
NM_001191714	Vav3	vav 3 guanine nucleotide exchange factor (Vav3), mRNA	1.69451	0.333573	0.0101504	0.845258	0.170262	0.232605
NM_001106131	Ctdp1	CTD (carboxy-terminal domain, RNA polymerase II, polypeptide A) phosphatase, subunit 1 (Ctdp1), mRNA	1.69613	0.190156	0.00022638	1.45682	0.130245	0.00186885
NM_001107921	Casp8ap2	caspase 8 associated protein 2 (Casp8ap2), mRNA	1.69967	0.33823	0.00043076	1.22922	0.111236	0.168399
NM_001109515	Slc25a28	solute carrier family 25 (mitochondrial iron transporter), member 28 (Slc25a28), mRNA	1.70005	0.103559	0.00022638	0.864478	0.0816587	0.22611
NM_001039455	Specc1l	sperm antigen with calponin homology and coiled-coil domains 1-like (Specc1l), mRNA	1.7008	0.288844	0.00022638	0.937048	0.089589	0.624496
NM_001107456	Map3k4	mitogen activated protein kinase kinase kinase 4 (Map3k4), mRNA	1.70182	0.144894	0.00022638	1.23371	0.112917	0.0796567
NM_031062	Mvd	mevalonate (diphospho) decarboxylase (Mvd), mRNA	1.70188	0.168142	0.00022638	1.36908	0.260666	0.0200105
NM_001013976	Ogfod3	2-oxoglutarate and iron-dependent oxygenase domain containing 3 (Ogfod3), mRNA	1.7039	0.230486	0.0112229	1.40175	0.150735	0.0935893
NM_001109501	Arhgap10	Rho GTPase activating protein 10 (Arhgap10), mRNA	1.71052	0.530862	0.00022638	1.40813	0.364325	0.0657075
NM_001108149	Peak1	pseudopodium-enriched atypical kinase 1 (Peak1), mRNA	1.71651	0.212805	0.00022638	1.26646	0.168443	0.0731129
NM_001037792	Smim14	small integral membrane protein 14 (Smim14), mRNA	1.71669	0.226237	0.00022638	1.36197	0.157742	0.00544073
NM_001109407	Dqx1	DEAQ box RNA-dependent ATPase 1 (Dqx1), mRNA	1.71941	0.620751	0.044575	0.962087	0.113113	0.861309
NM_001105770	Zfp598	zinc finger protein 598 (Zfp598), mRNA	1.72003	0.185301	0.00022638	1.1996	0.0985923	0.108755
NM_139084	Magi3	membrane associated guanylate kinase, WW and PDZ domain containing 3 (Magi3), mRNA	1.72233	0.205205	0.00022638	1.10477	0.177718	0.425619
NM_001013161	Cstf1	cleavage stimulation factor, 3' pre-RNA, subunit 1, 50kDa (Cstf1), mRNA	1.72398	0.19803	0.00022638	1.28383	0.12113	0.0481476
NM_001001508	Lppr4	lipid phosphate phosphatase-related protein type 4 (Lppr4), mRNA	1.72398	0.174479	0.00022638	0.776508	0.178054	0.0252099
NM_001044291	U2af1	U2 small nuclear RNA auxiliary factor 1 (U2af1), mRNA	1.72418	0.0997537	0.00022638	1.40364	0.131531	0.00186885
NM_001010946	Ficd	FIC domain containing (Ficd), mRNA	1.72646	0.222269	0.00043076	0.989636	0.107095	0.956722
NM_001013998	Pde12	phosphodiesterase 12 (Pde12), mRNA	1.73043	0.267092	0.00906172	1.24557	0.195175	0.302329
NM_001107613	Anks1a	ankyrin repeat and sterile alpha motif domain containing 1A (Anks1a), mRNA	1.73062	0.194647	0.00022638	1.25797	0.133742	0.0465508
NM_017333	Ednrb	endothelin receptor type B (Ednrb), mRNA	1.73353	0.258817	0.00022638	0.813288	0.232136	0.0774083
NM_012820	Acsl1	acyl-CoA synthetase long-chain family member 1 (Acsl1), mRNA	1.73557	0.113348	0.00022638	1.31743	0.183409	0.010014
NM_001170558; NM_001170559; NM_001170560; NM_053663	Vcan	versican (Vcan), transcript variant 1, mRNA; versican (Vcan), transcript variant 4, mRNA; versican (Vcan), transcript variant 3, mRNA; no definition	1.73623	0.209067	0.00022638	1.24338	0.151394	0.111772
NM_001270954	Rasd1	RAS, dexamethasone-induced 1 (Rasd1), mRNA	1.73666	0.541956	0.00022638	1.22852	0.574786	0.261235
NM_001190372	Ankrd29	ankyrin repeat domain 29 (Ankrd29), mRNA	1.73917	0.297155	0.00022638	1.29825	0.348226	0.158984
NM_001106319	Cars	cysteinyl-tRNA synthetase (Cars), mRNA	1.74098	0.0840371	0.00022638	1.47844	0.158272	0.000637444
NM_001108773	Rwdd2a	RWD domain containing 2A (Rwdd2a), mRNA	1.7411	0.186174	0.00061643	1.08111	0.134055	0.736331
NM_001107626	Ado	2-aminoethanethiol (cysteamine) dioxygenase (Ado), mRNA	1.74123	0.0877203	0.00043076	0.9593	0.187065	0.842029
NM_001106384	Zfp280b	zinc finger protein 280B (Zfp280b), mRNA	1.74503	0.289923	0.00061643	1.43629	0.191735	0.00770523
NM_001130061	Trmt44	tRNA methyltransferase 44 homolog (S. cerevisiae) (Trmt44), mRNA	1.74523	0.256109	0.00576981	0.98271	0.0543486	0.936937
NM_017064	Stat5a	signal transducer and activator of transcription 5A (Stat5a), mRNA	1.75036	0.487965	0.0128699	1.03559	0.10117	0.87277
NM_013166	Cntf	ciliary neurotrophic factor (Cntf), mRNA	1.75429	0.623424	0.0336753	1.48585	0.267986	0.0849545
NM_001108695	Thap3	THAP domain containing, apoptosis associated protein 3 (Thap3), mRNA	1.75618	0.100302	0.00043076	0.679197	0.0977242	0.0148207
NM_019264	Prkar2a	protein kinase, cAMP dependent regulatory, type II alpha (Prkar2a), mRNA	1.76438	0.172908	0.00022638	1.34793	0.0525073	0.0244675
NM_080692	Cacng4	calcium channel, voltage-dependent, gamma subunit 4 (Cacng4), mRNA	1.76446	0.429203	0.00022638	0.890957	0.165144	0.333513
NM_001007702	RGD1359108	similar to RIKEN cDNA 3110043O21 (RGD1359108), mRNA	1.76582	0.206339	0.00022638	1.34684	0.13464	0.0197316
NM_001134520	Rad54l2	no definition	1.76622	0.235594	0.00022638	1.49048	0.065878	0.00134388
NM_001025284	Rpusd4	RNA pseudouridylate synthase domain containing 4 (Rpusd4), mRNA	1.7683	0.118178	0.00022638	0.953345	0.0928708	0.820359
NM_001106607	Podxl2	podocalyxin-like 2 (Podxl2), mRNA	1.77237	0.196414	0.00022638	0.675576	0.144648	0.000781969
NM_001271382	LOC100910996	uncharacterized LOC100910996 (LOC100910996), mRNA	1.77456	0.299278	0.0168155	1.03646	0.174865	0.920186
NM_001012046	Spry2	sprouty homolog 2 (Drosophila) (Spry2), mRNA	1.77588	0.157197	0.00022638	1.43094	0.168533	0.00134388
NM_001107842	Golga1	golgin A1 (Golga1), mRNA	1.77748	0.157641	0.00022638	0.907492	0.0946843	0.456465
NM_001024884	RGD1309362	similar to interferon-inducible GTPase (RGD1309362), mRNA	1.77839	0.534316	0.0109985	1.49959	0.333393	0.0138488
NM_001100698	Zfp131	zinc finger protein 131 (Zfp131), mRNA	1.78118	0.130517	0.00022638	1.25553	0.14918	0.0705665
NM_001009699	Mad2l1bp	MAD2L1 binding protein (Mad2l1bp), mRNA	1.7816	0.236763	0.00162725	1.34466	0.182763	0.151384
NM_013005	Pik3r1	phosphoinositide-3-kinase, regulatory subunit 1 (alpha) (Pik3r1), mRNA	1.78326	0.337668	0.00022638	0.970282	0.057573	0.823704
NM_001007708	RGD1359634	similar to RIKEN cDNA 1700088E04 (RGD1359634), mRNA	1.78455	0.216751	0.00022638	1.4095	0.187482	0.0106239
NM_001108146	Zc3h12c	zinc finger CCCH type containing 12C (Zc3h12c), mRNA	1.78485	0.27315	0.00359248	1.54143	0.255986	0.0657874
NM_001013074	Pknox1	PBX/knotted 1 homeobox 1 (Pknox1), mRNA	1.78766	0.318343	0.00146622	1.27034	0.152382	0.172448
NM_001012078	Sema4a	sema domain, immunoglobulin domain (Ig), transmembrane domain (TM) and short cytoplasmic domain, (semaphorin) 4A (Sema4a), mRNA	1.79066	0.276599	0.00022638	1.09013	0.184611	0.491528
NM_012966	Hspe1	heat shock protein 1 (chaperonin 10) (Hspe1), mRNA	1.79655	0.220454	0.00022638	1.48614	0.207273	0.000177818
NM_001108923	Inpp5a	inositol polyphosphate-5-phosphatase A (Inpp5a), mRNA	1.8101	0.113752	0.00022638	1.36563	0.216581	0.0040712
NM_031019	Crh	corticotropin releasing hormone (Crh), mRNA	1.81172	0.558811	0.0097927	0.825269	0.410919	1
NM_053437	Dgat1	diacylglycerol O-acyltransferase 1 (Dgat1), mRNA	1.81406	0.157706	0.00022638	1.05132	0.0352154	0.726461
NM_012934	Dpysl3	dihydropyrimidinase-like 3 (Dpysl3), mRNA	1.81444	0.179165	0.00022638	0.808673	0.0816962	0.1468
NM_053459	Rab27b	RAB27B, member RAS oncogene family (Rab27b), mRNA	1.8163	0.441911	0.00881487	0.854619	0.1605	1
NM_016989	Adcyap1	adenylate cyclase activating polypeptide 1 (Adcyap1), mRNA	1.81774	0.426578	0.00022638	0.370632	0.216397	1
NM_001134800	Zbed4	zinc finger, BED-type containing 4 (Zbed4), mRNA	1.81782	0.408463	0.00022638	1.34717	0.137921	0.0404148
NM_031126	Stxbp2	syntaxin binding protein 2 (Stxbp2), mRNA	1.81869	0.375013	0.0151412	1.25905	0.206965	0.205973
NM_001009700	Imp4	IMP4, U3 small nucleolar ribonucleoprotein (Imp4), mRNA	1.82729	0.231521	0.00022638	1.29447	0.107644	0.0552427
NM_001171981	Sh3bp1	SH3-domain binding protein 1 (Sh3bp1), mRNA	1.82809	0.38243	0.00022638	0.768069	0.038662	0.0520335
NM_139336	Uxs1	UDP-glucuronate decarboxylase 1 (Uxs1), mRNA	1.8297	0.184499	0.00022638	1.45547	0.127069	0.000336763
NM_001127296	Pwwp2a	PWWP domain containing 2A (Pwwp2a), mRNA	1.83003	0.311855	0.00022638	0.88081	0.0961202	0.347909
NM_001108970	Mob3b	MOB kinase activator 3B (Mob3b), mRNA	1.83162	0.223089	0.0114567	1.38836	0.197835	0.104863
NM_173313	Tmsbl1	thymosin beta-like protein 1 (Tmsbl1), mRNA	1.83238	0.0906943	0.00287509	1.29196	0.286949	0.186711
NM_001109647	Spata5l1	spermatogenesis associated 5-like 1 (Spata5l1), mRNA	1.83917	0.580593	0.00656833	1.38008	0.287503	0.103792
NM_001047094	Spred2	sprouty-related, EVH1 domain containing 2 (Spred2), mRNA	1.84177	0.236502	0.00022638	0.919441	0.19307	0.534221
NM_001134731	Ttc9	tetratricopeptide repeat domain 9 (Ttc9), mRNA	1.84536	0.281436	0.00022638	1.00818	0.236395	0.956722
NM_001143896	Ccdc137	coiled-coil domain containing 137 (Ccdc137), mRNA	1.84584	0.155267	0.00022638	1.22854	0.073186	0.146858
NM_001105974	Grem2	gremlin 2 (Grem2), mRNA	1.84702	0.254769	0.00022638	1.0161	0.240649	0.935236
NM_001004244	Kansl2	KAT8 regulatory NSL complex subunit 2 (Kansl2), mRNA	1.84936	0.170157	0.00022638	1.08739	0.106534	0.496267
NM_001107091	Sema5b	sema domain, seven thrombospondin repeats (type 1 and type 1-like), transmembrane domain (TM) and short cytoplasmic domain, (semaphorin) 5B (Sema5b), mRNA	1.85064	0.279899	0.00022638	1.20462	0.127486	0.167246
NM_001107399	Ammecr1l	AMME chromosomal region gene 1-like (Ammecr1l), mRNA	1.85204	0.303315	0.00022638	1.44493	0.150505	0.00120623
NM_001107069	Usp36	ubiquitin specific peptidase 36 (Usp36), mRNA	1.85214	0.352139	0.00022638	1.35523	0.0973047	0.00813195
NM_001105716	Crabp1	cellular retinoic acid binding protein 1 (Crabp1), mRNA	1.85221	0.554875	0.00745536	0.842529	0.187998	0.263939
NM_001008557	Zfp667	no definition	1.85365	0.386333	0.00022638	1.34074	0.180457	0.0353085
NM_001012192	Tssc1	tumor suppressing subtransferable candidate 1 (Tssc1), mRNA	1.8546	0.181546	0.00022638	1.04709	0.15765	0.763659
NM_001037094	Ctu2	cytosolic thiouridylase subunit 2 homolog (S. pombe) (Ctu2), mRNA	1.85988	0.431981	0.0372036	1.64003	0.219088	0.0657075
NM_001134781	Ankib1	ankyrin repeat and IBR domain containing 1 (Ankib1), mRNA	1.86262	0.134165	0.00022638	1.15366	0.0869358	0.222526
NM_001271975	LOC100365921	no definition	1.86846	0.240428	0.00022638	1.45444	0.110086	0.0306279
NM_001127579	Proser3	proline and serine rich 3 (Proser3), mRNA	1.8688	0.367015	0.00022638	0.937407	0.0427346	0.702063
NM_001107562	B4galnt4	beta-1,4-N-acetyl-galactosaminyl transferase 4 (B4galnt4), mRNA	1.87258	0.206259	0.00022638	0.758132	0.0908947	0.0133478
NM_138533	Spon2	spondin 2, extracellular matrix protein (Spon2), mRNA	1.88062	0.21387	0.0178944	1.15871	0.203359	0.486016
NM_001108676	Trit1	tRNA isopentenyltransferase 1 (Trit1), mRNA	1.88109	0.289263	0.00022638	1.03906	0.12231	0.796201
NM_030996	Sigmar1	sigma non-opioid intracellular receptor 1 (Sigmar1), mRNA	1.88802	0.245529	0.00022638	1.3295	0.157919	0.0145339
NM_001278475	Ptger1	no definition	1.89034	0.28525	0.00113878	1.23531	0.241869	0.193783
NM_001106147	Trim36	tripartite motif-containing 36 (Trim36), mRNA	1.89166	0.43848	0.000971113	1.30653	0.171299	0.133796
NM_001080756	Car12	carbonic anyhydrase 12 (Car12), mRNA	1.89227	0.296992	0.00043076	1.23973	0.386447	0.0888131
NM_001008340	Thap1	THAP domain containing, apoptosis associated protein 1 (Thap1), mRNA	1.89619	0.30253	0.00387532	1.17935	0.119714	0.450815
NM_001110333; NM_001110334; NM_001110335; NM_001110336; NM_031836	Vegfa	vascular endothelial growth factor A (Vegfa), transcript variant 2, mRNA; vascular endothelial growth factor A (Vegfa), transcript variant 3, mRNA; no definition; no definition; vascular endothelial growth factor A (Vegfa), transcript variant 1, mRNA	1.90065	0.401604	0.00022638	0.974724	0.161735	0.86242
NM_001134980	Cyp2j10	cytochrome P450, family 2, subfamily j, polypeptide 10 (Cyp2j10), mRNA	1.90615	0.512855	0.0182838	1.26192	0.0750539	0.258989
NM_001202552	Eif4ebp3	eukaryotic translation initiation factor 4E binding protein 3 (Eif4ebp3), mRNA	1.90661	0.336018	0.00881487	0.996882	0.120294	0.987381
NM_001106468	Usp53	ubiquitin specific peptidase 53 (Usp53), mRNA	1.90675	0.0837667	0.00022638	1.32706	0.111857	0.0186734
NM_019182	Rnf4	no definition	1.91001	0.236546	0.00022638	1.35264	0.12623	0.00948988
NM_001271066; NM_001271067; NM_012984	Myo9b	no definition; no definition; myosin IXb (Myo9b), transcript variant 3, mRNA	1.91221	0.2394	0.00022638	1.17889	0.106501	0.149156
NM_001134623	RGD1560289	similar to chromosome 3 open reading frame 20 (RGD1560289), mRNA	1.91276	0.839201	0.0085682	1.42608	0.115783	0.0786131
NM_001008556	Ippk	inositol 1,3,4,5,6-pentakisphosphate 2-kinase (Ippk), mRNA	1.91395	0.33739	0.00043076	1.1669	0.238916	0.350584
NM_001170589	Pus7	pseudouridylate synthase 7 (Pus7), mRNA	1.91422	0.3436	0.00022638	1.38077	0.115619	0.0271148
NM_001108343	Etnk2	ethanolamine kinase 2 (Etnk2), mRNA	1.91469	0.423302	0.0453998	0.67827	0.0794938	0.136949
NM_001107163	Zswim4	zinc finger, SWIM-type containing 4 (Zswim4), mRNA	1.91726	0.292613	0.00022638	1.38778	0.087467	0.00917227
NM_001108508	Eps8l2	EPS8-like 2 (Eps8l2), mRNA	1.92297	0.422688	0.00022638	1.46319	0.318875	1
NM_001108303	Sdk2	sidekick cell adhesion molecule 2 (Sdk2), mRNA	1.9235	0.262109	0.00022638	0.789538	0.0999588	0.0913908
NM_001100708	Nrf1	nuclear respiratory factor 1 (Nrf1), mRNA	1.92698	0.177977	0.00022638	1.38698	0.105525	0.0555683
NM_001025140	Psme4	proteasome (prosome, macropain) activator subunit 4 (Psme4), mRNA	1.92698	0.273342	0.00022638	1.49418	0.0995048	0.000177818
NM_031593	Sv2c	synaptic vesicle glycoprotein 2c (Sv2c), mRNA	1.92816	0.217216	0.00022638	0.984839	0.25962	0.916817
NM_017086	Egr3	early growth response 3 (Egr3), mRNA	1.93425	0.482474	0.00022638	0.920603	0.295027	0.549659
NM_001105857	Pycr1	pyrroline-5-carboxylate reductase 1 (Pycr1), mRNA	1.93711	0.305897	0.00881487	1.54284	0.247607	0.0797197
NM_001106710	Emilin1	elastin microfibril interfacer 1 (Emilin1), mRNA	1.93945	0.285582	0.00022638	1.34499	0.115845	0.0344293
NM_001100564	Lin54	lin-54 homolog (C. elegans) (Lin54), mRNA	1.94007	0.236196	0.00022638	1.34157	0.0424214	0.0407964
NM_001107204	Lrrc8b	leucine rich repeat containing 8 family, member B (Lrrc8b), mRNA	1.94045	0.236947	0.00022638	1.47704	0.276445	0.00275652
NM_001034922	Atad3a	ATPase family, AAA domain containing 3A (Atad3a), mRNA	1.94276	0.125774	0.00022638	1.42246	0.184422	0.00186885
NM_017054	Tbxa2r	thromboxane A2 receptor (Tbxa2r), mRNA	1.94346	0.608334	0.0323256	0.764194	0.222867	0.231684
NM_017353	Slc7a5	solute carrier family 7 (amino acid transporter light chain, L system), member 5 (Slc7a5), mRNA	1.94941	0.30407	0.00022638	1.34305	0.126353	0.00634335
NM_001106439	Slc27a3	solute carrier family 27 (fatty acid transporter), member 3 (Slc27a3), mRNA	1.95309	0.283232	0.00022638	0.762272	0.152008	0.0666747
NM_001100758	Mybpc1	myosin binding protein C, slow type (Mybpc1), mRNA	1.95728	0.46503	0.00061643	0.0808146	0.0405598	1
NM_053767	Ptpre	protein tyrosine phosphatase, receptor type, E (Ptpre), mRNA	1.96397	0.142846	0.00022638	1.05891	0.155601	0.697318
NM_001006962	Tinf2	TERF1 (TRF1)-interacting nuclear factor 2 (Tinf2), mRNA	1.96583	0.153014	0.00113878	1.27631	0.110526	0.22137
NM_001014200	Sppl2b	signal peptide peptidase-like 2B (Sppl2b), mRNA	1.97021	0.233021	0.00022638	1.41504	0.117216	0.00147737
NM_001192016	Map4k5	mitogen-activated protein kinase kinase kinase kinase 5 (Map4k5), mRNA	1.97078	0.181319	0.00022638	1.27096	0.0518706	0.0339994
NM_001107969	RGD1564804	similar to chromosome 1 open reading frame 50 (RGD1564804), mRNA	1.97149	0.291714	0.00022638	0.886202	0.145011	0.543621
NM_001106123	Mrc1	mannose receptor, C type 1 (Mrc1), mRNA	1.97213	0.693313	0.00113878	1.34975	0.0821137	0.134125
NM_001025637	Psmb10	proteasome (prosome, macropain) subunit, beta type 10 (Psmb10), mRNA	1.97824	0.251265	0.00022638	1.30721	0.131847	0.0444866
NM_001108479	Vstm2b	V-set and transmembrane domain containing 2B (Vstm2b), mRNA	1.97921	0.274442	0.00022638	0.78827	0.140557	0.0851366
NM_001271050	Cnnm4	cyclin M4 (Cnnm4), mRNA	1.98345	0.295688	0.00022638	1.23492	0.0956949	0.12189
NM_001106838	Fam214a	no definition	1.98858	0.364848	0.00022638	1.43379	0.10536	0.00120623
NM_001033704	Xylb	xylulokinase homolog (H. influenzae) (Xylb), mRNA	1.99423	0.21727	0.00022638	1.44827	0.268255	0.00980916
NM_181090	Slc38a2	solute carrier family 38, member 2 (Slc38a2), mRNA	1.99663	0.208467	0.00022638	1.43245	0.159537	0.000637444
NM_001001511	Gcnt2	glucosaminyl (N-acetyl) transferase 2, I-branching enzyme (Gcnt2), mRNA	1.99705	0.320659	0.00022638	1.24347	0.281775	0.0836252
NM_001108297	Gsdma	gasdermin A (Gsdma), mRNA	2.00332	0.363883	0.00022638	1.33618	0.0744201	0.0427882
NM_001107278	Fndc3a	fibronectin type III domain containing 3a (Fndc3a), mRNA	2.00505	0.220018	0.00022638	1.46606	0.171388	0.000637444
NM_001024903	Sertad2	SERTA domain containing 2 (Sertad2), mRNA	2.00672	0.537632	0.00022638	1.38574	0.111469	0.0591827
NM_147146	Rwdd1	RWD domain containing 1 (Rwdd1), mRNA	2.00721	0.148825	0.00022638	1.35692	0.13589	0.016141
NM_001025773	Tnfrsf9	tumor necrosis factor receptor superfamily, member 9 (Tnfrsf9), mRNA	2.02925	0.593183	0.0406004	0.859443	0.200185	1
NM_001004444	Zbtb1	zinc finger and BTB domain containing 1 (Zbtb1), mRNA	2.03045	0.272961	0.0132237	1.07283	0.110467	0.802038
NM_001101008	LOC683722	no definition	2.03077	0.294862	0.00022638	0.986554	0.122953	0.961567
NM_021658	Hcn4	hyperpolarization activated cyclic nucleotide-gated potassium channel 4 (Hcn4), mRNA	2.03317	1.04491	0.00022638	1.55575	0.466776	0.0600294
NM_001008559	Hapln3	hyaluronan and proteoglycan link protein 3 (Hapln3), mRNA	2.03658	0.883915	0.00695572	0.50467	0.253459	1
NM_133563	Giot1	gonadotropin inducible ovarian transcription factor 1 (Giot1), mRNA	2.04372	1.06559	0.0271798	1.38334	0.285023	0.241511
NM_001106726	G2e3	no definition	2.04691	0.662088	0.00022638	1.42483	0.315617	0.0413835
NM_013152	Slc18a1	solute carrier family 18 (vesicular monoamine transporter), member 1 (Slc18a1), mRNA	2.04762	0.569544	0.0169241	1.06864	0.19621	0.804007
NM_001044288	Kti12	no definition	2.04988	0.17967	0.0112229	1.54882	0.110436	0.0612175
NM_031515	Kras	Kirsten rat sarcoma viral oncogene (Kras), mRNA	2.05398	0.276973	0.00022638	1.41996	0.168312	0.0189705
NM_001011925	Nup93	nucleoporin 93 (Nup93), mRNA	2.05975	0.205419	0.00022638	1.22201	0.149544	0.117193
NM_001144991	Spns2	spinster homolog 2 (Spns2), mRNA	2.06272	0.44146	0.00022638	1.15224	0.0877248	0.563591
NM_001109268	Gmeb1	glucocorticoid modulatory element binding protein 1 (Gmeb1), mRNA	2.07153	0.255477	0.00022638	1.29991	0.0765076	0.0695235
NM_001100563	Gorab	golgin, RAB6-interacting (Gorab), mRNA	2.08962	0.288906	0.00022638	1.34065	0.084345	0.0295754
NM_031080	Pde7a	phosphodiesterase 7A (Pde7a), mRNA	2.09117	0.262152	0.00022638	1.49063	0.225328	0.0133478
NM_031788	Rest	RE1-silencing transcription factor (Rest), mRNA	2.0912	0.559387	0.00043076	1.19106	0.298215	0.456857
NM_001007686	Cln8	ceroid-lipofuscinosis, neuronal 8 (epilepsy, progressive with mental retardation) (Cln8), mRNA	2.10153	0.23041	0.00022638	1.21413	0.11715	0.15526
NM_181363	Nudt6	nudix (nucleoside diphosphate linked moiety X)-type motif 6 (Nudt6), mRNA	2.10871	0.28016	0.00079891	1.04359	0.167381	0.860992
NM_001127298	Wdr91	WD repeat domain 91 (Wdr91), mRNA	2.11256	0.171227	0.00022638	1.12482	0.0615532	0.370492
NM_147142	LOC257650	hippyragranin (LOC257650), mRNA	2.11781	0.613411	0.00061643	1.3154	0.147943	0.099096
NM_001012056	Ces5a	carboxylesterase 5A (Ces5a), mRNA	2.13053	0.579256	0.0321426	1.01698	0.31479	1
NM_001012346	Npepo	aminopeptidase O (Npepo), mRNA	2.13237	0.345516	0.00022638	1.36076	0.298929	0.0833054
NM_019269	Slc22a5	solute carrier family 22 (organic cation/carnitine transporter), member 5 (Slc22a5), mRNA	2.1388	0.537372	0.00022638	1.1177	0.175862	0.510725
NM_013057	F3	coagulation factor III (thromboplastin, tissue factor) (F3), mRNA	2.15415	0.471858	0.00022638	1.33918	0.121418	0.0342492
NM_198750	Cry1	cryptochrome circadian clock 1 (Cry1), mRNA	2.15938	0.2758	0.00022638	1.4826	0.218026	0.00186885
NM_001004090	Tspan5	tetraspanin 5 (Tspan5), mRNA	2.17739	0.190618	0.00022638	1.23399	0.105509	0.0624397
NM_001190459	LOC100361087	hypothetical LOC100361087 (LOC100361087), mRNA	2.18031	0.974943	0.00415433	1.48361	0.194741	0.0561256
NM_001271079	Ppm1h	protein phosphatase, Mg2+/Mn2+ dependent, 1H (Ppm1h), mRNA	2.18071	0.314046	0.00022638	1.29073	0.231136	0.0292065
NM_031825	Fbn1	fibrillin 1 (Fbn1), mRNA	2.18415	0.345676	0.00022638	1.4501	0.206324	1
NM_001025682	Cdr2	cerebellar degeneration-related protein 2 (Cdr2), mRNA	2.19782	0.540858	0.00022638	1.3559	0.251395	0.0114528
NM_001008849	RT1-M1-2	RT1 class I, locus M1, gene 2 (RT1-M1-2), mRNA	2.20112	0.916678	0.00549956	0.611279	0.19544	0.0723054
NM_001109382	Vasn	vasorin (Vasn), mRNA	2.2135	0.197511	0.00695572	1.33644	0.139822	0.345898
NM_181380	Rtn4rl2	reticulon 4 receptor-like 2 (Rtn4rl2), mRNA	2.21491	0.318485	0.00022638	0.658425	0.482037	0.0678184
NM_001108523	Noc3l	nucleolar complex associated 3 homolog (S. cerevisiae) (Noc3l), mRNA	2.2282	0.181009	0.00022638	1.45305	0.175147	0.00465401
NM_001108965	Rbm38	RNA binding motif protein 38 (Rbm38), mRNA	2.22857	0.626096	0.000971113	1.11704	0.0258086	0.625264
NM_001031648	Efhd2	EF-hand domain family, member D2 (Efhd2), mRNA	2.24491	0.173614	0.00022638	1.17415	0.112331	0.156995
NM_001107504	Chst8	carbohydrate (N-acetylgalactosamine 4-0) sulfotransferase 8 (Chst8), mRNA	2.248	0.46933	0.00022638	0.850939	0.219651	0.554642
NM_001191934	Pkd2	polycystic kidney disease 2 (autosomal dominant) (Pkd2), mRNA	2.25397	0.27239	0.00022638	1.16756	0.0864111	0.172418
NM_001106595	Smyd1	SET and MYND domain containing 1 (Smyd1), mRNA	2.25777	1.24523	0.0100266	0.961559	0.489602	1
NM_001107253	Kctd6	potassium channel tetramerization domain containing 6 (Kctd6), mRNA	2.26908	0.40989	0.00022638	1.36451	0.303273	0.072383
NM_001173384	Lsm11	LSM11, U7 small nuclear RNA associated (Lsm11), mRNA	2.27796	0.508316	0.00022638	1.16435	0.131372	0.591656
NM_001014108	Gpc4	glypican 4 (Gpc4), mRNA	2.28425	0.360811	0.00022638	0.734398	0.15917	0.0564589
NM_001109183	Lhfp	lipoma HMGIC fusion partner (Lhfp), mRNA	2.29538	0.293677	0.00022638	0.877262	0.102418	0.285852
NM_001108079	Chst11	carbohydrate (chondroitin 4) sulfotransferase 11 (Chst11), mRNA	2.30771	0.374913	0.00022638	0.958727	0.112017	0.770057
NM_024142	Mepe	matrix extracellular phosphoglycoprotein (Mepe), mRNA	2.30899	0.538199	0.00429663	0.921838	0.651074	1
NM_001173357	Dmkn	no definition	2.31205	0.664609	0.00043076	1.49678	0.352715	0.000781969
NM_134374	Rnf39	ring finger protein 39 (Rnf39), mRNA	2.32001	0.69489	0.00733062	0.54596	0.151035	0.33688
NM_001106827	Celf6	CUGBP, Elav-like family member 6 (Celf6), mRNA	2.32669	0.296532	0.00022638	1.19185	0.168383	0.218291
NM_012735	Hk2	hexokinase 2 (Hk2), mRNA	2.32797	0.400604	0.00022638	1.3309	0.141232	0.0294898
NM_001170336	Ltbp4	latent transforming growth factor beta binding protein 4 (Ltbp4), mRNA	2.33023	0.675807	0.00022638	1.24479	0.106489	0.0543908
NM_001025279	Reep4	receptor accessory protein 4 (Reep4), mRNA	2.33113	0.488123	0.0145542	1.42335	0.308776	0.187364
NM_001033062	Cldn23	claudin 23 (Cldn23), mRNA	2.34754	0.939593	0.027275	2.0482	1.03727	1
NM_001013427	Rarres2	retinoic acid receptor responder (tazarotene induced) 2 (Rarres2), mRNA	2.35089	0.676442	0.00576981	1.46824	0.326833	0.0645868
NR_033180	Aoc2-ps1	no definition	2.35809	0.862283	0.00344969	1.17059	0.151248	0.388225
NM_181478	Rdh10	retinol dehydrogenase 10 (all-trans) (Rdh10), mRNA	2.37916	0.173193	0.00022638	0.992126	0.188684	0.967318
NM_019315	Kcnn3	potassium intermediate/small conductance calcium-activated channel, subfamily N, member 3 (Kcnn3), mRNA	2.39991	0.533843	0.00022638	0.871373	0.153998	0.493931
NM_147211	Wipf3	WAS/WASL interacting protein family, member 3 (Wipf3), mRNA	2.40706	0.316393	0.00022638	0.847126	0.156091	0.154743
NM_001191118	Siah3	siah E3 ubiquitin protein ligase family member 3 (Siah3), mRNA	2.42387	1.21481	0.0122985	0.783327	0.429053	0.622525
NM_053489	Col18a1	collagen, type XVIII, alpha 1 (Col18a1), mRNA	2.42704	0.590847	0.00022638	0.961405	0.103819	0.760725
NM_001080151	Cep85	centrosomal protein 85kDa (Cep85), mRNA	2.43102	0.451429	0.00022638	1.00129	0.0778031	0.992686
NM_001191828	Scyl3	SCY1-like 3 (S. cerevisiae) (Scyl3), mRNA	2.43279	0.358013	0.00022638	1.30414	0.131717	0.0955166
NM_001191834	Bend7	BEN domain containing 7 (Bend7), mRNA	2.49877	0.623752	0.000971113	1.24899	0.453792	0.544232
NM_001082477; NM_001082478; NM_001082479; NM_178866	Igf1	no definition; no definition; insulin-like growth factor 1 (Igf1), transcript variant 4, mRNA; insulin-like growth factor 1 (Igf1), transcript variant 2, mRNA	2.50443	0.434125	0.00022638	1.19218	0.202043	0.514508
NM_001198589	Tead1	TEA domain family member 1 (Tead1), mRNA	2.51868	0.639366	0.00022638	1.51338	0.244001	0.105172
NM_001014104	Metrnl	meteorin, glial cell differentiation regulator-like (Metrnl), mRNA	2.52992	0.785786	0.00022638	1.31107	0.127435	0.237572
NM_024129	Dcn	decorin (Dcn), mRNA	2.60249	1.00801	0.00043076	1.48053	0.390072	0.0615562
NM_017031	Pde4b	phosphodiesterase 4B, cAMP specific (Pde4b), mRNA	2.62351	0.202323	0.00022638	1.48837	0.167256	0.000336763
NM_001134756; NM_001134757	Gnpnat1	glucosamine-phosphate N-acetyltransferase 1 (Gnpnat1), transcript variant 2, mRNA; glucosamine-phosphate N-acetyltransferase 1 (Gnpnat1), transcript variant 1, mRNA	2.6243	0.651659	0.00022638	1.45659	0.151235	0.0140365
NM_001014083	RGD1307947	similar to RIKEN cDNA C430008C19 (RGD1307947), mRNA	2.63175	0.391981	0.00022638	1.19813	0.134317	0.453897
NM_001108237	Lama1	laminin, alpha 1 (Lama1), mRNA	2.64196	0.289642	0.00022638	0.683246	0.0893265	1
NM_001191707	Plch1	phospholipase C, eta 1 (Plch1), mRNA	2.65658	0.725226	0.00022638	1.06038	0.406199	0.787618
NM_053667	P3h1	leucine proline-enriched proteoglycan (leprecan) 1 (Lepre1), mRNA	2.66209	0.533816	0.00022638	0.999082	0.206527	0.992749
NM_001013996	Slc25a37	solute carrier family 25 (mitochondrial iron transporter), member 37 (Slc25a37), mRNA	2.66941	0.555036	0.00022638	1.18649	0.12165	0.416419
NM_001270860; NM_001270861; NM_058211	Slc4a7	no definition; solute carrier family 4, sodium bicarbonate cotransporter, member 7 (Slc4a7), transcript variant 3, mRNA; solute carrier family 4, sodium bicarbonate cotransporter, member 7 (Slc4a7), transcript variant 1, mRNA	2.69624	0.796373	0.00022638	2.22809	0.534011	1
NM_001108101	Irak3	interleukin-1 receptor-associated kinase 3 (Irak3), mRNA	2.71065	0.460852	0.00022638	1.13463	0.0499489	1
NM_031005	Actn1	actinin, alpha 1 (Actn1), mRNA	2.71285	0.401093	0.00022638	1.26545	0.239951	0.0485643
NM_145683	Ptpn7	protein tyrosine phosphatase, non-receptor type 7 (Ptpn7), mRNA	2.73041	0.330664	0.00387532	0.972431	0.273969	0.911491
NM_001107930	Zfp189	zinc finger protein 189 (Zfp189), mRNA	2.74535	0.661775	0.00022638	1.39569	0.436978	0.0125814
NM_001000507	Olr337	olfactory receptor 337 (Olr337), mRNA	2.75586	0.862943	0.0240979	1.09985	1.22967	1
NM_001107495	Cyp2s1	cytochrome P450, family 2, subfamily s, polypeptide 1 (Cyp2s1), mRNA	2.78061	0.639435	0.00043076	0.907793	0.201532	0.707176
NM_001127689; NM_013037	Il1rl1	interleukin 1 receptor-like 1 (Il1rl1), transcript variant 2, mRNA; no definition	2.90861	1.51093	0.00226624	1.74341	0.277777	0.0539032
NM_001077649	Ctrc	chymotrypsin C (caldecrin) (Ctrc), mRNA	2.91936	0.88388	0.000971113	1.15993	0.425119	0.753286
NM_032069	Grip1	glutamate receptor interacting protein 1 (Grip1), mRNA	2.93138	0.462325	0.00022638	1.34383	0.167861	0.0203906
NM_001106152	Slc25a2	solute carrier family 25 (mitochondrial carrier, ornithine transporter) member 2 (Slc25a2), mRNA	2.94292	0.13656	0.00272441	1.25842	0.263384	0.445673
NM_057127	Slc26a2	solute carrier family 26 (anion exchanger), member 2 (Slc26a2), mRNA	2.95165	0.284524	0.00022638	1.92501	0.452931	1
NM_001108913	LOC365238	similar to CG15432-PA (LOC365238), mRNA	2.9622	0.656668	0.00022638	0.974071	0.157175	1
NM_001134545	Ssc5d	scavenger receptor cysteine rich family, 5 domains (Ssc5d), mRNA	2.9635	0.850039	0.00022638	1.47739	0.222645	0.0141341
NM_001012042	Xkr6	XK, Kell blood group complex subunit-related family, member 6 (Xkr6), mRNA	3.01519	0.835903	0.00022638	1.4057	0.211027	0.00238447
NM_001134559	Gpatch2l	G patch domain containing 2-like (Gpatch2l), mRNA	3.01615	0.30287	0.00022638	1.36723	0.16756	0.00980916
NM_133621	Hopx	HOP homeobox (Hopx), mRNA	3.01814	0.505862	0.00022638	1.12149	0.127142	0.400864
NM_001108229	Slc16a14	solute carrier family 16, member 14 (Slc16a14), mRNA	3.02757	0.494063	0.00022638	0.924247	0.269917	0.775883
NM_053349	Sox11	SRY (sex determining region Y)-box 11 (Sox11), mRNA	3.03907	1.48042	0.00022638	1.42119	0.335071	0.0483993
NM_031315	Acot1	acyl-CoA thioesterase 1 (Acot1), mRNA	3.03972	0.9353	0.00113878	0.731967	0.262349	1
NM_012721	P2rx6	purinergic receptor P2X, ligand-gated ion channel, 6 (P2rx6), mRNA	3.05614	0.562254	0.00022638	1.33155	0.614582	0.0949369
NM_001109636	Tmem202	transmembrane protein 202 (Tmem202), mRNA	3.07629	1.12718	0.00387532	1.39762	0.206559	0.257276
NM_001013045	Ccl24	chemokine (C-C motif) ligand 24 (Ccl24), mRNA	3.1381	1.61689	0.00210998	1.17924	0.153615	0.549471
NM_017035	Plcd1	phospholipase C, delta 1 (Plcd1), mRNA	3.17239	0.47346	0.00022638	1.37893	0.212686	0.0111539
NM_023968	Npy2r	neuropeptide Y receptor Y2 (Npy2r), mRNA	3.23353	2.02637	0.0243806	2.05991	0.837472	1
NM_001105874	Mylk	myosin light chain kinase (Mylk), mRNA	3.2353	0.200331	0.00022638	1.15063	0.128543	0.287999
NM_001270548; NM_001270549; NM_199397	Panx1	no definition; no definition; Pannexin 1 (Panx1), transcript variant 1, mRNA	3.24779	0.531589	0.00022638	1.32796	0.163912	0.0314736
NM_001270889; NM_019144	Acp5	acid phosphatase 5, tartrate resistant (Acp5), transcript variant 2, mRNA; acid phosphatase 5, tartrate resistant (Acp5), transcript variant 1, mRNA	3.29512	1.43543	0.00146622	0.64512	0.175145	0.0720169
NM_019305	Fgf2	fibroblast growth factor 2 (Fgf2), mRNA	3.3069	0.55941	0.00022638	1.30809	0.25668	0.210871
NM_001108215	Mfsd9	major facilitator superfamily domain containing 9 (Mfsd9), mRNA	3.36778	0.903836	0.00022638	1.06365	0.0814858	0.760891
NM_031517	Met	MET proto-oncogene, receptor tyrosine kinase (Met), mRNA	3.38583	0.392334	0.00022638	5.20429	2.01587	1
NM_001106690	Grhl3	grainyhead-like 3 (Drosophila) (Grhl3), mRNA	3.38994	1.14456	0.000971113	1.18942	0.28613	1
NM_001008850	RT1-M1-4	RT1 class I, locus M1, gene 4 (RT1-M1-4), mRNA	3.46941	2.37322	0.00415433	1.16738	0.207669	0.616915
NM_001039345	Eqtn	equatorin, sperm acrosome associated (Eqtn), mRNA	3.47415	2.38608	0.0449379	1.67855	0.717805	1
NM_001008555	Slc10a4	solute carrier family 10, member 4 (Slc10a4), mRNA	3.50509	1.10405	0.00022638	0.752856	0.217865	0.0807202
NM_031004	Acta2	no definition	3.5713	0.8828	0.00022638	0.99581	0.18808	0.977644
NM_001246183	Lyzl4	lysozyme-like 4 (Lyzl4), mRNA	3.59104	1.09704	0.00022638	1.8746	1.05663	0.170681
NM_001191784	Srgap1	SLIT-ROBO Rho GTPase activating protein 1 (Srgap1), mRNA	3.59477	0.680194	0.00022638	1.39062	0.109192	0.0329701
NM_001105949	C1ql2	complement component 1, q subcomponent-like 2 (C1ql2), mRNA	3.72593	2.2049	0.00682611	1.49089	0.34795	0.0435729
NM_001105793	Aloxe3	arachidonate lipoxygenase 3 (Aloxe3), mRNA	3.75676	1.70199	0.00022638	1.04598	0.2882	0.837351
NM_024485	Chrna1	cholinergic receptor, nicotinic, alpha 1 (muscle) (Chrna1), mRNA	3.76696	0.387215	0.00242442	1.05644	0.216955	0.864026
NM_001191868	Ifnlr1	interferon, lambda receptor 1 (Ifnlr1), mRNA	3.88281	1.0941	0.00470054	3.0002	1.18999	1
NM_021776	Ecel1	endothelin converting enzyme-like 1 (Ecel1), mRNA	3.98622	1.39411	0.00022638	0.963715	0.364998	0.793152
NM_138541	Epcam	epithelial cell adhesion molecule (Epcam), mRNA	3.98674	2.48788	0.0108801	1.05798	0.190596	0.851826
NM_001012109	Galnt14	polypeptide N-acetylgalactosaminyltransferase 14 (Galnt14), mRNA	4.05092	0.390624	0.00022638	1.15991	0.289423	0.37246
NM_031088	Ptger2	prostaglandin E receptor 2 (subtype EP2) (Ptger2), mRNA	4.08249	0.521995	0.00022638	1.79365	0.565017	0.0700062
NM_001107181	Pkp1	plakophilin 1 (Pkp1), mRNA	4.1806	1.98582	0.00022638	0.843153	0.129838	1
NM_001108353	Plac8	placenta-specific 8 (Plac8), mRNA	4.20475	2.24212	0.0264518	14.3203	8.02882	0.0775245
NM_145879	Socs1	suppressor of cytokine signaling 1 (Socs1), mRNA	4.36614	1.44695	0.00113878	2.04316	0.266779	0.0651478
NR_031925	Mir212	no definition	4.39999	4.34253	0.0453998	3.32262	1.42439	0.0981479
NM_001191691	Trpc7	transient receptor potential cation channel, subfamily C, member 7 (Trpc7), mRNA	4.51185	1.20852	0.00022638	1.10839	0.185553	1
NM_001104527	Prr15	proline rich 15 (Prr15), mRNA	4.57236	3.18719	0.00022638	0.880581	0.658966	1
NM_001107189	Tnn	tenascin N (Tnn), mRNA	4.76211	1.48686	0.00022638	3.02982	1.92419	1
NM_022669	Scg2	secretogranin II (Scg2), mRNA	4.91871	1.12516	0.00022638	1.21479	0.197977	0.0865222
NM_181370	Hs3st2	heparan sulfate (glucosamine) 3-O-sulfotransferase 2 (Hs3st2), mRNA	4.96709	1.03206	0.00022638	1.13461	0.376374	0.527712
NM_173136	Akr1b8	aldo-keto reductase family 1, member B8 (Akr1b8), mRNA	4.97632	0.487098	0.0172484	184.056	120.161	0.0774083
NM_017043	Ptgs1	prostaglandin-endoperoxide synthase 1 (Ptgs1), mRNA	5.08265	1.67551	0.00022638	0.777131	0.106079	0.143005
NM_023096	Kcnk10	potassium channel, subfamily K, member 10 (Kcnk10), mRNA	5.18747	1.66137	0.00022638	2.24406	0.979	1
NM_001107887	Cd163	CD163 molecule (Cd163), mRNA	5.4207	2.62135	0.00022638	1.09636	0.250737	1
NM_001109127	Cbln1	cerebellin 1 precursor (Cbln1), mRNA	5.71732	1.71528	0.00022638	0.980644	0.351609	0.952138
NM_133391	Arntl2	no definition	5.73618	2.41387	0.00022638	1.9042	0.105934	1
NM_012704	Ptger3	prostaglandin E receptor 3 (subtype EP3) (Ptger3), mRNA	5.80916	3.59813	0.00079891	2.9447	1.53607	1
NM_001109495	Myl4	myosin, light chain 4 (Myl4), mRNA	5.81267	2.62768	0.00022638	23.2289	25.9377	0.33289
NM_001191770	Plekhh2	pleckstrin homology domain containing, family H (with MyTH4 domain) member 2 (Plekhh2), mRNA	5.82775	2.0721	0.00022638	1.15664	0.20578	0.416173
NM_012944	Drd4	dopamine receptor D4 (Drd4), mRNA	5.85391	4.46372	0.0220254	1	0.57735	1
NM_017061	Lox	lysyl oxidase (Lox), mRNA	5.87794	2.57763	0.00194911	3.93897	2.27163	1
NM_017244	Crabp2	cellular retinoic acid binding protein 2 (Crabp2), mRNA	6.39569	2.41148	0.00022638	1.43408	0.36151	0.108387
NM_022230	Stc2	stanniocalcin 2 (Stc2), mRNA	6.71329	1.40961	0.00022638	1.16345	0.60983	1
NM_001008853	RT1-M6-2	RT1 class I, locus M6, gene 2 (RT1-M6-2), mRNA	6.75347	0.075718	0.00022638	0.982005	0.383661	1
NM_001105714	Wnt1	wingless-type MMTV integration site family, member 1 (Wnt1), mRNA	6.75689	2.03728	0.00022638	0.52672	0.109952	1
NM_022190	Acan	aggrecan (Acan), mRNA	6.92748	3.615	0.00022638	0.269051	0.115429	1
NM_001008560	Prss35	protease, serine, 35 (Prss35), mRNA	7.16293	3.60662	0.00022638	0.684506	0.231824	1
NM_012778	Aqp1	aquaporin 1 (Aqp1), mRNA	7.20496	2.64296	0.00022638	3.51233	1.30232	1
NM_001270630; NM_001270631; NM_001270632; NM_001270633; NM_001270634; NM_001270635; NM_001270636; NM_001270637; NM_001270638; NM_012513	Bdnf	brain-derived neurotrophic factor (Bdnf), transcript variant 1, mRNA; brain-derived neurotrophic factor (Bdnf), transcript variant 3, mRNA; brain-derived neurotrophic factor (Bdnf), transcript variant 4, mRNA; brain-derived neurotrophic factor (Bdnf), transcript variant 5, mRNA; brain-derived neurotrophic factor (Bdnf), transcript variant 6, mRNA; brain-derived neurotrophic factor (Bdnf), transcr…	7.43457	3.83251	0.00022638	1.39671	0.713087	1
NM_001024971	Haus8	HAUS augmin-like complex, subunit 8 (Haus8), mRNA	8.49392	2.40298	0.00022638	1.48029	0.222422	0.0448317
NM_001100841	Lamb3	laminin, beta 3 (Lamb3), mRNA	8.6141	3.44992	0.00022638	1.26031	0.303211	1
NM_001109372	Fam150b	family with sequence similarity 150, member B (Fam150b), mRNA	9.97205	4.33474	0.00022638	2.26508	2.30664	1
NM_199489	Ccr7	chemokine (C-C motif) receptor 7 (Ccr7), mRNA	10.007	7.22748	0.0453998	1.34171	0.512375	1
NM_001106472	Dkk2	dickkopf WNT signaling pathway inhibitor 2 (Dkk2), mRNA	10.0174	5.13763	0.00022638	1.03978	0.182998	1
NM_019205	Ccl11	chemokine (C-C motif) ligand 11 (Ccl11), mRNA	10.3443	10.7178	0.00943787	1	1	1
NM_031512	Il1b	interleukin 1 beta (Il1b), mRNA	12.2396	5.29579	0.0013047	103.332	103.395	0.233003
NM_001033955; NM_001033956; NM_017338	Calca	calcitonin-related polypeptide alpha (Calca), transcript variant 2, mRNA; calcitonin-related polypeptide alpha (Calca), transcript variant 3, mRNA; calcitonin-related polypeptide alpha (Calca), transcript variant 1, mRNA	12.538	4.14073	0.00022638	12.9377	9.36505	0.162436
NM_013133	Glra1	glycine receptor, alpha 1 (Glra1), mRNA	13.2364	8.69081	0.0097927	2.42693	1.8497	1
NM_203334	Slc6a5	no definition	13.5395	5.02463	0.00022638	1.48845	0.624232	1
NM_017350	Plaur	plasminogen activator, urokinase receptor (Plaur), transcript variant 2, mRNA	13.6119	4.62879	0.00022638	29.6831	19.3201	0.095333
NM_001012475	Rxfp2	relaxin/insulin-like family peptide receptor 2 (Rxfp2), mRNA	14.5182	11.4547	0.00022638	1.4115	0.73162	1
NM_012790	Dspp	dentin sialophosphoprotein (Dspp), mRNA	14.7976	5.28874	0.00079891	1	0.5	1
NM_001108950	Gnat2	guanine nucleotide binding protein (G protein), alpha transducing activity polypeptide 2 (Gnat2), mRNA	14.8301	9.63792	0.0453998	19.6276	8.12799	0.0774083
NR_027324; NR_032754	H19	no definition; no definition	196.513	84.7762	0.00344969	1999.74	2011.64	0.293508
NM_053819	Timp1	TIMP metallopeptidase inhibitor 1 (Timp1), mRNA	311.721	146.65	0.0465022	159.756	80.308	0.126519
Only those genes that decrease the expression of more than 1.5-fold from the baseline value and whose padj-value lower 0.05 were selected for analysis.
Only those genes that increase the expression of more than 1.5-fold from the baseline value and whose padj-value lower 0.05 were selected for analysis.
