# Supplementary material for: Differentially Expressed Genes in Rat Brain Regions with Different Degrees of Ischemic Damage
Source: Int J Mol Sci. 2025 Mar 6;26(5):2347. doi: 10.3390/ijms26052347 (PMC11900510; doi:10.3390/ijms26052347)
Supplement: Supplementary file 1 [file ijms-26-02347-s001.zip › Supplementary Table S4.xlsx]

## Sheet: Лист1
Table S4. Genes that are DEGs in IR-s vs. SO-s but not IR-f vs. SO-f pairwise comparison
RefSeq ID	Gene symbol	Description	IR-s vs. SO-s			IR-f vs. SO-f
			Ratio	±SE	Padj	Ratio	±SE	Padj
NM_001172809	Ercc2	excision repair cross-complementation group 2 (Ercc2), mRNA	0.0499303	0.00231296	0.0236806	0.912834	0.0811734	0.677538
NM_053639	Ltc4s	leukotriene C4 synthase (Ltc4s), mRNA	0.0904986	0.0349705	0.00611857	0.112292	0.0589065	0.103291
NM_001108710	Coch	cochlin (Coch), mRNA	0.104195	0.0337616	0.000177818	0.609628	0.405812	0.206407
NM_053504	Prss12	protease, serine, 12 neurotrypsin (motopsin) (Prss12), mRNA	0.111581	0.0733582	0.000177818	1.10519	0.290568	0.544985
NM_133623	Slc6a13	solute carrier family 6 (neurotransmitter transporter), member 13 (Slc6a13), mRNA	0.134464	0.0169295	0.000336763	0.04185	0.0258943	0.190716
NM_001048185	Agmat	agmatine ureohydrolase (agmatinase) (Agmat), mRNA	0.145488	0.0402127	0.000637444	0.809202	0.547771	1
NM_080884	Cml5	camello-like 5 (Cml5), mRNA	0.163071	0.0691778	0.00336208	0.0332153	0.0187698	0.16922
NM_001276765	Pde4c	phosphodiesterase 4C, cAMP-specific (Pde4c), mRNA	0.172279	0.0683681	0.000177818	0.606669	0.289553	1
NM_175579	Wnk4	WNK lysine deficient protein kinase 4 (Wnk4), mRNA	0.178296	0.0453799	0.000177818	0.888047	0.072077	0.542925
NM_053294	Adora2a	adenosine A2a receptor (Adora2a), mRNA	0.180972	0.0489951	0.000177818	0.666773	0.317426	0.0149013
NM_001126285	Slc22a13	solute carrier family 22 (organic anion/urate transporter), member 13 (Slc22a13), mRNA	0.183319	0.0232309	0.000177818	0.887427	0.501909	1
NM_012617	Oprd1	opioid receptor, delta 1 (Oprd1), mRNA	0.184551	0.0513451	0.000177818	1.40124	0.373001	0.121916
NM_012503	Asgr1	asialoglycoprotein receptor 1 (Asgr1), mRNA	0.187263	0.0735119	0.0413835	0.755819	0.251466	1
NM_017239	Myh6	myosin, heavy chain 6, cardiac muscle, alpha (Myh6), mRNA	0.197146	0.0376353	0.000177818	0.60816	0.243863	1
NM_001039259	Zdhhc19	zinc finger, DHHC-type containing 19 (Zdhhc19), mRNA	0.19786	0.101144	0.0277465	0.529581	0.155868	1
NM_001135584	Sec1	secretory blood group 1 (Sec1), mRNA	0.200376	0.0544128	0.0269536	0.495724	0.187004	1
NM_139193	Prlhr	prolactin releasing hormone receptor (Prlhr), mRNA	0.209799	0.0955578	0.00324133	0.510034	0.132171	1
NM_001108071	Adamtsl5	ADAMTS-like 5 (Adamtsl5), mRNA	0.21006	0.0949835	0.00161011	0.593344	0.186066	1
NM_001025038	Mettl24	methyltransferase like 24 (Mettl24), mRNA	0.215516	0.0423989	0.000490679	0.499882	0.173446	1
NM_181385	Zar1	zygote arrest 1 (Zar1), mRNA	0.221216	0.0753479	0.000637444	1.73043	1.79726	1
NM_053922	Acacb	acetyl-CoA carboxylase beta (Acacb), mRNA	0.221486	0.0618675	0.000177818	0.12658	0.0245044	1
NM_145681	Tnfsf10	tumor necrosis factor (ligand) superfamily, member 10 (Tnfsf10), mRNA	0.221954	0.124525	0.00729593	0.0425924	0.0428018	0.337031
NM_001107009	Ccdc42	coiled-coil domain containing 42 (Ccdc42), mRNA	0.228436	0.111898	0.00418712	0.552385	0.177144	1
NM_001191761	Dmrtb1	DMRT-like family B with proline-rich C-terminal, 1 (Dmrtb1), mRNA	0.230178	0.0914619	0.00803086	0.403878	0.175208	1
NM_001173526	Ntn5	netrin 5 (Ntn5), mRNA	0.231809	0.0827877	0.0129653	0.111473	0.0838208	1
NM_001100700	Sfrp2	secreted frizzled-related protein 2 (Sfrp2), mRNA	0.232796	0.066305	0.000637444	0.889539	0.197436	0.661897
NM_012914	Atp2a3	ATPase, Ca++ transporting, ubiquitous (Atp2a3), mRNA	0.238478	0.0638126	0.000177818	0.291058	0.0287961	1
NM_198749	Rab15	RAB15, member RAS oncogene family (Rab15), mRNA	0.241816	0.0354281	0.000177818	0.688394	0.0649929	0.00146622
NM_031783	Nefl	neurofilament, light polypeptide (Nefl), mRNA	0.242103	0.0566395	0.000177818	0.76318	0.105417	0.0223445
NM_017149	Meox2	mesenchyme homeobox 2 (Meox2), mRNA	0.246432	0.101463	0.000336763	0.390886	0.289257	1
NM_017131	Casq2	calsequestrin 2 (cardiac muscle) (Casq2), mRNA	0.247644	0.0624325	0.000781969	0.334637	0.243192	1
NM_001007235; NM_001270596; NM_001270597	Itpr1	inositol 1,4,5-trisphosphate receptor, type 1 (Itpr1), transcript variant 1, mRNA; inositol 1,4,5-trisphosphate receptor, type 1 (Itpr1), transcript variant 2, mRNA; inositol 1,4,5-trisphosphate receptor, type 1 (Itpr1), transcript variant 3, mRNA	0.247819	0.0546846	0.000177818	0.726997	0.0543755	0.00537367
NM_001108674	RGD1305347	similar to RIKEN cDNA 2610528J11 (RGD1305347), mRNA	0.248084	0.12668	0.00906961	0.568323	0.265346	1
NM_001025639	LOC292543	similar to solute carrier family 7 (cationic amino acid transporter, y+ system), member 3 (LOC292543), mRNA	0.255184	0.0651233	0.000177818	1	0	1
NM_001271453	Gbx1	gastrulation brain homeobox 1 (Gbx1), mRNA	0.255708	0.195695	0.00161011	0.237329	0.270467	1
NM_001163921	Efcc1	EF-hand and coiled-coil domain containing 1 (Efcc1), mRNA	0.258377	0.0810508	0.000781969	0.280723	0.120079	1
NM_017254	Htr2a	5-hydroxytryptamine (serotonin) receptor 2A, G protein-coupled (Htr2a), mRNA	0.26105	0.0755394	0.000177818	0.80879	0.117437	0.211562
NM_001008807; NM_183333	Krt77	keratin 77 (Krt77), mRNA; keratin 5 (Krt5), mRNA	0.261646	0.107293	0.0240189	1	0.575598	1
NM_053403	Grb7	growth factor receptor bound protein 7 (Grb7), mRNA	0.262482	0.0606523	0.00212692	0.341522	0.0958637	1
NM_012800	P2ry1	purinergic receptor P2Y, G-protein coupled, 1 (P2ry1), mRNA	0.267904	0.0582909	0.000177818	0.899797	0.0749227	1
NM_001108227	Wnt10a	wingless-type MMTV integration site family, member 10A (Wnt10a), mRNA	0.269051	0.0889768	0.000177818	1.04357	0.274309	0.828083
NM_001134696	Ctxn3	no definition	0.269601	0.18309	0.000177818	0.670527	0.247054	0.110624
NM_017240	Myh7	myosin, heavy chain 7, cardiac muscle, beta (Myh7), mRNA	0.269923	0.0886192	0.000177818	0.340112	0.0906541	1
NM_001106671	Ttc22	tetratricopeptide repeat domain 22 (Ttc22), mRNA	0.271277	0.195708	0.000781969	1.37945	0.25939	0.042793
NM_001004263	Itgb6	integrin, beta 6 (Itgb6), mRNA	0.271477	0.0732815	0.000177818	0.618968	0.45822	1
NM_001106057	Slitrk6	SLIT and NTRK-like family, member 6 (Slitrk6), mRNA	0.274025	0.113021	0.000177818	0.184414	0.0650219	1
NM_001108978	Pik3cd	phosphatidylinositol-4,5-bisphosphate 3-kinase, catalytic subunit delta (Pik3cd), mRNA	0.27601	0.0287911	0.000177818	1.06441	0.105834	0.700105
NM_017214	Rgs4	regulator of G-protein signaling 4 (Rgs4), mRNA	0.277787	0.0660389	0.000177818	1.18171	0.156979	0.178481
NM_001108875	Sgcz	sarcoglycan zeta (Sgcz), mRNA	0.278805	0.116627	0.0201019	0.322799	0.157706	1
NM_001135006	Nrn1l	no definition	0.283439	0.0950874	0.0109438	0.22001	0.043887	0.0782277
NM_053567	Ftcd	formimidoyltransferase cyclodeaminase (Ftcd), mRNA	0.285693	0.0983616	0.00238447	0.638013	0.205964	1
NM_001024982	Cpne9	copine family member IX (Cpne9), mRNA	0.286524	0.0577539	0.000177818	0.931507	0.0569989	0.674695
NM_001207022	Shisa8	shisa family member 8 (Shisa8), mRNA	0.286942	0.0500152	0.000177818	0.684913	0.215653	1
NM_053733	Bcl2l10	BCL2-like 10 (apoptosis facilitator) (Bcl2l10), mRNA	0.287206	0.170819	0.0345163	2.34544	1.51514	1
NM_001107251	Fezf2	Fez family zinc finger 2 (Fezf2), mRNA	0.291371	0.120393	0.000177818	0.718839	0.160057	0.014019
NM_130816	Fgf11	fibroblast growth factor 11 (Fgf11), mRNA	0.292237	0.0332816	0.000177818	0.647727	0.165814	0.139607
NM_023967	Gfra4	GDNF family receptor alpha 4 (Gfra4), mRNA	0.294408	0.0680918	0.000177818	0.634012	0.16957	0.111826
NM_001024259	Bmpr1b	bone morphogenetic protein receptor, type IB (Bmpr1b), mRNA	0.29525	0.107841	0.000177818	0.689108	0.277876	0.0864543
NM_138835	Syt12	synaptotagmin XII (Syt12), mRNA	0.295707	0.0634539	0.000177818	0.6825	0.0356239	0.00563353
NM_001100527	Frzb	frizzled-related protein (Frzb), mRNA	0.297347	0.136113	0.000177818	1.23684	0.140876	0.254877
NM_001134529	Kctd17	potassium channel tetramerization domain containing 17 (Kctd17), mRNA	0.297822	0.0374421	0.000177818	0.721559	0.0266326	0.00869519
NM_001134552	Ism1	isthmin 1, angiogenesis inhibitor (Ism1), mRNA	0.299094	0.107895	0.001067	0.911324	0.231771	0.793236
NM_001191069	Endou	endonuclease, poly(U)-specific (Endou), mRNA	0.301254	0.103104	0.0459207	0.507009	0.167987	1
NM_001034187	Sh3rf2	SH3 domain containing ring finger 2 (Sh3rf2), mRNA	0.303132	0.127655	0.000177818	0.407488	0.211212	1
NM_032061	Cntnap1	contactin associated protein 1 (Cntnap1), mRNA	0.303837	0.0352441	0.000177818	0.74076	0.0323231	0.00943787
NM_001039020	Zfp207	zinc finger protein 207 (Zfp207), mRNA	0.305866	0.0213705	0.001067	1.14331	0.1209	0.716977
NM_019148	Strn	striatin, calmodulin binding protein (Strn), mRNA	0.308064	0.0719522	0.000177818	0.833205	0.0931633	0.170613
NM_001105811	Rilp	Rab interacting lysosomal protein (Rilp), mRNA	0.308947	0.0803544	0.000177818	0.491363	0.126103	1
NM_001034105	Tnnc1	troponin C type 1 (slow) (Tnnc1), mRNA	0.309822	0.0679669	0.0101181	0.636033	0.240104	0.172286
NM_001135713	Sec31b	SEC31 homolog B (S. cerevisiae) (Sec31b), mRNA	0.310363	0.0342923	0.000336763	0.834451	0.525076	1
NM_001169578	Diras2	DIRAS family, GTP-binding RAS-like 2 (Diras2), mRNA	0.311111	0.0708957	0.000177818	0.768821	0.118821	0.0355815
NM_033099	Ptprv	protein tyrosine phosphatase, receptor type, V (Ptprv), mRNA	0.316503	0.144716	0.000177818	0.527047	0.216593	1
NM_023026	Agap2	ArfGAP with GTPase domain, ankyrin repeat and PH domain 2 (Agap2), mRNA	0.319124	0.0420071	0.000177818	0.686081	0.0555779	0.00113878
NM_030841	Nptxr	neuronal pentraxin receptor (Nptxr), mRNA	0.320945	0.18036	0.000177818	0.895342	0.104609	0.402422
NM_031013	Abcc6	ATP-binding cassette, subfamily C (CFTR/MRP), member 6 (Abcc6), mRNA	0.321159	0.058904	0.000177818	0.553007	0.241265	1
NM_001004099	Gjb2	gap junction protein, beta 2 (Gjb2), mRNA	0.321854	0.0618931	0.000336763	1.01751	0.355049	0.957881
NM_080409	Ppfia4	protein tyrosine phosphatase, receptor type, f polypeptide (PTPRF), interacting protein (liprin), alpha 4 (Ppfia4), mRNA	0.324597	0.0316108	0.000177818	0.678318	0.106984	0.00344969
NM_001170325	Actn2	actinin alpha 2 (Actn2), mRNA	0.325724	0.0832961	0.000177818	0.736084	0.118602	0.035756
NM_138544	Fat3	FAT atypical cadherin 3 (Fat3), mRNA	0.327671	0.0634442	0.000177818	1.07673	0.0910234	0.633049
NM_001108604	Rbpjl	recombination signal binding protein for immunoglobulin kappa J region-like (Rbpjl), mRNA	0.330807	0.0274657	0.000177818	0.452688	0.101087	1
NM_001107794	Myh7b	myosin, heavy chain 7B, cardiac muscle, beta (Myh7b), mRNA	0.330956	0.0337624	0.000177818	0.830177	0.169687	1
NM_001014254	Clk2	CDC-like kinase 2 (Clk2), mRNA	0.335016	0.0308662	0.000177818	1.17734	0.105062	0.328563
NM_001128138	Lcn12	no definition	0.336414	0.0883401	0.00324133	0.377362	0.289451	0.104577
NM_001109609	Lingo3	leucine rich repeat and Ig domain containing 3 (Lingo3), mRNA	0.33772	0.0988077	0.000177818	1.08133	0.280246	0.693911
NM_173310	Chst15	carbohydrate (N-acetylgalactosamine 4-sulfate 6-O) sulfotransferase 15 (Chst15), mRNA	0.337811	0.0986482	0.000177818	0.763866	0.161402	0.134916
NM_001277394	Srrm3	serine/arginine repetitive matrix 3 (Srrm3), mRNA	0.338257	0.0368397	0.000177818	0.681914	0.140546	0.00226624
NM_001013218	Reep6	receptor accessory protein 6 (Reep6), mRNA	0.340853	0.040048	0.000177818	0.760207	0.0742752	0.0719224
NM_017142	Adcy8	adenylate cyclase 8 (brain) (Adcy8), mRNA	0.343081	0.139611	0.000177818	0.931284	0.289226	0.720119
NM_022868	Pcdh8	no definition	0.346724	0.071967	0.000177818	1.13373	0.248911	0.355533
NM_022666	Grm4	glutamate receptor, metabotropic 4 (Grm4), mRNA	0.346914	0.0754525	0.000177818	0.95577	0.182848	0.887803
NM_031520	Myh10	myosin, heavy chain 10, non-muscle (Myh10), mRNA	0.348652	0.0462599	0.000177818	0.741115	0.142076	0.0119283
NM_001108901	Samd5	sterile alpha motif domain containing 5 (Samd5), mRNA	0.349099	0.065556	0.000177818	0.731138	0.1227	0.0909131
NM_001109457	Eppin	epididymal peptidase inhibitor (Eppin), mRNA	0.354088	0.106944	0.00347936	0.395163	0.132986	0.115716
NM_053962	Sds	serine dehydratase (Sds), mRNA	0.355108	0.139613	0.00927458	0.737804	0.36727	1
NM_001108258	Gpr101	G protein-coupled receptor 101 (Gpr101), mRNA	0.356437	0.140373	0.000177818	0.366247	0.200674	1
NM_001109063	Spry3	sprouty homolog 3 (Drosophila) (Spry3), mRNA	0.356581	0.0850408	0.000177818	0.852562	0.177017	0.557611
NM_001108051	Slc24a4	no definition	0.363236	0.0754427	0.000177818	1.09785	0.317457	0.624453
NM_053840	Ggt1	no definition	0.365286	0.122819	0.0108373	0.125295	0.0891092	1
NM_001025769	Spata25	spermatogenesis associated 25 (Spata25), mRNA	0.365631	0.130236	0.00770523	0.696221	0.184596	0.24406
NM_001081980	Tbc1d10c	TBC1 domain family, member 10C (Tbc1d10c), mRNA	0.367111	0.10267	0.000177818	0.221668	0.113968	1
NM_024354	Chrna4	cholinergic receptor, nicotinic, alpha 4 (neuronal) (Chrna4), mRNA	0.367766	0.141562	0.000177818	0.675339	0.117602	0.00470054
NM_019136	Avpr2	arginine vasopressin receptor 2 (Avpr2), mRNA	0.368401	0.163626	0.0312945	3.00843	1.23252	1
NM_001107476	Tmem150b	transmembrane protein 150B (Tmem150b), mRNA	0.370339	0.0325928	0.0416453	0.527933	0.080379	0.352187
NM_001108987	Diras1	DIRAS family, GTP-binding RAS-like 1 (Diras1), mRNA	0.372076	0.0636395	0.000177818	0.718061	0.0353398	0.00782523
NM_053605	Smpd3	sphingomyelin phosphodiesterase 3, neutral membrane (Smpd3), mRNA	0.373611	0.0605602	0.000177818	0.738389	0.0689097	0.0139035
NM_001014006	F12	no definition	0.3754	0.110829	0.000177818	1.3948	0.0774868	0.163503
NM_001107389	Arhgap26	Rho GTPase activating protein 26 (Arhgap26), mRNA	0.376886	0.048838	0.0332342	0.92133	0.0812465	0.82548
NM_001109385	Slc9b2	solute carrier family 9, subfamily B (NHA2, cation proton antiporter 2), member 2 (Slc9b2), mRNA	0.377343	0.086396	0.000336763	0.885408	0.163995	0.663608
NM_019274	Colq	no definition	0.378344	0.0921743	0.000637444	0.393269	0.122651	1
NM_053351	Cacng2	calcium channel, voltage-dependent, gamma subunit 2 (Cacng2), mRNA	0.378402	0.0431034	0.000177818	0.802813	0.0691485	0.107949
NM_001047962	LOC500846	hypothetical protein LOC500846 (LOC500846), mRNA	0.379881	0.106613	0.00718964	3.07424	3.65863	1
NM_001014184	Lpin3	lipin 3 (Lpin3), mRNA	0.382592	0.0652095	0.000177818	0.89241	0.145541	0.559265
NM_001191667	Ccdc64	coiled-coil domain containing 64 (Ccdc64), mRNA	0.38358	0.0281166	0.000177818	0.697661	0.0491813	0.00549956
NM_080688	Plcd4	phospholipase C, delta 4 (Plcd4), mRNA	0.383708	0.0575598	0.00372085	0.343678	0.141481	0.0840346
NM_012751	Slc2a4	solute carrier family 2 (facilitated glucose transporter), member 4 (Slc2a4), mRNA	0.384421	0.10586	0.00589073	0.371932	0.117466	1
NM_133580	Rab26	RAB26, member RAS oncogene family (Rab26), mRNA	0.384464	0.0407999	0.000177818	0.821558	0.0994091	0.169933
NM_053311	Atp2b1	ATPase, Ca++ transporting, plasma membrane 1 (Atp2b1), mRNA	0.385099	0.0828893	0.000177818	0.801372	0.0833444	0.0649153
NM_001025145	Zfp365	zinc finger protein 365 (Zfp365), mRNA	0.388025	0.0639657	0.000177818	0.773889	0.130176	0.0271798
NM_001195558	Lrrc58	leucine rich repeat containing 58 (Lrrc58), mRNA	0.388434	0.0960565	0.000177818	0.867901	0.234904	0.354638
NM_001270564; NM_001270565; NM_001270566; NM_001270567; NM_001270568; NM_001270569; NM_001270570; NM_053506	Hrh3	no definition; no definition; no definition; no definition; histamine receptor H3 (Hrh3), transcript variant 6, mRNA; no definition; no definition; histamine receptor H3 (Hrh3), transcript variant 1, mRNA	0.389593	0.0773264	0.000177818	0.789521	0.175082	0.0610153
NM_030872	Pdk2	no definition	0.392129	0.0189902	0.000177818	0.667559	0.112905	0.000971113
NM_053732	Ntn3	netrin 3 (Ntn3), mRNA	0.394063	0.0499611	0.000177818	0.860293	0.210457	0.428134
NM_001107825	Ntng2	netrin G2 (Ntng2), mRNA	0.395048	0.143399	0.000177818	0.799455	0.0607015	0.118406
NM_031503	Ascl2	achaete-scute family bHLH transcription factor 2 (Ascl2), mRNA	0.395179	0.114358	0.00643549	0.779448	0.181411	1
NM_017357	Hpcal4	hippocalcin-like 4 (Hpcal4), mRNA	0.395665	0.0642598	0.000177818	0.744188	0.0863225	0.0133443
NM_022864	Cplx1	complexin 1 (Cplx1), mRNA	0.395665	0.0824774	0.000177818	0.67087	0.0518365	0.00022638
NM_001109067	Fam222a	family with sequence similarity 222, member A (Fam222a), mRNA	0.396175	0.0611393	0.000177818	0.653398	0.0958861	0.0555265
NM_001032285	Prrt1	proline-rich transmembrane protein 1 (Prrt1), mRNA	0.396252	0.0174589	0.0084465	0.767275	0.176285	0.343214
NM_001112716; NM_181373	Grik3	no definition; glutamate receptor, ionotropic, kainate 3 (Grik3), transcript variant 2, mRNA	0.399063	0.0641423	0.000177818	0.949771	0.170141	0.738263
NM_001271363	Astn2	astrotactin 2 (Astn2), mRNA	0.401912	0.0545449	0.00476495	0.728644	0.0766977	0.180938
NM_013117	Col11a1	collagen, type XI, alpha 1 (Col11a1), mRNA	0.402726	0.126368	0.000177818	0.935202	0.309276	1
NM_001191963	Synpo2	synaptopodin 2 (Synpo2), mRNA	0.402759	0.129202	0.000177818	0.723535	0.207622	1
NM_001191575	Ptpru	protein tyrosine phosphatase, receptor type, U (Ptpru), mRNA	0.403	0.0460031	0.000177818	0.727119	0.117338	0.0257461
NM_001100722	Lingo1	leucine rich repeat and Ig domain containing 1 (Lingo1), mRNA	0.40381	0.102991	0.000177818	1.0406	0.203545	0.783056
NM_012897	Adrbk2	no definition	0.403917	0.0639349	0.000177818	0.682462	0.116118	0.0096799
NM_001109260	RGD1561849	similar to RIKEN cDNA 3110035E14 (RGD1561849), mRNA	0.404359	0.117279	0.000177818	0.711891	0.113142	0.00330517
NM_053726	Slc7a10	solute carrier family 7 (neutral amino acid transporter light chain, asc system), member 10 (Slc7a10), mRNA	0.404929	0.0889611	0.000637444	0.471268	0.18734	0.119614
NM_001039665	Sult2b1	sulfotransferase family, cytosolic, 2B, member 1 (Sult2b1), mRNA	0.406597	0.0537003	0.00147737	0.879522	0.301622	0.594113
NM_001170799	Ipcef1	interaction protein for cytohesin exchange factors 1 (Ipcef1), mRNA	0.406757	0.173402	0.031619	0.801159	0.179101	0.159693
NM_023960	Kcnmb4	potassium large conductance calcium-activated channel, subfamily M, beta member 4 (Kcnmb4), mRNA	0.407155	0.0909634	0.000177818	0.731227	0.127721	0.0215113
NM_022264	Kit	v-kit Hardy-Zuckerman 4 feline sarcoma viral oncogene homolog (Kit), mRNA	0.407658	0.075195	0.000177818	0.834947	0.114367	0.241289
NM_001106944	Gdpd2	glycerophosphodiester phosphodiesterase domain containing 2 (Gdpd2), mRNA	0.409271	0.168723	0.000177818	0.178675	0.0763109	1
NM_031703	Aqp3	aquaporin 3 (Aqp3), mRNA	0.410047	0.0832095	0.00622982	1	0	1
NM_001105917	Actl6b	actin-like 6B (Actl6b), mRNA	0.410889	0.0444483	0.000177818	0.708408	0.0827257	0.00719937
NM_001106662	Frmd3	FERM domain containing 3 (Frmd3), mRNA	0.412415	0.20901	0.015844	0.7247	0.0982924	0.227896
NM_139185	Gng8	guanine nucleotide binding protein (G protein), gamma 8 (Gng8), mRNA	0.413409	0.113975	0.00134388	1.27654	0.23808	0.466123
NM_012949	Eno3	enolase 3, beta, muscle (Eno3), mRNA	0.414775	0.0479391	0.000177818	0.77886	0.120522	0.353501
NM_001105754	Sez6	seizure related 6 homolog (mouse) (Sez6), mRNA	0.414795	0.074848	0.000177818	0.850564	0.10747	0.198941
NM_053996	Slc6a7	solute carrier family 6 (neurotransmitter transporter), member 7 (Slc6a7), mRNA	0.415177	0.148255	0.000177818	1.07034	0.285243	0.647134
NM_001191887	Aff3	AF4/FMR2 family, member 3 (Aff3), mRNA	0.415823	0.0858046	0.000177818	0.819672	0.189063	0.127906
NM_001107713	Fam212b	family with sequence similarity 212, member B (Fam212b), mRNA	0.416304	0.095777	0.000177818	0.670582	0.0826633	0.00022638
NM_001024966	Samd14	sterile alpha motif domain containing 14 (Samd14), mRNA	0.416798	0.0752177	0.000177818	0.938398	0.171735	0.738132
NM_012829	Cck	cholecystokinin (Cck), mRNA	0.417848	0.289551	0.000177818	1.33501	0.155706	0.0142355
NM_001246283	Wfdc6a	WAP four-disulfide core domain 6A (Wfdc6a), mRNA	0.417915	0.0612189	0.0128653	1.30679	0.23832	0.60435
NM_054009	Ctrl	chymotrypsin-like (Ctrl), mRNA	0.418332	0.10191	0.0252099	0.624268	0.300529	0.340519
NM_013099	Mc4r	melanocortin 4 receptor (Mc4r), mRNA	0.41888	0.164022	0.00225528	0.609648	0.124846	1
NM_024365	Htr6	5-hydroxytryptamine (serotonin) receptor 6, G protein-coupled (Htr6), mRNA	0.41936	0.120837	0.000177818	1.09278	0.18024	0.701288
NM_001191709	Iqgap3	IQ motif containing GTPase activating protein 3 (Iqgap3), mRNA	0.420003	0.127012	0.000177818	0.622963	0.122362	1
NM_001012101	Coro2a	coronin, actin binding protein 2A (Coro2a), mRNA	0.420667	0.102425	0.000177818	1.11058	0.102603	0.545361
NM_053621	Magi2	membrane associated guanylate kinase, WW and PDZ domain containing 2 (Magi2), mRNA	0.42081	0.0449147	0.000177818	0.678507	0.154065	0.00146622
NM_019194	Tef	thyrotrophic embryonic factor (Tef), mRNA	0.422701	0.0333538	0.000177818	0.668237	0.0994884	0.000971113
NM_001107603	Fbxl15	F-box and leucine-rich repeat protein 15 (Fbxl15), mRNA	0.422991	0.0136851	0.000177818	0.723366	0.173428	0.0528772
NM_001037632; NM_181374	Sp7	Sp7 transcription factor (Sp7), transcript variant 1, mRNA; Sp7 transcription factor (Sp7), transcript variant 2, mRNA	0.423062	0.100301	0.00487286	0.864126	0.38553	1
NM_001177326	Hoxc8	homeobox C8 (Hoxc8), mRNA	0.424949	0.0151872	0.00634335	1	0	1
NM_001013906	Lhfpl5	lipoma HMGIC fusion partner-like 5 (Lhfpl5), mRNA	0.425143	0.0666497	0.000177818	1.00554	0.137036	0.981002
NM_001012092	Xkr7	XK, Kell blood group complex subunit-related family, member 7 (Xkr7), mRNA	0.425491	0.162139	0.00199853	0.796523	0.193302	0.358473
NM_001107736	Zfp385b	zinc finger protein 385B (Zfp385b), mRNA	0.42638	0.0910004	0.000177818	0.791173	0.0921755	0.0863736
NM_001107638	Scml4	sex comb on midleg-like 4 (Drosophila) (Scml4), mRNA	0.427738	0.142396	0.000177818	1.13123	0.180548	0.578707
NM_031358	Kcnj11	potassium inwardly rectifying channel, subfamily J, member 11 (Kcnj11), mRNA	0.42845	0.0494233	0.000177818	0.930994	0.106682	0.625384
NM_021679	Nxph3	neurexophilin 3 (Nxph3), mRNA	0.429595	0.18944	0.000336763	0.813651	0.17972	0.168814
NM_022937	Doc2a	double C2-like domains, alpha (Doc2a), mRNA	0.431197	0.104865	0.0128653	0.752764	0.186254	0.248691
NM_012660	Eef1a2	eukaryotic translation elongation factor 1 alpha 2 (Eef1a2), mRNA	0.431359	0.0729842	0.000177818	0.896505	0.107022	0.406442
NM_001044701	RGD1563986	similar to RIKEN cDNA E330009J07 gene (RGD1563986), mRNA	0.431463	0.0364283	0.000177818	0.831736	0.1129	0.228769
NM_031779	Apba1	amyloid beta (A4) precursor protein-binding, family A, member 1 (Apba1), mRNA	0.432146	0.0511899	0.000177818	0.745887	0.135341	0.0135716
NM_001109150	Fam181b	family with sequence similarity 181, member B (Fam181b), mRNA	0.433595	0.0227702	0.000177818	0.967517	0.305072	0.869291
NM_001134541	Gpr137c	G protein-coupled receptor 137C (Gpr137c), mRNA	0.435861	0.0439477	0.00429926	0.6043	0.0843471	0.173407
NM_001013978	Map3k13	mitogen-activated protein kinase kinase kinase 13 (Map3k13), mRNA	0.435876	0.0667498	0.000177818	0.909715	0.109966	0.603083
NM_001127492	Sphkap	SPHK1 interactor, AKAP domain containing (Sphkap), mRNA	0.436662	0.119201	0.000177818	0.793542	0.139518	0.069781
NM_001271230	Ttbk1	tau tubulin kinase 1 (Ttbk1), mRNA	0.438051	0.0547936	0.000177818	0.739167	0.0429872	0.0136782
NM_001106094	Tmem255b	transmembrane protein 255B (Tmem255b), mRNA	0.439118	0.062424	0.00174087	0.659897	0.344774	0.160452
NM_001106865	Ctdspl	CTD (carboxy-terminal domain, RNA polymerase II, polypeptide A) small phosphatase-like (Ctdspl), mRNA	0.439718	0.0436388	0.00476495	0.727703	0.0848049	0.340643
NM_052829	Rims1	regulating synaptic membrane exocytosis 1 (Rims1), mRNA	0.441037	0.055207	0.000177818	0.777283	0.0752228	0.0335097
NM_001127574	Slc25a33	solute carrier family 25 (pyrimidine nucleotide carrier), member 33 (Slc25a33), mRNA	0.441177	0.018751	0.000177818	0.778355	0.0819634	0.0887054
NM_021853	Kcnt1	potassium channel, subfamily T, member 1 (Kcnt1), mRNA	0.442473	0.0458796	0.000177818	1.09136	0.163853	0.536965
NM_031632	Casp9	caspase 9, apoptosis-related cysteine peptidase (Casp9), mRNA	0.443461	0.0650734	0.000177818	0.677568	0.0308665	0.00162725
NM_001134755	Zfp523	zinc finger protein 523 (Zfp523), mRNA	0.444911	0.0252492	0.000177818	0.677142	0.0791164	0.00194911
NM_001106498	Pak6	p21 protein (Cdc42/Rac)-activated kinase 6 (Pak6), mRNA	0.446846	0.0562866	0.000177818	1.1962	0.281634	0.18245
NM_001107250	Zfp503	zinc finger protein 503 (Zfp503), mRNA	0.448115	0.072022	0.000177818	0.709262	0.197776	0.0920181
NM_019211	Rasgrp1	RAS guanyl releasing protein 1 (calcium and DAG-regulated) (Rasgrp1), mRNA	0.448342	0.123297	0.000177818	0.680466	0.0972573	0.00079891
NM_001108433	Adamts19	ADAM metallopeptidase with thrombospondin type 1 motif, 19 (Adamts19), mRNA	0.448568	0.0687077	0.000177818	0.422569	0.15141	1
NM_001106609	Txnrd3	no definition	0.449549	0.078689	0.000177818	0.823509	0.0917575	0.278294
NM_001107124	Ttyh3	tweety family member 3 (Ttyh3), mRNA	0.45171	0.0343724	0.000177818	0.701668	0.0540417	0.00272441
NM_001126275	Ccm2	cerebral cavernous malformation 2 (Ccm2), mRNA	0.452691	0.0702238	0.000177818	0.668742	0.0620686	0.00210998
NM_133322	Kcnq2	no definition	0.454307	0.0714534	0.000177818	1.21725	0.157502	0.103925
NM_053868	Nlgn1	neuroligin 1 (Nlgn1), mRNA	0.457854	0.0685386	0.000177818	0.701605	0.136403	0.0105117
NM_001012237	Fam20a	family with sequence similarity 20, member A (Fam20a), mRNA	0.458289	0.178642	0.0215488	0.470782	0.17982	1
NM_001100980	Efnb3	ephrin B3 (Efnb3), mRNA	0.459485	0.0814191	0.000177818	0.785919	0.187243	0.0711956
NM_001108247	Wdr13	WD repeat domain 13 (Wdr13), mRNA	0.459861	0.0389632	0.000177818	0.714891	0.0975295	0.00669036
NM_001110763	Tmem163	transmembrane protein 163 (Tmem163), mRNA	0.460438	0.0283115	0.000177818	0.998646	0.191389	0.994517
NM_001135603	Celf5	CUGBP, Elav-like family member 5 (Celf5), mRNA	0.460655	0.0509466	0.000177818	0.690647	0.114301	0.00079891
NM_001107405	Mib1	mindbomb E3 ubiquitin protein ligase 1 (Mib1), mRNA	0.461042	0.0752818	0.000177818	0.714563	0.182251	0.00576981
NM_057212	Tmem158	transmembrane protein 158 (Tmem158), mRNA	0.462239	0.120916	0.000177818	0.975763	0.284869	0.884112
NM_019345	Slc12a3	solute carrier family 12 (sodium/chloride transporters), member 3 (Slc12a3), mRNA	0.462643	0.0823707	0.000336763	1.62727	0.560686	1
NM_001113775	Tp53i3	similar to RIKEN cDNA 2810025M15 (RGD1304982), mRNA	0.464996	0.0901961	0.00161011	0.734084	0.129365	0.274714
NM_001114401	Cttnbp2	cortactin binding protein 2 (Cttnbp2), mRNA	0.465383	0.0433943	0.000177818	0.845784	0.145522	0.19388
NM_024394	Htr3a	5-hydroxytryptamine (serotonin) receptor 3A, ionotropic (Htr3a), mRNA	0.465493	0.108638	0.000177818	0.998109	0.112412	0.988868
NM_001105817	Sarm1	sterile alpha and TIR motif containing 1 (Sarm1), mRNA	0.46588	0.0515357	0.000177818	0.688047	0.0346177	0.00869519
NM_001007645	Mturn	maturin, neural progenitor differentiation regulator homolog (Xenopus) (Mturn), mRNA	0.466439	0.0711778	0.000177818	0.703377	0.110291	0.0133443
NM_001107471	Cnot3	CCR4-NOT transcription complex, subunit 3 (Cnot3), mRNA	0.466559	0.0512039	0.00487286	0.995339	0.155157	0.979793
NM_147206	Cyp3a9	no definition	0.468656	0.0800201	0.00578443	0.300186	0.119506	1
NM_001012142	Scrn2	secernin 2 (Scrn2), mRNA	0.469547	0.0732237	0.000336763	0.667665	0.142999	0.128809
NM_001077201	Caln1	calneuron 1 (Caln1), mRNA	0.46997	0.0898983	0.000177818	0.685642	0.128327	0.0211833
NM_178092	Slc4a10	solute carrier family 4, sodium bicarbonate transporter, member 10 (Slc4a10), mRNA	0.471608	0.0793044	0.000177818	0.680309	0.185579	0.00194911
NM_017328	Pgam2	phosphoglycerate mutase 2 (muscle) (Pgam2), mRNA	0.473075	0.100966	0.00760086	0.741928	0.157075	0.356447
NM_031982	Trpv1	transient receptor potential cation channel, subfamily V, member 1 (Trpv1), mRNA	0.473078	0.0994569	0.00225528	0.581851	0.143376	1
NM_001108725	Zfyve21	zinc finger, FYVE domain containing 21 (Zfyve21), mRNA	0.473675	0.049235	0.0162283	0.474967	0.0864392	0.103533
NM_019328	Nr4a2	nuclear receptor subfamily 4, group A, member 2 (Nr4a2), mRNA	0.473853	0.185378	0.000177818	0.816137	0.225941	0.182258
NM_001047951	LOC499796	LRRGT00012 (LOC499796), mRNA	0.473859	0.152761	0.00760086	1	0	1
NM_080689	Dnm1	dynamin 1 (Dnm1), mRNA	0.474004	0.0685841	0.000177818	0.67899	0.0892494	0.0013047
NM_001100713	Rap1gap	no definition	0.474175	0.0632857	0.000177818	0.775589	0.109871	0.0359226
NM_031814	Git1	G protein-coupled receptor kinase interacting ArfGAP 1 (Git1), mRNA	0.474349	0.0475897	0.000177818	0.741533	0.0496327	0.010389
NM_001107796	Fam83d	family with sequence similarity 83, member D (Fam83d), mRNA	0.474539	0.099829	0.00134388	0.899954	0.385886	0.700948
NM_001013952	LOC300308	similar to hypothetical protein 4930509O22 (LOC300308), mRNA	0.47588	0.125463	0.000177818	0.872401	0.28411	0.558654
NM_031684	Slc29a1	solute carrier family 29 (equilibrative nucleoside transporter), member 1 (Slc29a1), mRNA	0.476144	0.0727273	0.000177818	0.751756	0.131869	0.213027
NM_001037327	Csmd1	CUB and Sushi multiple domains 1 (Csmd1), mRNA	0.477277	0.0367415	0.000177818	0.852165	0.120099	0.238197
NM_198758	Rundc3a	RUN domain containing 3A (Rundc3a), mRNA	0.477526	0.038685	0.000177818	0.75741	0.0749876	0.0206336
NM_001127299	Fam84a	family with sequence similarity 84, member A (Fam84a), mRNA	0.478357	0.103692	0.000177818	0.921331	0.138492	0.553798
NM_001106686	Ago4	argonaute RISC catalytic component 4 (Ago4), mRNA	0.480094	0.0815929	0.00225528	1.23353	0.215611	0.339748
NM_012726	Atxn1	ataxin 1 (Atxn1), mRNA	0.480724	0.0968245	0.000177818	0.870058	0.159725	0.31784
NM_001107227	Zfyve28	zinc finger, FYVE domain containing 28 (Zfyve28), mRNA	0.480927	0.0570588	0.000177818	1.08009	0.156137	0.594824
NM_001024347	Slfnl1	schlafen-like 1 (Slfnl1), mRNA	0.481424	0.0709829	0.00567117	0.753924	0.28989	1
NM_053788	Stx1a	syntaxin 1A (brain) (Stx1a), mRNA	0.482222	0.158175	0.000177818	0.870266	0.0453367	0.257225
NM_001109477	Dnal1	dynein, axonemal, light chain 1 (Dnal1), mRNA	0.483806	0.038252	0.000177818	0.672	0.125136	0.0232675
NM_001011966	Smarcd3	SWI/SNF related, matrix associated, actin dependent regulator of chromatin, subfamily d, member 3 (Smarcd3), mRNA	0.484067	0.0709627	0.000177818	0.893987	0.20383	0.455973
NM_001108072	Plekhj1	no definition	0.484175	0.0465104	0.0239323	0.653081	0.0659609	0.288128
NM_012813	St8sia1	no definition	0.485156	0.113672	0.0104224	0.692417	0.0928317	0.0772593
NM_001109089	Msantd1	Myb/SANT-like DNA-binding domain containing 1 (Msantd1), mRNA	0.486638	0.122854	0.0264003	0.384634	0.123512	1
NM_138891	Gpr149	G protein-coupled receptor 149 (Gpr149), mRNA	0.487661	0.117522	0.000781969	0.84265	0.205313	1
NM_017144	Tnni3	troponin I type 3 (cardiac) (Tnni3), mRNA	0.48786	0.107107	0.001067	0.35302	0.281038	1
NM_001044249	Antxr1	anthrax toxin receptor 1 (Antxr1), mRNA	0.488662	0.0510497	0.000177818	0.853954	0.0902162	0.365578
NM_001108660	Ccl27	chemokine (C-C motif) ligand 27 (Ccl27), mRNA	0.488676	0.0879654	0.00238447	1.03816	0.136479	0.888906
NM_001172305; NM_012713	Prkcb	protein kinase C, beta (Prkcb), transcript variant 2, mRNA; protein kinase C, beta (Prkcb), transcript variant 1, mRNA	0.489629	0.0743917	0.000177818	0.670216	0.0755315	0.00022638
NM_212463	Ehmt2	euchromatic histone lysine N-methyltransferase 2 (Ehmt2), mRNA	0.489639	0.0151482	0.000177818	0.714155	0.0912834	0.00373249
NM_001109192	Gstm6	glutathione S-transferase, mu 6 (Gstm6), mRNA	0.489775	0.175253	0.0400039	1.12315	0.534812	1
NM_001012009	Pipox	pipecolic acid oxidase (Pipox), mRNA	0.490169	0.204175	0.0402616	1.41878	0.457212	1
NM_001107052	Arl4d	ADP-ribosylation factor-like 4D (Arl4d), mRNA	0.490182	0.160483	0.000177818	1.02793	0.316939	0.87632
NM_001034925	Cpt1c	carnitine palmitoyltransferase 1c (Cpt1c), mRNA	0.490505	0.0279725	0.000177818	0.677596	0.0475827	0.00272441
NM_001191966	Napb	N-ethylmaleimide-sensitive factor attachment protein, beta (Napb), mRNA	0.490515	0.0752947	0.000177818	0.718501	0.18977	0.00745536
NM_001012219	Lhx8	LIM homeobox 8 (Lhx8), mRNA	0.490576	0.220843	0.000781969	0.407073	0.417852	1
NM_001108125	Sesn3	sestrin 3 (Sesn3), mRNA	0.491478	0.0836847	0.000177818	0.754461	0.163718	0.0291756
NM_001127538	Spire2	spire-type actin nucleation factor 2 (Spire2), mRNA	0.491826	0.0845819	0.000177818	0.692933	0.107748	0.014019
NM_001177820	LOC100362172	LRRGT00112-like (LOC100362172), mRNA	0.492669	0.0927064	0.0334977	0.699832	0.198638	0.473313
NM_001271267	Sox5	SRY (sex determining region Y)-box 5 (Sox5), mRNA	0.492669	0.0777081	0.00161011	1.20506	0.218225	0.218342
NM_001012057	Gpt2	glutamic pyruvate transaminase (alanine aminotransferase) 2 (Gpt2), mRNA	0.492945	0.0220069	0.000177818	0.858846	0.100991	0.309124
NM_001108854	Ikbke	inhibitor of kappa light polypeptide gene enhancer in B-cells, kinase epsilon (Ikbke), mRNA	0.49339	0.128382	0.00161011	0.862994	0.215626	1
NM_053731	Ntn1	netrin 1 (Ntn1), mRNA	0.494791	0.120567	0.000177818	0.685924	0.225873	0.111226
NM_001025762	Smyd3	no definition	0.495367	0.141114	0.00134388	0.73965	0.124974	0.113217
NM_001106630	Jph1	junctophilin 1 (Jph1), mRNA	0.495601	0.103451	0.000490679	0.691895	0.138492	0.0406004
NM_001106221	Aurkc	aurora kinase C (Aurkc), mRNA	0.495955	0.096747	0.00199853	0.789194	0.20326	0.387815
NM_019338	Rgs11	regulator of G-protein signaling 11 (Rgs11), mRNA	0.496271	0.106907	0.000177818	0.735629	0.290612	0.180716
NM_053777	Mapk8ip1	mitogen-activated protein kinase 8 interacting protein 1 (Mapk8ip1), mRNA	0.496815	0.0302362	0.000177818	0.680269	0.0353735	0.00043076
NM_001108603	Ptprt	protein tyrosine phosphatase, receptor type, T (Ptprt), mRNA	0.496897	0.0367393	0.000177818	0.678023	0.118619	0.00146622
NM_001105990	Kif21b	kinesin family member 21B (Kif21b), mRNA	0.497152	0.0566261	0.000177818	0.795338	0.11987	0.0687188
NM_012661	Sts	steroid sulfatase (microsomal), isozyme S (Sts), mRNA	0.497252	0.0527194	0.000177818	0.849241	0.101232	0.348949
NM_017078	Chrna5	cholinergic receptor, nicotinic, alpha 5 (neuronal) (Chrna5), mRNA	0.49845	0.110876	0.00906961	1.20826	0.323307	0.337031
NM_001100601	March9	membrane-associated ring finger (C3HC4) 9 (March9), mRNA	0.498688	0.0469471	0.000177818	0.789809	0.0792367	0.141856
NM_001271045; NM_001271046; NM_017288	Scn1b	no definition; sodium channel, voltage-gated, type I, beta subunit (Scn1b), transcript variant 3, mRNA; sodium channel, voltage-gated, type I, beta subunit (Scn1b), transcript variant 2, mRNA	0.500095	0.0782962	0.000177818	0.730547	0.0719307	0.00669036
NM_001108048	Rps6ka5	ribosomal protein S6 kinase, polypeptide 5 (Rps6ka5), mRNA	0.500451	0.0901553	0.000177818	0.957142	0.224424	0.781924
NM_001047092	Amz1	archaelysin family metallopeptidase 1 (Amz1), mRNA	0.501102	0.051573	0.000177818	0.958223	0.088395	0.852378
NM_001009825	Ppp1r7	protein phosphatase 1, regulatory subunit 7 (Ppp1r7), mRNA	0.501554	0.0837272	0.0319868	0.723062	0.0679713	0.25711
NM_133572	Cdc25b	cell division cycle 25B (Cdc25b), mRNA	0.502946	0.0368077	0.000177818	0.785872	0.114132	0.128402
NM_001108470	Mzf1	myeloid zinc finger 1 (Mzf1), mRNA	0.503724	0.0210176	0.000177818	0.711086	0.183936	0.0174553
NM_001134858	Synm	synemin, intermediate filament protein (Synm), mRNA	0.504627	0.136201	0.000177818	0.716871	0.183148	0.0114567
NM_001001720	Vmac	vimentin-type intermediate filament associated coiled-coil protein (Vmac), mRNA	0.504928	0.125451	0.00300103	0.686283	0.224533	0.190098
NM_017129	Ctf1	cardiotrophin 1 (Ctf1), mRNA	0.505285	0.0464735	0.0162283	0.527048	0.109211	0.0809396
NM_001130542	Sntb1	syntrophin, beta 1 (Sntb1), mRNA	0.505992	0.106208	0.000490679	0.685151	0.18382	0.0593325
NM_001109019	Zic3	Zic family member 3 (Zic3), mRNA	0.506045	0.132542	0.0203033	0.485068	0.161661	1
NM_001270985	Ppfia3	protein tyrosine phosphatase, receptor type, f polypeptide (PTPRF), interacting protein (liprin), alpha 3 (Ppfia3), mRNA	0.506441	0.052553	0.000177818	0.726247	0.0891436	0.00656833
NM_001100489	Wnt5b	wingless-type MMTV integration site family, member 5B (Wnt5b), mRNA	0.506893	0.0421519	0.0200105	0.59122	0.196927	1
NM_031027	Dpyd	no definition	0.506909	0.0926287	0.00312475	0.38803	0.0513452	1
NM_031757	Mmp24	matrix metallopeptidase 24 (Mmp24), mRNA	0.508202	0.0614934	0.000177818	0.73934	0.0414	0.0162649
NM_213628	St8sia5	ST8 alpha-N-acetyl-neuraminide alpha-2,8-sialyltransferase 5 (St8sia5), mRNA	0.508909	0.100724	0.000177818	1.20429	0.081657	0.211786
NM_013015	Ptgds	prostaglandin D2 synthase (brain) (Ptgds), mRNA	0.508942	0.0940628	0.000177818	0.740995	0.286749	0.0207532
NM_031028	Gabbr1	gamma-aminobutyric acid (GABA) B receptor 1 (Gabbr1), mRNA	0.509387	0.0278883	0.000177818	0.820466	0.0783065	0.112819
NM_001107840	Zbtb26	zinc finger and BTB domain containing 26 (Zbtb26), mRNA	0.509542	0.111774	0.0149255	0.823622	0.275686	0.454303
NM_001107479	Npas1	neuronal PAS domain protein 1 (Npas1), mRNA	0.511464	0.222992	0.000336763	0.771776	0.0509253	0.106491
NM_001107147	Sirt4	sirtuin 4 (Sirt4), mRNA	0.511652	0.0899813	0.0074002	0.666873	0.150304	0.134164
NM_052799	Nos1	nitric oxide synthase 1, neuronal (Nos1), mRNA	0.511765	0.0874128	0.0192522	1.01229	0.196656	0.977672
NM_001013901	Pagr1	no definition	0.51275	0.0324246	0.000177818	0.769695	0.163455	0.0808853
NM_023975	Wdr7	no definition	0.513655	0.0711071	0.000177818	0.668159	0.107639	0.000971113
NM_198747	Col27a1	collagen, type XXVII, alpha 1 (Col27a1), mRNA	0.513689	0.0645874	0.000177818	0.83438	0.361762	0.239158
NM_001108458	Ust	uronyl-2-sulfotransferase (Ust), mRNA	0.513704	0.094652	0.000177818	1.16926	0.220264	0.462483
NM_001107717	Fndc7	fibronectin type III domain containing 7 (Fndc7), mRNA	0.51499	0.105568	0.0132538	0.699242	0.249532	1
NM_199106	Galnt13	polypeptide N-acetylgalactosaminyltransferase 13 (Galnt13), mRNA	0.515268	0.0829058	0.00134388	0.683114	0.162223	0.0603187
NM_001108065	Shc2	SHC (Src homology 2 domain containing) transforming protein 2 (Shc2), mRNA	0.515372	0.0591874	0.000177818	0.686356	0.0749871	0.00359248
NM_022185	Pik3r2	phosphoinositide-3-kinase, regulatory subunit 2 (beta) (Pik3r2), mRNA	0.515456	0.0709365	0.000177818	0.756145	0.0691163	0.0201866
NM_001109880; NM_012491	Add2	adducin 2 (beta) (Add2), transcript variant 1, mRNA; no definition	0.515559	0.0905393	0.000177818	0.781684	0.116426	0.0398457
NM_001108399	Pbx4	pre-B-cell leukemia homeobox 4 (Pbx4), mRNA	0.516046	0.126905	0.00487286	0.951117	0.15826	0.850688
NM_001270556; NM_012806	Mapk10	mitogen activated protein kinase 10 (Mapk10), transcript variant 1, mRNA; no definition	0.516862	0.0774832	0.000177818	0.725977	0.108977	0.00643478
NM_001105746	Pou6f1	POU class 6 homeobox 1 (Pou6f1), mRNA	0.516981	0.0739084	0.000177818	0.775932	0.108687	0.0876959
NM_013039	Abcc8	no definition	0.517143	0.0916361	0.000177818	1.05703	0.158059	0.730104
NM_001100872	Map3k9	mitogen-activated protein kinase kinase kinase 9 (Map3k9), mRNA	0.517642	0.102137	0.000177818	0.96998	0.115191	0.847296
NM_013186	Kcnb1	potassium voltage gated channel, Shab-related subfamily, member 1 (Kcnb1), mRNA	0.51778	0.0938397	0.000177818	0.729354	0.139788	0.010389
NM_019166	Syngr1	synaptogyrin 1 (Syngr1), mRNA	0.519954	0.0980143	0.000177818	0.682638	0.107941	0.00113878
NM_031016	Chrm2	cholinergic receptor, muscarinic 2 (Chrm2), mRNA	0.520698	0.212318	0.0320646	0.685869	0.103322	0.0502664
NM_001107322	Ank1	ankyrin 1, erythrocytic (Ank1), mRNA	0.520719	0.14163	0.000177818	0.704906	0.0697629	0.0100266
NM_017327	Gnao1	guanine nucleotide binding protein (G protein), alpha activating activity polypeptide O (Gnao1), mRNA	0.520927	0.0773267	0.000177818	0.779857	0.0736163	0.0323256
NM_001107021	Hic1	hypermethylated in cancer 1 (Hic1), mRNA	0.521202	0.087115	0.00263586	1.09511	0.258277	1
NM_021589	Ntrk1	neurotrophic tyrosine kinase, receptor, type 1 (Ntrk1), mRNA	0.521598	0.122531	0.000177818	0.442184	0.118398	1
NM_012792	Fmo1	flavin containing monooxygenase 1 (Fmo1), mRNA	0.522149	0.208203	0.00688577	0.472436	0.158674	1
NM_001024294	Clasrp	CLK4-associating serine/arginine rich protein (Clasrp), mRNA	0.523261	0.0780113	0.000177818	0.98025	0.166732	0.903459
NM_001031660	Msrb2	methionine sulfoxide reductase B2 (Msrb2), mRNA	0.52364	0.0447983	0.000177818	0.685865	0.0806666	0.0203067
NM_022676	Ppp1r1a	protein phosphatase 1, regulatory (inhibitor) subunit 1A (Ppp1r1a), mRNA	0.523828	0.0902757	0.000177818	1.40837	0.171378	0.00695572
NM_031822	Ncoa2	nuclear receptor coactivator 2 (Ncoa2), mRNA	0.523849	0.0545707	0.000177818	0.687306	0.17858	0.00470054
NM_133405	Cry2	cryptochrome circadian clock 2 (Cry2), mRNA	0.52395	0.0334914	0.000177818	0.815156	0.096972	0.115197
NM_053874	Cap2	CAP, adenylate cyclase-associated protein, 2 (yeast) (Cap2), mRNA	0.524763	0.0971132	0.000177818	0.708249	0.0833255	0.00359248
NM_178333	Sytl5	synaptotagmin-like 5 (Sytl5), mRNA	0.525471	0.0975277	0.0177912	1.51238	0.327894	0.139218
NM_001108838	C1ql1	complement component 1, q subcomponent-like 1 (C1ql1), mRNA	0.525591	0.0674258	0.000177818	1.31627	0.341548	0.103291
NM_001191846	Foxo1	forkhead box O1 (Foxo1), mRNA	0.5256	0.111704	0.000177818	1.4568	0.167641	0.0125165
NM_001109338	Slc35f1	solute carrier family 35, member F1 (Slc35f1), mRNA	0.52562	0.0711273	0.000177818	0.702168	0.0696412	0.00401673
NM_012719	Sstr1	somatostatin receptor 1 (Sstr1), mRNA	0.526513	0.258968	0.0040712	1.06783	0.193492	0.655796
NM_012529	Ckb	creatine kinase, brain (Ckb), mRNA	0.527291	0.0559438	0.000177818	0.758177	0.0949426	0.0191695
NM_001170439	Evc	Ellis van Creveld syndrome (Evc), mRNA	0.528013	0.0861103	0.00147737	0.567334	0.217249	1
NM_001271212	Atg13	autophagy related 13 (Atg13), mRNA	0.528315	0.0362642	0.000177818	0.671653	0.0761273	0.000971113
NM_012822	Alox5	arachidonate 5-lipoxygenase (Alox5), mRNA	0.528429	0.102683	0.0111539	0.652955	0.143246	1
NM_053484	Gas7	growth arrest specific 7 (Gas7), mRNA	0.52869	0.0940849	0.000177818	0.838326	0.0646934	0.14222
NM_206849	Rxrb	retinoid X receptor beta (Rxrb), mRNA	0.528698	0.030515	0.000177818	0.699994	0.110792	0.00496718
NM_019168	Arg2	arginase 2 (Arg2), mRNA	0.530306	0.0651419	0.00324133	0.717118	0.125832	0.106953
NM_053945; NM_145881	Rims2	regulating synaptic membrane exocytosis 2 (Rims2), transcript variant 1, mRNA; regulating synaptic membrane exocytosis 2 (Rims2), transcript variant 2, mRNA	0.533309	0.0331443	0.000177818	0.933335	0.12811	0.716098
NM_001024687	Mrc2	mannose receptor, C type 2 (Mrc2), mRNA	0.534489	0.0957447	0.000177818	0.726817	0.0735165	0.081174
NM_001108310	Cep131	centrosomal protein 131 (Cep131), mRNA	0.53504	0.0892909	0.000336763	0.736161	0.169534	0.0872096
NM_053686	Trpv6	transient receptor potential cation channel, subfamily V, member 6 (Trpv6), mRNA	0.535176	0.0744066	0.0060042	1.04034	0.126307	0.818669
NM_001106194; NM_001201369	Sult5a1	sulfotransferase family 5A, member 1 (Sult5a1), transcript variant 2, mRNA; no definition	0.535272	0.167902	0.0292923	0.596247	0.262629	0.17464
NM_001163168; NM_012731	Ntrk2	no definition; neurotrophic tyrosine kinase, receptor, type 2 (Ntrk2), transcript variant 1, mRNA	0.535568	0.0744126	0.000177818	0.730999	0.0755315	0.0097927
NM_001098241; NM_001130441	Hras	Harvey rat sarcoma virus oncogene (Hras), transcript variant 2, mRNA; no definition	0.535586	0.088326	0.000177818	0.674407	0.0382627	0.000971113
NM_001107020	Sgsm2	small G protein signaling modulator 2 (Sgsm2), mRNA	0.536002	0.0296994	0.000177818	0.724116	0.0383276	0.00669036
NM_001108892	Sall3	spalt-like transcription factor 3 (Sall3), mRNA	0.53721	0.0940262	0.000177818	0.683727	0.119384	0.038057
NM_001107908	Wdtc1	WD and tetratricopeptide repeats 1 (Wdtc1), mRNA	0.537224	0.0436568	0.000177818	0.723451	0.122207	0.00956158
NM_057142	Lrrc7	leucine rich repeat containing 7 (Lrrc7), mRNA	0.537572	0.0790141	0.000177818	0.880763	0.146289	0.393957
NM_175595	Cacna2d3	calcium channel, voltage-dependent, alpha2/delta subunit 3 (Cacna2d3), mRNA	0.537603	0.143187	0.000177818	0.830261	0.09085	0.144026
NM_022962	Lphn1	latrophilin 1 (Lphn1), mRNA	0.537891	0.0692619	0.000177818	0.671754	0.0547865	0.00043076
NM_017171	Prkce	no definition	0.537896	0.117385	0.000177818	0.766207	0.154821	0.0292616
NM_001270655; NM_001270656; NM_019248	Ntrk3	neurotrophic tyrosine kinase, receptor, type 3 (Ntrk3), transcript variant 2, mRNA; no definition; neurotrophic tyrosine kinase, receptor, type 3 (Ntrk3), transcript variant 3, mRNA	0.537928	0.0667194	0.000177818	0.913269	0.14609	0.561043
NM_133420	Chrna2	cholinergic receptor, nicotinic, alpha 2 (neuronal) (Chrna2), mRNA	0.538173	0.145419	0.0328877	0.606622	0.126756	0.113289
NM_139340	Plekha5	pleckstrin homology domain containing, family A member 5 (Plekha5), mRNA	0.538699	0.0204463	0.000177818	0.849415	0.174231	0.21578
NM_001108400	Ankrd37	ankyrin repeat domain 37 (Ankrd37), mRNA	0.538989	0.165695	0.00383322	1.22745	0.122774	0.437949
NM_023962	Pdgfd	platelet derived growth factor D (Pdgfd), mRNA	0.53914	0.137854	0.0319868	0.286962	0.156489	0.239288
NM_001013203	Trim44	tripartite motif-containing 44 (Trim44), mRNA	0.53945	0.0460017	0.000177818	0.70176	0.133977	0.00537367
NM_001106713	Klhl29	kelch-like family member 29 (Klhl29), mRNA	0.5399	0.0826756	0.000177818	0.7451	0.0726041	0.0198578
NM_001109226	Prrt4	proline-rich transmembrane protein 4 (Prrt4), mRNA	0.540049	0.0961147	0.000177818	1.38516	0.193648	0.119442
NM_001108491	Me3	malic enzyme 3, NADP(+)-dependent, mitochondrial (Me3), mRNA	0.540477	0.0754329	0.000177818	1.10882	0.144818	0.47975
NM_001107475	Suv420h2	suppressor of variegation 4-20 homolog 2 (Drosophila) (Suv420h2), mRNA	0.54122	0.0660667	0.000177818	0.748968	0.205857	0.0977072
NM_001107758	Meis2	Meis homeobox 2 (Meis2), mRNA	0.541423	0.094889	0.000177818	0.849905	0.111696	0.204299
NM_023954	Kcna6	potassium voltage gated channel, shaker related subfamily, member 6 (Kcna6), mRNA	0.541605	0.0743814	0.000177818	1.1205	0.132731	0.388386
NM_080693	Cacng5	calcium channel, voltage-dependent, gamma subunit 5 (Cacng5), mRNA	0.54161	0.191091	0.0224846	1.23882	0.193718	0.41025
NM_001100548	Rbm5	RNA binding motif protein 5 (Rbm5), mRNA	0.541925	0.0423162	0.000177818	0.701035	0.101112	0.00359248
NM_012574	Grin2b	glutamate receptor, ionotropic, N-methyl D-aspartate 2B (Grin2b), mRNA	0.542585	0.0639003	0.000177818	0.683722	0.122197	0.00226624
NM_001139508	Mical2	microtubule associated monooxygenase, calponin and LIM domain containing 2 (Mical2), mRNA	0.542667	0.102779	0.000177818	0.68876	0.0551079	0.000971113
NM_001109147	Klf13	Kruppel-like factor 13 (Klf13), mRNA	0.542837	0.089816	0.000177818	0.839151	0.155225	0.360032
NM_001109418	Sapcd2	suppressor APC domain containing 2 (Sapcd2), mRNA	0.543093	0.0445149	0.0295754	1.12108	0.293762	0.719681
NM_133521	Fbxo32	F-box protein 32 (Fbxo32), mRNA	0.543637	0.0692524	0.0162283	1.29938	0.344351	0.288024
NM_021748	Nsf	N-ethylmaleimide-sensitive factor (Nsf), mRNA	0.543655	0.116761	0.000177818	0.690387	0.117595	0.00079891
NM_001009630	RGD1311899	similar to RIKEN cDNA 2210016L21 gene (RGD1311899), mRNA	0.543707	0.05659	0.000177818	0.781712	0.140262	0.0426085
NM_172021	Tbkbp1	TBK1 binding protein 1 (Tbkbp1), mRNA	0.545004	0.0888716	0.000177818	0.81756	0.0823357	0.133081
NM_001191763	Mycl	v-myc avian myelocytomatosis viral oncogene lung carcinoma derived homolog (Mycl), mRNA	0.545439	0.0472897	0.00622982	0.64585	0.127867	0.095101
NM_017242	Lsamp	limbic system-associated membrane protein (Lsamp), mRNA	0.545442	0.049726	0.000177818	0.831445	0.14111	0.175978
NM_001014095	Dzip1l	DAZ interacting zinc finger protein 1-like (Dzip1l), mRNA	0.54568	0.0328262	0.000177818	0.817148	0.0976616	0.19417
NM_172324	Elavl3	ELAV like neuron-specific RNA binding protein 3 (Elavl3), mRNA	0.546475	0.0565784	0.000177818	0.957778	0.050534	0.768372
NM_001107837	Lhx6	LIM homeobox 6 (Lhx6), mRNA	0.546509	0.205653	0.000177818	1.03558	0.0960243	0.8561
NM_001106718	Fam49a	family with sequence similarity 49, member A (Fam49a), mRNA	0.547008	0.125219	0.000177818	0.973545	0.184544	0.865129
NM_001191981	Sntg1	syntrophin, gamma 1 (Sntg1), mRNA	0.547202	0.0631309	0.0101181	1.00068	0.128293	0.988979
NM_053658	Gng3	guanine nucleotide binding protein (G protein), gamma 3 (Gng3), mRNA	0.547284	0.101014	0.000177818	0.710876	0.0621313	0.0048338
NM_001108542	Arhgef28	Rho guanine nucleotide exchange factor (GEF) 28 (Arhgef28), mRNA	0.547327	0.0921339	0.000177818	0.729851	0.198258	0.0196125
NM_001191977	Cecr2	cat eye syndrome chromosome region, candidate 2 (Cecr2), mRNA	0.547529	0.0903571	0.00521889	0.558551	0.155459	1
NM_001024277	Gcat	no definition	0.548182	0.121702	0.0462169	1.10108	0.175128	0.720597
NM_001108646	Gpr162	G protein-coupled receptor 162 (Gpr162), mRNA	0.548332	0.0542866	0.000177818	0.873259	0.074791	0.277852
NM_001033870; NM_023102	Csnk1g2	no definition; casein kinase 1, gamma 2 (Csnk1g2), transcript variant 2, mRNA	0.548513	0.037813	0.000177818	0.796073	0.0857708	0.0629425
NM_001100683	Klhdc8a	kelch domain containing 8A (Klhdc8a), mRNA	0.548629	0.105713	0.000177818	1.35538	0.386261	0.0451915
NM_013101	Pde4a	phosphodiesterase 4A, cAMP-specific (Pde4a), mRNA	0.54989	0.0819743	0.000177818	0.746139	0.0716219	0.0291756
NM_001195199; NM_147141	Cacna1b	calcium channel, voltage-dependent, N type, alpha 1B subunit (Cacna1b), transcript variant 1, mRNA; calcium channel, voltage-dependent, N type, alpha 1B subunit (Cacna1b), transcript variant 2, mRNA	0.55139	0.0594336	0.000177818	0.888415	0.128097	0.362495
NM_001107279	Pcdh17	protocadherin 17 (Pcdh17), mRNA	0.551836	0.0665867	0.000177818	0.807703	0.206933	0.109619
NM_001270794; NM_001270795; NM_199497	Slc4a8	solute carrier family 4, sodium bicarbonate cotransporter, member 8 (Slc4a8), transcript variant 2, mRNA; no definition; solute carrier family 4, sodium bicarbonate cotransporter, member 8 (Slc4a8), transcript variant 1, mRNA	0.55232	0.0534085	0.000177818	0.740955	0.138254	0.0402075
NM_001270712; NM_031117; NM_130738	Snurf	no definition; small nuclear ribonucleoprotein polypeptide N (Snrpn), mRNA; SNRPN upstream reading frame (Snurf), transcript variant 2, mRNA	0.553064	0.0574326	0.000177818	0.716431	0.0556468	0.0048338
NM_001044236	Kdm4b	lysine (K)-specific demethylase 4B (Kdm4b), mRNA	0.553519	0.0343902	0.000177818	0.883752	0.103915	0.366503
NM_001130562	Samd12	sterile alpha motif domain containing 12 (Samd12), mRNA	0.553843	0.120623	0.0399269	0.643665	0.223845	0.072069
NM_057116	Ppp2r2c	no definition	0.553845	0.108361	0.000177818	0.707154	0.140039	0.00344969
NM_001106217	Lrp11	no definition	0.554427	0.0743069	0.000177818	0.766692	0.0775343	0.0262477
NM_001108111	Wnt10b	wingless-type MMTV integration site family, member 10B (Wnt10b), mRNA	0.555977	0.167109	0.0315408	1.16792	0.186847	1
NM_001107033	Tbx2	T-box 2 (Tbx2), mRNA	0.556456	0.117662	0.0321309	0.299133	0.118757	1
NM_001014218	Atg9a	autophagy related 9A (Atg9a), mRNA	0.556568	0.0452819	0.000177818	0.668325	0.0671527	0.00113878
NM_001271104	Foxp2	forkhead box P2 (Foxp2), mRNA	0.556797	0.116449	0.000177818	0.753962	0.267647	0.0945887
NM_001003401	Enc1	ectodermal-neural cortex 1 (Enc1), mRNA	0.55726	0.110722	0.00359968	0.945953	0.103653	0.718225
NM_001108853	Piwil1	piwi-like RNA-mediated gene silencing 1 (Piwil1), mRNA	0.557331	0.0865349	0.0084465	0.822011	0.0943238	1
NM_001044233	Clec2l	no definition	0.557524	0.07149	0.000177818	0.670634	0.0684236	0.00316273
NM_053949	Kcnh2	potassium voltage-gated channel, subfamily H (eag-related), member 2 (Kcnh2), mRNA	0.557535	0.144039	0.000177818	0.875417	0.155471	0.366572
NM_001127590	Slc25a42	solute carrier family 25, member 42 (Slc25a42), mRNA	0.557805	0.0444048	0.000177818	1.19214	0.0657841	0.20706
NM_001108573	Rabl6	RAB, member RAS oncogene family-like 6 (Rabl6), mRNA	0.558885	0.048125	0.000177818	0.717821	0.0880117	0.00415433
NM_139113	Nr2f6	nuclear receptor subfamily 2, group F, member 6 (Nr2f6), mRNA	0.558891	0.0660978	0.000177818	0.706195	0.160559	0.00708464
NM_057207	Sv2b	no definition	0.559636	0.229413	0.000177818	0.873215	0.100596	0.274714
NM_080904	Arf3	no definition	0.561736	0	0.000177818	1	0	1
NM_053500	Slc25a27	solute carrier family 25, member 27 (Slc25a27), mRNA	0.562444	0.0873098	0.000177818	0.804985	0.13559	0.118649
NM_021760	Col5a3	collagen, type V, alpha 3 (Col5a3), mRNA	0.563034	0.109175	0.000177818	1.37338	0.19907	0.0215113
NM_013058	Id3	inhibitor of DNA binding 3 (Id3), mRNA	0.563692	0.058361	0.000177818	0.692952	0.100043	0.0141207
NM_001108016	Mboat2	membrane bound O-acyltransferase domain containing 2 (Mboat2), mRNA	0.56396	0.0270549	0.000177818	0.828236	0.057998	0.179641
NM_001122975	Lrrc55	leucine rich repeat containing 55 (Lrrc55), mRNA	0.564135	0.0973655	0.0356353	0.816546	0.0588579	0.389384
NM_001024972	Arglu1	arginine and glutamate rich 1 (Arglu1), mRNA	0.564332	0.0252639	0.000177818	0.959333	0.201774	0.777908
NM_001012159	Upf3a	UPF3 regulator of nonsense transcripts homolog A (yeast) (Upf3a), mRNA	0.564694	0.0298745	0.000177818	0.728115	0.118887	0.0101504
NM_001108775	Rab6b	RAB6B, member RAS oncogene family (Rab6b), mRNA	0.564739	0.0773661	0.000177818	0.743118	0.0464085	0.0118131
NM_001106167	Setd6	SET domain containing 6 (Setd6), mRNA	0.564952	0.0814563	0.00161011	0.810026	0.107374	0.313623
NM_012517	Cacna1c	calcium channel, voltage-dependent, L type, alpha 1C subunit (Cacna1c), mRNA	0.565201	0.0503648	0.000177818	0.752949	0.205897	0.0358394
NM_001008304	Ptov1	prostate tumor overexpressed 1 (Ptov1), mRNA	0.565205	0.0425727	0.000177818	0.669027	0.0748557	0.00079891
NM_017339	Isl1	ISL LIM homeobox 1 (Isl1), mRNA	0.565226	0.121936	0.0150157	1.18077	1.66986	1
NM_001108454	Cpne7	copine VII (Cpne7), mRNA	0.565604	0.271792	0.000177818	1.02906	0.16044	0.879864
NM_001079895	Rbfox2	RNA binding protein, fox-1 homolog (C. elegans) 2 (Rbfox2), mRNA	0.56595	0.0344142	0.000177818	0.746712	0.169493	0.0227492
NM_001107480; NM_001161809	Strn4	striatin, calmodulin binding protein 4 (Strn4), transcript variant 1, mRNA; striatin, calmodulin binding protein 4 (Strn4), transcript variant 2, mRNA	0.566507	0.046292	0.000177818	0.685677	0.110225	0.00079891
NM_001014085	Maf1	MAF1 homolog (S. cerevisiae) (Maf1), mRNA	0.567069	0.0387034	0.000177818	0.687965	0.129026	0.00210998
NM_053685	Hcn3	hyperpolarization-activated cyclic nucleotide-gated potassium channel 3 (Hcn3), mRNA	0.567249	0.161174	0.000336763	0.763451	0.112493	0.115787
NM_001107606	Sh3pxd2a	SH3 and PX domains 2A (Sh3pxd2a), mRNA	0.56764	0.0635499	0.000177818	0.740874	0.126127	0.0465022
NM_001106062	Ogdhl	oxoglutarate dehydrogenase-like (Ogdhl), mRNA	0.568547	0.0624527	0.000177818	0.777287	0.111928	0.0504392
NM_022217	Amph	amphiphysin (Amph), mRNA	0.568929	0.102048	0.000177818	0.708445	0.187615	0.00496718
NM_021699	Mark2	MAP/microtubule affinity-regulating kinase 2 (Mark2), mRNA	0.569205	0.0781975	0.000177818	0.681973	0.0743585	0.00178864
NM_022188	Robo1	roundabout, axon guidance receptor, homolog 1 (Drosophila) (Robo1), mRNA	0.569289	0.108994	0.000177818	0.907084	0.279676	0.522243
NM_001191653	Tanc2	tetratricopeptide repeat, ankyrin repeat and coiled-coil containing 2 (Tanc2), mRNA	0.569467	0.0399511	0.000177818	0.733395	0.0749361	0.0116947
NM_001108201	Abcc10	ATP-binding cassette, subfamily C (CFTR/MRP), member 10 (Abcc10), mRNA	0.569679	0.0837422	0.0207652	0.674306	0.0935438	0.184363
NM_033376	Kcnk3	potassium channel, subfamily K, member 3 (Kcnk3), mRNA	0.56976	0.142631	0.0060042	0.821495	0.153774	0.288345
NM_001135709	Epha10	EPH receptor A10 (Epha10), mRNA	0.570251	0.13094	0.000490679	0.804776	0.0972176	0.232289
NM_057210	Sv2a	synaptic vesicle glycoprotein 2a (Sv2a), mRNA	0.570289	0.0776438	0.000177818	0.733875	0.0547931	0.00869519
NM_001008804	Krt10	keratin 10 (Krt10), mRNA	0.570576	0.13029	0.0277465	0.779876	0.330085	1
NM_001169143	Zfp444	zinc finger protein 444 (Zfp444), mRNA	0.571934	0.0436758	0.000177818	0.721266	0.129141	0.0251207
NM_001114601	Pcdhb4	protocadherin beta 4 (Pcdhb4), mRNA	0.572574	0.0635395	0.0213652	0.653503	0.100551	0.0672198
NM_001015028	Anks6	ankyrin repeat and sterile alpha motif domain containing 6 (Anks6), mRNA	0.572875	0.106274	0.000336763	1.31838	0.301406	0.0957546
NM_001006983	Abhd17a	abhydrolase domain containing 17A (Abhd17a), mRNA	0.573219	0.0647288	0.000177818	0.740224	0.0836583	0.0128699
NM_001127547	Fbln1	fibulin 1 (Fbln1), mRNA	0.573449	0.112835	0.000177818	0.777906	0.127559	0.111826
NM_053562	Rpe65	retinal pigment epithelium 65 (Rpe65), mRNA	0.573506	0.110083	0.0306279	0.327662	0.269281	1
NM_001104640	Sobp	sine oculis-binding protein homolog (Drosophila) (Sobp), mRNA	0.573583	0.0761815	0.000177818	0.727607	0.138226	0.0109985
NM_001014236	Ssbp4	single stranded DNA binding protein 4 (Ssbp4), mRNA	0.574201	0.042088	0.000177818	1.02247	0.122791	0.8843
NM_013029	St8sia3	ST8 alpha-N-acetyl-neuraminide alpha-2,8-sialyltransferase 3 (St8sia3), mRNA	0.574395	0.154911	0.000490679	0.931202	0.178581	0.656469
NM_130424	Tmprss2	transmembrane protease, serine 2 (Tmprss2), mRNA	0.574902	0.0802117	0.0132538	1	1	1
NM_001107117	Cers4	ceramide synthase 4 (Cers4), mRNA	0.574952	0.0818184	0.000177818	0.955947	0.128575	0.770713
NM_001108267	Tfap4	transcription factor AP-4 (Tfap4), mRNA	0.575291	0.11756	0.00092669	0.6629	0.0485009	0.0807621
NM_001031662	Coq4	coenzyme Q4 (Coq4), mRNA	0.575669	0.0502045	0.00186885	0.885729	0.141844	0.563788
NM_001107999	Acap3	ArfGAP with coiled-coil, ankyrin repeat and PH domains 3 (Acap3), mRNA	0.57699	0.0207682	0.000177818	0.901896	0.0525125	0.435747
NM_001015027	Crebl2	cAMP responsive element binding protein-like 2 (Crebl2), mRNA	0.577192	0.0484792	0.000177818	0.668947	0.0646644	0.00113878
NM_139258	Bmf	Bcl2 modifying factor (Bmf), mRNA	0.577573	0.165783	0.0164305	0.627172	0.151794	0.0572531
NM_001100760	Fam134a	family with sequence similarity 134, member A (Fam134a), mRNA	0.577927	0.0672841	0.000177818	0.667346	0.0696964	0.00043076
NM_012607	Nefh	neurofilament, heavy polypeptide (Nefh), mRNA	0.578258	0.230728	0.000177818	0.697154	0.139283	0.00146622
NM_031081	Pdpk1	3-phosphoinositide dependent protein kinase-1 (Pdpk1), mRNA	0.57835	0.0621113	0.000177818	0.767819	0.0923856	0.0441285
NM_001106620	Leprel2	leprecan-like 2 (Leprel2), mRNA	0.578483	0.0813222	0.000177818	0.890587	0.204602	0.446697
NM_021657	Phlpp1	PH domain and leucine rich repeat protein phosphatase 1 (Phlpp1), mRNA	0.578545	0.0441862	0.000177818	0.769988	0.108272	0.0296414
NM_001107148	Hps4	Hermansky-Pudlak syndrome 4 (Hps4), mRNA	0.579352	0.0233075	0.000177818	0.875095	0.158542	0.424408
NM_001198584	Fam98c	family with sequence similarity 98, member C (Fam98c), transcript variant 1, mRNA	0.579864	0.0557883	0.000177818	0.795207	0.162464	0.136866
NM_001106377	RGD1564450	no definition	0.57996	0.0768615	0.000177818	0.851624	0.042682	0.282479
NM_001100965	Mroh7	no definition	0.580163	0.101154	0.000177818	0.832307	0.370576	1
NM_001017512	Zfp61	zinc finger protein 61 (Zfp61), mRNA	0.58091	0.0591372	0.000177818	0.879331	0.156873	0.389236
NM_138511	Gpc2	glypican 2 (Gpc2), mRNA	0.581218	0.123569	0.0474459	0.876831	0.287737	1
NM_001014056	Zfp956	zinc finger protein 956 (Zfp956), mRNA	0.581958	0.121971	0.00212692	0.934687	0.0710273	0.739467
NM_016993	Bcl2	B-cell CLL/lymphoma 2 (Bcl2), mRNA	0.582312	0.137491	0.0456653	0.652276	0.176773	0.114624
NM_153725	Slc17a8	solute carrier family 17 (vesicular glutamate transporter), member 8 (Slc17a8), mRNA	0.582564	0.140264	0.00937849	0.473659	0.0825887	1
NM_022861	Unc13a	no definition	0.582628	0.0577481	0.000177818	0.764744	0.101454	0.024187
NM_001108652	RGD1306151	similar to hypothetical protein DKFZp761D0211 (RGD1306151), mRNA	0.583541	0.0749585	0.000177818	0.736319	0.0490518	0.00845175
NM_001106124	Slc39a12	solute carrier family 39 (zinc transporter), member 12 (Slc39a12), mRNA	0.584287	0.15915	0.00161011	0.673564	0.137386	0.0376059
NM_001170542	Csdc2	cold shock domain containing C2, RNA binding (Csdc2), mRNA	0.585136	0.0896842	0.000177818	0.818272	0.105464	0.13432
NM_080695	Cacng7	calcium channel, voltage-dependent, gamma subunit 7 (Cacng7), mRNA	0.58514	0.0675177	0.000177818	0.759096	0.0896771	0.0325012
NM_020092	Srek1	splicing regulatory glutamine/lysine-rich protein 1 (Srek1), mRNA	0.585239	0.0510506	0.000177818	1.1618	0.322574	0.297569
NM_134406	Pacs1	phosphofurin acidic cluster sorting protein 1 (Pacs1), mRNA	0.585338	0.0746538	0.000177818	0.76844	0.056508	0.0350045
NM_053875	Exoc4	no definition	0.585692	0.0768731	0.000177818	0.699897	0.0852764	0.00782523
NM_053879	Cntn4	contactin 4 (Cntn4), mRNA	0.585881	0.0973342	0.000177818	0.917303	0.123801	0.553429
NM_001109169	Emx2	empty spiracles homeobox 2 (Emx2), mRNA	0.586122	0.0842311	0.000781969	0.743123	0.0832502	0.0885457
NM_130423	Ggt7	gamma-glutamyltransferase 7 (Ggt7), mRNA	0.586283	0.0589148	0.000177818	0.915182	0.0495721	0.499566
NM_001106757	Cfp	complement factor properdin (Cfp), mRNA	0.586452	0.0795433	0.00186885	0.816111	0.235815	0.388679
NM_031142	Doc2b	no definition	0.58685	0.180262	0.000177818	1.05299	0.332718	0.819737
NM_001105764	Zfp213	zinc finger protein 213 (Zfp213), mRNA	0.586902	0.0764392	0.000336763	0.795672	0.107146	0.177034
NM_175757	Cryl1	crystallin, lambda 1 (Cryl1), mRNA	0.58731	0.097152	0.00555127	0.762455	0.180643	0.152923
NM_001191556	Wnk2	WNK lysine deficient protein kinase 2 (Wnk2), mRNA	0.588179	0.0538845	0.000177818	0.773465	0.118697	0.0367257
NM_030871	Pde1a	phosphodiesterase 1A, calmodulin-dependent (Pde1a), mRNA	0.588246	0.134892	0.000490679	0.730609	0.270936	0.0176855
NM_130779	Adcy3	adenylate cyclase 3 (Adcy3), mRNA	0.588455	0.127929	0.000177818	1.11979	0.1089	0.397463
NM_053995	Bdh1	3-hydroxybutyrate dehydrogenase, type 1 (Bdh1), mRNA	0.588608	0.0464012	0.000177818	0.838862	0.0699495	0.245708
NM_053427	Slc17a6	solute carrier family 17 (vesicular glutamate transporter), member 6 (Slc17a6), mRNA	0.58861	0.382557	0.0394804	0.986835	0.211669	0.949814
NM_001012349	Ppapdc3	phosphatidic acid phosphatase type 2 domain containing 3 (Ppapdc3), mRNA	0.588753	0.0943183	0.00092669	0.834043	0.0964466	0.251715
NM_001014261	Azin2	no definition	0.588762	0.121898	0.000637444	0.97779	0.206426	0.914887
NM_001004212	Tusc3	tumor suppressor candidate 3 (Tusc3), mRNA	0.589042	0.0991565	0.000177818	0.712618	0.112713	0.00496718
NM_001107258	Atg14	autophagy related 14 (Atg14), mRNA	0.589063	0.0756283	0.000177818	0.737907	0.078841	0.0477538
NM_019272	Sema4f	sema domain, immunoglobulin domain (Ig), transmembrane domain (TM) and short cytoplasmic domain, (semaphorin) 4F (Sema4f), mRNA	0.589305	0.0595117	0.000177818	1.04225	0.107642	0.781638
NM_057200	Kif1b	kinesin family member 1B (Kif1b), mRNA	0.589444	0.0180269	0.000177818	0.84249	0.0909209	0.161294
NM_001106737	Nin	ninein (GSK3B interacting protein) (Nin), mRNA	0.59009	0.0495269	0.000177818	1.20344	0.218746	0.191944
NM_001134502	RGD1311892	similar to hypothetical protein FLJ10901 (RGD1311892), mRNA	0.590181	0.114944	0.0468607	1.25998	0.264172	1
NM_001008358	Tmem106c	transmembrane protein 106C (Tmem106c), mRNA	0.590563	0.0879232	0.000177818	0.671822	0.110107	0.0176855
NM_012506	Atp1a3	ATPase, Na+/K+ transporting, alpha 3 polypeptide (Atp1a3), mRNA	0.591181	0.101033	0.000177818	0.961124	0.0417951	0.790652
NM_130420	Trim9	tripartite motif-containing 9 (Trim9), mRNA	0.591451	0.0857734	0.000177818	1.10081	0.177935	0.472296
NM_001128152	Rwdd3	RWD domain containing 3 (Rwdd3), mRNA	0.592715	0.104428	0.021736	0.761994	0.194923	0.259236
NM_001105836	Pcgf2	polycomb group ring finger 2 (Pcgf2), mRNA	0.593011	0.055447	0.00120623	0.93776	0.213405	0.74387
NM_001191782	Nav3	neuron navigator 3 (Nav3), mRNA	0.593452	0.0338578	0.000177818	0.781493	0.132786	0.0456695
NM_001271380	Cux2	cut-like homeobox 2 (Cux2), mRNA	0.593609	0.132003	0.000177818	0.699877	0.157096	0.00443649
NM_012571	Got1	glutamic-oxaloacetic transaminase 1, soluble (Got1), mRNA	0.593788	0.0880514	0.000177818	0.769549	0.0233608	0.0270787
NM_001106060	Slmap	sarcolemma associated protein (Slmap), mRNA	0.594017	0.0929162	0.000177818	0.685429	0.132172	0.00302282
NM_001169104	Kcnf1	potassium voltage-gated channel, subfamily F, member 1 (Kcnf1), mRNA	0.594285	0.187024	0.000177818	1.14113	0.23163	0.324644
NM_012918	Cacna1a	no definition	0.594373	0.064414	0.000177818	0.909214	0.1335	0.447637
NM_001107303	Arrdc2	arrestin domain containing 2 (Arrdc2), mRNA	0.594802	0.0939563	0.000177818	0.894241	0.121023	0.527656
NM_001014160	Gramd1a	GRAM domain containing 1A (Gramd1a), mRNA	0.595022	0.0340187	0.000177818	0.851901	0.0959447	0.227941
NM_024379	Grid2	glutamate receptor, ionotropic, delta 2 (Grid2), mRNA	0.595445	0.0881078	0.00092669	0.82753	0.210413	0.281492
NM_001107616	Cpne5	copine V (Cpne5), mRNA	0.595487	0.127284	0.000177818	0.873088	0.0909923	0.283244
NM_057136	Epn1	Epsin 1 (Epn1), mRNA	0.59569	0.0327404	0.000177818	0.713476	0.0347379	0.00272441
NM_022507	Prkcz	protein kinase C, zeta (Prkcz), mRNA	0.596739	0.0968457	0.000177818	0.975653	0.108483	0.867036
NM_175592	Cacna2d2	calcium channel, voltage-dependent, alpha 2/delta subunit 2 (Cacna2d2), mRNA	0.59684	0.195603	0.000177818	0.698473	0.0750604	0.0129818
NM_199390	Flcn	folliculin (Flcn), mRNA	0.597329	0.0881862	0.000177818	1.49115	0.189775	0.0013047
NM_001107730	Kif5c	no definition	0.597397	0.0291656	0.000177818	0.941831	0.107955	0.662528
NM_001107375; NM_001134777	Pex19	peroxisomal biogenesis factor 19 (Pex19), transcript variant 1, mRNA; no definition	0.597777	0.0677551	0.0147272	0.687809	0.0828126	0.0782977
NM_001108766	RGD1309779	similar to ENSANGP00000021391 (RGD1309779), mRNA	0.597919	0.0446811	0.0369908	0.648202	0.143567	0.106713
NM_001100576	Akr1c19	aldo-keto reductase family 1, member C19 (Akr1c19), mRNA	0.59823	0.0820938	0.0342492	0.477877	0.171164	1
NM_001134982	Mpp6	membrane protein, palmitoylated 6 (MAGUK p55 subfamily member 6) (Mpp6), mRNA	0.598338	0.0283692	0.000177818	0.938378	0.0511612	0.678609
NM_001107429	Fuk	fucokinase (Fuk), mRNA	0.599079	0.0683399	0.00238447	0.843977	0.0697779	0.370691
NM_001035257	Coq9	coenzyme Q9 (Coq9), mRNA	0.599468	0.0402992	0.000177818	0.82586	0.0453749	0.177314
NM_001107144	Rnft2	ring finger protein, transmembrane 2 (Rnft2), mRNA	0.599957	0.0491466	0.000177818	0.78458	0.0964103	0.0550171
NM_139097	Scn3b	sodium channel, voltage-gated, type III, beta subunit (Scn3b), mRNA	0.60038	0.0989704	0.000177818	0.842763	0.155017	0.177539
NM_001107905	Ubxn2b	UBX domain protein 2B (Ubxn2b), mRNA	0.600415	0.0446098	0.00665561	0.707197	0.133846	0.0326025
NM_001034855	Gpr153	G protein-coupled receptor 153 (Gpr153), mRNA	0.600869	0.164841	0.000336763	0.701419	0.0598392	0.0128699
NM_001107798	Gdap1l1	ganglioside-induced differentiation-associated protein 1-like 1 (Gdap1l1), mRNA	0.60122	0.0904735	0.000177818	0.781772	0.10426	0.0750645
NM_001108552	Trim2	no definition	0.602822	0.0427728	0.000177818	1.01552	0.191445	0.916066
NM_001173432	Atp13a2	ATPase type 13A2 (Atp13a2), mRNA	0.602947	0.0584922	0.000177818	1.17322	0.0163284	0.203769
NM_012663	Vamp2	vesicle-associated membrane protein 2 (Vamp2), mRNA	0.603947	0.0503504	0.000177818	0.681657	0.0683401	0.000971113
NM_145671	Klhl17	kelch-like family member 17 (Klhl17), mRNA	0.60408	0.0751199	0.000177818	0.704692	0.137752	0.0435625
NM_001163214	LOC100302465	hypothetical LOC100302465 (LOC100302465), mRNA	0.604192	0.131803	0.0222061	0.830455	0.20423	0.48725
NM_001107365	Camk1d	calcium/calmodulin-dependent protein kinase ID (Camk1d), mRNA	0.604279	0.0952127	0.000177818	0.99763	0.158516	0.986574
NM_213610	RGD1302996	hypothetical protein MGC:15854 (RGD1302996), mRNA	0.604293	0.108914	0.000177818	0.833492	0.0728505	0.226665
NM_001008356	Slc39a3	solute carrier family 39 (zinc transporter), member 3 (Slc39a3), mRNA	0.604494	0.0971784	0.000177818	0.792295	0.141225	0.135465
NM_001108737	Mier2	mesoderm induction early response 1, family member 2 (Mier2), mRNA	0.60471	0.0385089	0.000177818	0.98196	0.0686827	0.915547
NM_032085	Col3a1	collagen, type III, alpha 1 (Col3a1), mRNA	0.605095	0.118849	0.00487286	1.27072	0.466881	0.191867
NM_001270576; NM_030991	Snap25	synaptosomal-associated protein 25 (Snap25), transcript variant 2, mRNA; synaptosomal-associated protein 25 (Snap25), transcript variant 3, mRNA	0.605765	0.0944536	0.000177818	0.886548	0.129302	0.36347
NM_001106913	Clk1	CDC-like kinase 1 (Clk1), mRNA	0.605814	0.0593103	0.000177818	0.92862	0.202511	0.612097
NM_001191991	Fam19a5	family with sequence similarity 19 (chemokine (C-C motif)-like), member A5 (Fam19a5), mRNA	0.605831	0.0786083	0.000177818	0.719448	0.0524973	0.00708464
NM_001106489	Ndufs3	NADH dehydrogenase (ubiquinone) Fe-S protein 3 (Ndufs3), mRNA	0.606525	0.0627115	0.001067	0.683687	0.0760903	0.0212927
NM_001271219	Ankrd10	ankyrin repeat domain 10 (Ankrd10), mRNA	0.606528	0.0611068	0.000177818	1.36825	0.25059	0.0239874
NM_001134834	Fahd2a	fumarylacetoacetate hydrolase domain containing 2A (Fahd2a), mRNA	0.607396	0.0629919	0.000177818	0.728892	0.0631924	0.0243806
NM_001011962	Cercam	cerebral endothelial cell adhesion molecule (Cercam), mRNA	0.607672	0.0740952	0.000490679	0.66355	0.0976262	0.0774279
NM_001134845	LOC688613	hypothetical protein LOC688613 (LOC688613), mRNA	0.607681	0.0471158	0.000177818	1.30971	0.16382	0.0872749
NM_001025054	LOC500956	hypothetical protein LOC500956 (LOC500956), mRNA	0.608114	0.0412972	0.000177818	1.09286	0.203487	0.555463
NM_134401	Crtac1	cartilage acidic protein 1 (Crtac1), mRNA	0.608157	0.0840223	0.000177818	0.927046	0.0606384	0.593714
NM_019146	Bsn	bassoon (presynaptic cytomatrix protein) (Bsn), mRNA	0.608282	0.0921655	0.000177818	0.68175	0.0875059	0.00146622
NM_022675	Fkbp1b	FK506 binding protein 1B (Fkbp1b), mRNA	0.608381	0.208476	0.0222061	0.716702	0.106166	0.0730817
NM_001108640	Ttll3	tubulin tyrosine ligase-like family, member 3 (Ttll3), mRNA	0.608799	0.143574	0.001067	0.714418	0.145397	0.127456
NM_001013148	Plekhf1	pleckstrin homology domain containing, family F (with FYVE domain) member 1 (Plekhf1), mRNA	0.608844	0.0684319	0.0168177	0.801855	0.206799	0.389256
NM_001106061	Arhgef3	Rho guanine nucleotide exchange factor (GEF) 3 (Arhgef3), mRNA	0.609699	0.10959	0.000177818	0.749226	0.152847	0.0252243
NM_001004282	Tmem178a	transmembrane protein 178A (Tmem178a), mRNA	0.609817	0.146592	0.00186885	0.873943	0.145145	0.310339
NM_001127542	Peli3	pellino E3 ubiquitin protein ligase family member 3 (Peli3), mRNA	0.609927	0.0769834	0.00395168	0.84493	0.114214	0.379787
NM_001011559	Trpm2	transient receptor potential cation channel, subfamily M, member 2 (Trpm2), mRNA	0.609957	0.0979666	0.000177818	0.689977	0.074638	0.0225447
NM_001191682	Sfi1	Sfi1 homolog, spindle assembly associated (yeast) (Sfi1), mRNA	0.61005	0.0615229	0.000177818	0.906325	0.185466	0.548657
NM_020084	Cacna1i	calcium channel, voltage-dependent, T type, alpha 1I subunit (Cacna1i), mRNA	0.611088	0.108607	0.000177818	1.29089	0.238176	0.0383373
NM_001108616	Agap3	ArfGAP with GTPase domain, ankyrin repeat and PH domain 3 (Agap3), mRNA	0.611983	0.0482727	0.000177818	0.799745	0.0855114	0.0616411
NM_053992	Nlgn2	neuroligin 2 (Nlgn2), mRNA	0.612479	0.0581121	0.000177818	0.753608	0.108765	0.0153621
NM_001162935	Ctxn2	cortexin 2 (Ctxn2), mRNA	0.612702	0.0627486	0.0393123	0.569833	0.121622	0.0506784
NM_031527	Ppp1ca	protein phosphatase 1, catalytic subunit, alpha isozyme (Ppp1ca), mRNA	0.613363	0.0965545	0.000177818	0.854881	0.0774355	0.204299
NM_001130013	Cdc42bpg	CDC42 binding protein kinase gamma (DMPK-like) (Cdc42bpg), mRNA	0.613373	0.123357	0.0078108	0.412701	0.0584547	1
NM_001009490	Oas1f	2 ' -5 ' oligoadenylate synthetase 1F (Oas1f), mRNA	0.613527	0.102632	0.00708744	0.25382	0.302965	1
NM_001108812	Ubxn6	UBX domain protein 6 (Ubxn6), mRNA	0.613909	0.0368542	0.000177818	0.676024	0.0997214	0.00257971
NM_001108291	Luc7l3	LUC7-like 3 (S. cerevisiae) (Luc7l3), mRNA	0.614324	0.0568249	0.000177818	0.863217	0.199752	0.251441
NM_023966	Kcns2	potassium voltage-gated channel, delayed-rectifier, subfamily S, member 2 (Kcns2), mRNA	0.614613	0.163607	0.00287837	0.968465	0.147762	0.876363
NM_054002	Zbtb7a	zinc finger and BTB domain containing 7a (Zbtb7a), mRNA	0.614811	0.0609697	0.000177818	0.701752	0.145311	0.00287509
NM_001106579	Sema3e	sema domain, immunoglobulin domain (Ig), short basic domain, secreted, (semaphorin) 3E (Sema3e), mRNA	0.614978	0.0860445	0.001067	0.93158	0.158221	0.675356
NM_001191594	Mgst3	microsomal glutathione S-transferase 3 (Mgst3), mRNA	0.615151	0.0857552	0.000177818	0.83245	0.10531	0.170106
NM_031802	Gabbr2	gamma-aminobutyric acid (GABA) B receptor 2 (Gabbr2), mRNA	0.615435	0.15432	0.000177818	0.871628	0.151162	0.271485
NM_001109621	Tpgs1	tubulin polyglutamylase complex subunit 1 (Tpgs1), mRNA	0.615503	0.0941197	0.000177818	0.71144	0.150588	0.00733062
NM_001191072	Ppp1r16b	protein phosphatase 1, regulatory subunit 16B (Ppp1r16b), mRNA	0.615657	0.0445942	0.000177818	0.672112	0.120078	0.00146622
NM_001126295	RGD1564379	RGD1564379 (RGD1564379), mRNA	0.615747	0.0658104	0.000177818	0.743837	0.0792796	0.0181911
NM_206845	Dnajc27	DnaJ (Hsp40) homolog, subfamily C, member 27 (Dnajc27), mRNA	0.615792	0.0543382	0.000177818	0.667761	0.0408935	0.00043076
NM_134403	Abtb2	ankyrin repeat and BTB (POZ) domain containing 2 (Abtb2), mRNA	0.615835	0.117458	0.00418712	0.733806	0.153786	0.0814224
NM_001107430	Pdpr	pyruvate dehydrogenase phosphatase regulatory subunit (Pdpr), mRNA	0.615929	0.0960782	0.00589073	1.15	0.150362	0.410588
NM_138914	Fnbp1	formin binding protein 1 (Fnbp1), mRNA	0.616335	0.101738	0.000177818	0.752472	0.154876	0.0256599
NM_001134618	Ap5s1	adaptor-related protein complex 5, sigma 1 subunit (Ap5s1), mRNA	0.61668	0.118053	0.0305541	0.643373	0.15888	0.0809396
NM_199396	Prickle1	prickle homolog 1 (Drosophila) (Prickle1), mRNA	0.616969	0.080332	0.000177818	0.794736	0.082943	0.0681791
NM_001101016	Lrrc75b	leucine rich repeat containing 75B (Lrrc75b), mRNA	0.617023	0.166143	0.0458407	0.597546	0.194909	0.0570675
NM_001169101	Alk	anaplastic lymphoma receptor tyrosine kinase (Alk), mRNA	0.617182	0.0985854	0.000336763	0.792931	0.130116	0.20706
NM_001037656	Lace1	no definition	0.617217	0.130732	0.0244675	0.796826	0.124952	0.30723
NM_001013900	Ino80e	INO80 complex subunit E (Ino80e), mRNA	0.617273	0.052433	0.000336763	0.668769	0.0758024	0.0329194
NM_001109026	Dexi	dexamethasone-induced transcript (Dexi), mRNA	0.617748	0.0801069	0.000177818	0.807413	0.0895999	0.12948
NM_173095	Kcna1	potassium voltage-gated channel, shaker-related subfamily, member 1 (Kcna1), mRNA	0.617832	0.0667071	0.000177818	1.20159	0.119171	0.182285
NM_001106422	Tnik	TRAF2 and NCK interacting kinase (Tnik), mRNA	0.617992	0.042711	0.000177818	1.01171	0.113338	0.938249
NM_001258011	Snhg11	small nucleolar RNA host gene 11 (non-protein coding) (Snhg11), mRNA	0.618288	0.146157	0.000177818	1.07532	0.322971	0.601725
NM_001135871	Ppa2	pyrophosphatase (inorganic) 2 (Ppa2), mRNA	0.619233	0.0664459	0.000336763	0.714167	0.0941317	0.0312433
NM_024147	Evl	Enah/Vasp-like (Evl), mRNA	0.619263	0.0650096	0.000177818	0.789246	0.0396166	0.0551732
NM_182675	Rab40c	Rab40c, member RAS oncogene family (Rab40c), mRNA	0.619275	0.0472832	0.0156675	0.804564	0.0627113	0.355533
NM_001107482	Ppp1r37	protein phosphatase 1, regulatory subunit 37 (Ppp1r37), mRNA	0.619792	0.0441673	0.000177818	1.0062	0.150967	0.968636
NM_001008336	Tnk2	tyrosine kinase, non-receptor, 2 (Tnk2), mRNA	0.619852	0.0467111	0.000177818	0.850087	0.0673092	0.183572
NM_001034014; NM_012892	Asic2	no definition; acid-sensing (proton-gated) ion channel 2 (Asic2), transcript variant MDEG2, mRNA	0.620517	0.170118	0.000177818	0.682104	0.105851	0.00194911
NM_053542	Gna15	guanine nucleotide binding protein, alpha 15 (Gna15), mRNA	0.620613	0.0472064	0.0135535	1.15646	0.256404	0.555828
NM_001013071	Tm7sf2	transmembrane 7 superfamily member 2 (Tm7sf2), mRNA	0.620613	0.100092	0.0194516	0.776488	0.0302336	0.181379
NM_001014232	Cnrip1	cannabinoid receptor interacting protein 1 (Cnrip1), mRNA	0.6207	0.104601	0.000336763	0.867785	0.0744926	0.283244
NM_053959	Bin1	bridging integrator 1 (Bin1), mRNA	0.620745	0.0565593	0.000177818	0.906073	0.0636783	0.441803
NM_001191616	Gramd1b	GRAM domain containing 1B (Gramd1b), mRNA	0.620925	0.0650911	0.000177818	0.740038	0.106481	0.0184015
NM_001105913	Elfn1	extracellular leucine-rich repeat and fibronectin type III domain containing 1 (Elfn1), mRNA	0.621323	0.200255	0.000177818	1.07802	0.0582225	0.622598
NM_001013100	Abcd4	ATP-binding cassette, subfamily D (ALD), member 4 (Abcd4), mRNA	0.621835	0.0775743	0.00199853	0.809218	0.108286	0.36671
NM_001014790	Rarres1	retinoic acid receptor responder (tazarotene induced) 1 (Rarres1), mRNA	0.622027	0.0629986	0.0315408	1.39613	0.227892	0.216505
NM_012742	Foxa1	forkhead box A1 (Foxa1), mRNA	0.622215	0.0403129	0.0235849	1.32017	1.48412	1
NM_057125	Pex6	peroxisomal biogenesis factor 6 (Pex6), mRNA	0.623468	0.0896032	0.000177818	0.751608	0.0463977	0.027778
NM_030860	Mef2d	myocyte enhancer factor 2D (Mef2d), mRNA	0.623916	0.121599	0.000177818	0.691372	0.11111	0.00242442
NM_001108954	B3galt1	UDP-Gal:betaGlcNAc beta 1,3-galactosyltransferase, polypeptide 1 (B3galt1), mRNA	0.624071	0.0797249	0.0110523	1.06206	0.16984	0.732281
NM_019384	Scaf1	SR-related CTD-associated factor 1 (Scaf1), mRNA	0.624108	0.0309293	0.000177818	0.790892	0.109858	0.0453453
NM_019141	Tle4	transducin-like enhancer of split 4 (Tle4), mRNA	0.624161	0.107609	0.000177818	0.795443	0.102669	0.0808853
NM_001014178	Fam69b	family with sequence similarity 69, member B (Fam69b), mRNA	0.62454	0.0857444	0.000177818	0.868988	0.0813998	0.30723
NM_001100757	Pias4	protein inhibitor of activated STAT, 4 (Pias4), mRNA	0.624839	0.0260198	0.000177818	0.705911	0.0928813	0.0118131
NM_001108136	Tmem136	transmembrane protein 136 (Tmem136), mRNA	0.625046	0.0844407	0.0292923	0.818659	0.195332	0.409727
NM_001037180	Fkbp8	FK506 binding protein 8 (Fkbp8), mRNA	0.62517	0.0328053	0.000177818	0.694378	0.0488609	0.00146622
NM_001108633	Reep1	receptor accessory protein 1 (Reep1), mRNA	0.625671	0.133187	0.000177818	0.82168	0.0808537	0.114049
NM_133316	Mutyh	mutY homolog (Mutyh), mRNA	0.625684	0.0724789	0.0102219	0.677519	0.136979	0.132328
NM_001005901	Mib2	mindbomb E3 ubiquitin protein ligase 2 (Mib2), mRNA	0.625872	0.0490469	0.000177818	0.793124	0.106363	0.0622091
NM_001107735	Osbpl6	oxysterol binding protein-like 6 (Osbpl6), mRNA	0.625927	0.0999509	0.000637444	0.844644	0.140837	0.237057
NM_053628	Megf8	multiple EGF-like-domains 8 (Megf8), mRNA	0.626355	0.0240507	0.000177818	0.734802	0.0804971	0.00832586
NM_031320	Celsr3	cadherin, EGF LAG seven-pass G-type receptor 3 (Celsr3), mRNA	0.626579	0.0704511	0.000177818	1.31256	0.240817	0.0270008
NM_001110797; NM_020098	Pclo	no definition; no definition	0.626685	0.0155254	0.000177818	0.694759	0.154736	0.00178864
NM_001109545	Atg2a	autophagy related 2A (Atg2a), mRNA	0.626814	0.0561188	0.000177818	0.83792	0.0779376	0.191789
NM_053477	Mlycd	malonyl-CoA decarboxylase (Mlycd), mRNA	0.627878	0.0809039	0.000177818	0.703723	0.0269734	0.0129818
NM_001134798	Dcun1d2	DCN1, defective in cullin neddylation 1, domain containing 2 (Dcun1d2), mRNA	0.628132	0.0962487	0.0110523	0.911181	0.0535393	0.619816
NM_001037338	Ndufb4	NADH dehydrogenase (ubiquinone) 1 beta subcomplex 4 (Ndufb4), mRNA	0.628222	0.0485814	0.000177818	0.697187	0.0949407	0.0048338
NM_001173429	Sept6	septin 6 (Sept6), mRNA	0.628356	0.106037	0.000177818	0.938505	0.071658	0.672509
NM_001108517	Rps6ka4	ribosomal protein S6 kinase, polypeptide 4 (Rps6ka4), mRNA	0.628441	0.0476313	0.000177818	1.12402	0.0905144	0.398371
NM_134377	Clstn2	calsyntenin 2 (Clstn2), mRNA	0.628488	0.209154	0.0417962	1.47053	0.183097	0.00330517
NM_138832	Slc38a1	solute carrier family 38, member 1 (Slc38a1), mRNA	0.628944	0.0794677	0.000177818	0.797488	0.0772201	0.0751363
NM_138918	Ss18l1	synovial sarcoma translocation gene on chromosome 18-like 1 (Ss18l1), mRNA	0.629763	0.119164	0.0132538	0.977977	0.220921	0.910561
NM_001108407	Auh	no definition	0.629898	0.0963874	0.000177818	0.666775	0.11823	0.00146622
NM_001009676	Anks3	ankyrin repeat and sterile alpha motif domain containing 3 (Anks3), mRNA	0.630141	0.0401935	0.000177818	0.838702	0.0451899	0.223149
NM_001108341	Ulk1	unc-51 like autophagy activating kinase 1 (Ulk1), mRNA	0.630198	0.0491374	0.000177818	0.877361	0.099602	0.324845
NM_001105753; NM_001170531	Rasgrf1	no definition; RAS protein-specific guanine nucleotide-releasing factor 1 (Rasgrf1), transcript variant 1, mRNA	0.630424	0.0651733	0.000177818	0.849733	0.121714	0.180938
NM_001002815	Ece2	endothelin-converting enzyme 2 (Ece2), mRNA	0.630901	0.0999092	0.000177818	0.667463	0.108186	0.0143467
NM_001024308	LOC499742	no definition	0.630916	0.0833381	0.000177818	1.0713	0.472474	0.801121
NM_001134558	Uvssa	UV-stimulated scaffold protein A (Uvssa), mRNA	0.631337	0.0469566	0.0407272	0.724986	0.265341	0.208198
NM_001108397	Sugp2	SURP and G patch domain containing 2 (Sugp2), mRNA	0.631393	0.0675616	0.000177818	0.705745	0.0743135	0.00537367
NM_001109034	Zfp3	zinc finger protein 3 (Zfp3), mRNA	0.631722	0.125702	0.0346032	0.685769	0.0803869	0.088066
NM_053935	Sh3gl2	SH3-domain GRB2-like 2 (Sh3gl2), mRNA	0.631823	0.137956	0.000177818	0.942132	0.140007	0.663397
NM_021680	Nxph4	neurexophilin 4 (Nxph4), mRNA	0.631994	0.229274	0.000336763	1.35219	0.670175	0.207862
NM_001134958	Srgap2	SLIT-ROBO Rho GTPase activating protein 2 (Srgap2), mRNA	0.632095	0.0414079	0.000177818	0.722213	0.0631039	0.0143467
NM_001106074	Crlf1	cytokine receptor-like factor 1 (Crlf1), mRNA	0.632186	0.162706	0.000177818	0.702238	0.134692	0.0396643
NM_001276440	Krt71	keratin 71 (Krt71), mRNA	0.632292	0.0439749	0.00134388	0.524648	0.166617	0.108353
NM_001012191	Dtnb	dystrobrevin, beta (Dtnb), mRNA	0.632746	0.105298	0.000177818	1.12684	0.066779	0.403934
NM_001108323	Tango2	transport and golgi organization 2 homolog (Drosophila) (Tango2), mRNA	0.63292	0.113285	0.000177818	0.883331	0.0856982	0.36731
NM_001107963	Zswim5	zinc finger, SWIM-type containing 5 (Zswim5), mRNA	0.63316	0.0860348	0.000177818	0.824267	0.144112	0.259236
NM_001170600	Myh11	myosin, heavy chain 11, smooth muscle (Myh11), mRNA	0.633457	0.0860758	0.000336763	0.84029	0.232253	0.260191
NM_001107749	Tp53i11	tumor protein p53 inducible protein 11 (Tp53i11), mRNA	0.63348	0.227698	0.000336763	0.70801	0.125687	0.00563353
NM_001079940	Habp4	hyaluronan binding protein 4 (Habp4), mRNA	0.633499	0.0741368	0.000177818	1.03298	0.114999	0.827243
NM_013219	Cadps	Ca++-dependent secretion activator (Cadps), mRNA	0.634126	0.119877	0.000177818	0.835179	0.110501	0.149522
NM_001025056	Gmppa	GDP-mannose pyrophosphorylase A (Gmppa), mRNA	0.634649	0.0551335	0.00120623	0.689863	0.0327651	0.0259404
NM_001106227	Tmem160	transmembrane protein 160 (Tmem160), mRNA	0.635056	0.0859933	0.000490679	0.676683	0.0718492	0.00373249
NM_001013958	Wdr45	WD repeat domain 45 (Wdr45), mRNA	0.635572	0.0931031	0.00120623	0.754748	0.0863063	0.0793309
NM_001108288	Trim37	tripartite motif-containing 37 (Trim37), mRNA	0.635729	0.0684118	0.000177818	0.70351	0.0784894	0.0255623
NM_031600	Ptprn2	protein tyrosine phosphatase, receptor type, N polypeptide 2 (Ptprn2), mRNA	0.635849	0.0764327	0.000177818	0.766992	0.0794366	0.0216951
NM_001134763; NM_031234	Hip1r	huntingtin interacting protein 1 related (Hip1r), transcript variant 1, mRNA; huntingtin interacting protein 1 related (Hip1r), transcript variant 2, mRNA	0.635909	0.0490319	0.000177818	0.732105	0.113923	0.0120579
NM_001277694	Map3k5	mitogen-activated protein kinase kinase kinase 5 (Map3k5), mRNA	0.635964	0.0637156	0.00347936	1.18625	0.111339	0.224128
NM_001012105	Zbtb17	zinc finger and BTB domain containing 17 (Zbtb17), mRNA	0.636089	0.022414	0.000177818	1.13517	0.093488	0.39216
NM_031578	Tesk1	testis-specific kinase 1 (Tesk1), mRNA	0.63682	0.0513008	0.000177818	0.760799	0.0666271	0.0333225
NM_173290	Yy1	YY1 transcription factor (Yy1), mRNA	0.636883	0.0364149	0.000177818	0.82022	0.189362	0.154261
NM_001170465	Uqcr10	ubiquinol-cytochrome c reductase, complex III subunit X (Uqcr10), mRNA	0.637128	0.081563	0.000336763	0.694591	0.113862	0.0160444
NM_001126097	Uqcr11	ubiquinol-cytochrome c reductase, complex III subunit XI (Uqcr11), transcript variant 1, mRNA	0.637142	0.0882674	0.000177818	0.690661	0.0573648	0.00162725
NM_001008854	RT1-N2	RT1 class Ib, locus N2 (RT1-N2), mRNA	0.637147	0.0893497	0.0271148	0.751811	0.0661294	0.238491
NM_053358	Ssbp3	single stranded DNA binding protein 3 (Ssbp3), mRNA	0.637697	0.0370857	0.000177818	1.26671	0.225405	0.0476748
NM_001107880	Mtmr14	myotubularin related protein 14 (Mtmr14), mRNA	0.637957	0.046623	0.00174087	0.799841	0.0750843	0.173096
NM_017107	Ogt	O-linked N-acetylglucosamine (GlcNAc) transferase (Ogt), mRNA	0.638566	0.0507419	0.000177818	0.687235	0.0841192	0.00113878
NM_001107326	Kbtbd11	kelch repeat and BTB (POZ) domain containing 11 (Kbtbd11), mRNA	0.638587	0.101601	0.000177818	0.835275	0.131827	0.1819
NM_001108338	Fbxo21	F-box protein 21 (Fbxo21), mRNA	0.638596	0.0576969	0.000637444	0.678352	0.0971734	0.00549956
NM_017344	Gsk3a	glycogen synthase kinase 3 alpha (Gsk3a), mRNA	0.638699	0.0750788	0.000177818	0.6841	0.093993	0.00061643
NM_001134615	Slc7a14	solute carrier family 7, member 14 (Slc7a14), mRNA	0.639632	0.0878866	0.0177912	1.31902	0.22755	0.0480877
NM_001077683	Btbd6	BTB (POZ) domain containing 6 (Btbd6), mRNA	0.639788	0.0813929	0.00263586	0.792499	0.0920307	0.166265
NM_001108374	RGD1310110	similar to 3632451O06Rik protein (RGD1310110), mRNA	0.639889	0.113934	0.00453705	0.872343	0.159942	0.400484
NM_001014787	Igsf8	immunoglobulin superfamily, member 8 (Igsf8), mRNA	0.639961	0.0613951	0.000177818	0.921508	0.164309	0.549278
NM_001109570	Slmo1	slowmo homolog 1 (Drosophila) (Slmo1), mRNA	0.64019	0.0969867	0.00544073	0.962702	0.133406	0.847718
NM_013162	Rbp4	retinol binding protein 4, plasma (Rbp4), mRNA	0.64037	0.133236	0.000336763	0.868189	0.128473	0.463922
NM_001007656	Mapre3	microtubule-associated protein, RP/EB family, member 3 (Mapre3), mRNA	0.640558	0.0530971	0.000177818	0.754959	0.0656422	0.0181911
NM_001271253	Unc79	unc-79 homolog (C. elegans) (Unc79), mRNA	0.640583	0.0566905	0.000177818	0.822091	0.07965	0.141814
NM_001170474	Fam160b2	family with sequence similarity 160, member B2 (Fam160b2), mRNA	0.640778	0.0573533	0.000177818	0.933688	0.0568054	0.653977
NM_053440	Stmn2	stathmin 2 (Stmn2), mRNA	0.641677	0.123241	0.000177818	0.790798	0.0941965	0.0473818
NM_001191592	N6amt1	N-6 adenine-specific DNA methyltransferase 1 (putative) (N6amt1), mRNA	0.641864	0.0823962	0.0283947	0.791048	0.173995	0.336779
NM_001107309	Csgalnact1	chondroitin sulfate N-acetylgalactosaminyltransferase 1 (Csgalnact1), mRNA	0.642123	0.0473242	0.00199853	0.669811	0.132367	0.00656833
NM_053888	Myt1l	no definition	0.642127	0.0689664	0.000177818	0.875128	0.089731	0.29804
NM_017066	Ptn	pleiotrophin (Ptn), mRNA	0.642235	0.0321578	0.000177818	0.736701	0.106762	0.0108801
NM_053933; NM_053934; NM_053939; NM_053940; NM_053941; NM_053942; NM_199486; NM_199503; NM_199504; NM_199505; NM_199506; NM_199507; NM_199508; NM_199509; NM_201422	Pcdha4	no definition; no definition; no definition; no definition; no definition; protocadherin alpha 8 (Pcdha8), mRNA; no definition; no definition; no definition; no definition; no definition; no definition; protocadherin alpha 9 (Pcdha9), mRNA; protocadherin alpha subfamily C, 1 (Pcdhac1), mRNA; protocadherin alpha subfamily C, 2 (Pcdhac2), mRNA	0.642415	0.109546	0.000177818	0.702104	0.0679242	0.00387532
NM_001024258	Zfp574	zinc finger protein 574 (Zfp574), mRNA	0.64263	0.0421482	0.000336763	1.03937	0.0758619	0.80229
NM_001108210	Hs6st1	heparan sulfate 6-O-sulfotransferase 1 (Hs6st1), mRNA	0.642731	0.101829	0.000177818	1.42818	0.156377	0.00523916
NM_012690	Abcb4	ATP-binding cassette, subfamily B (MDR/TAP), member 4 (Abcb4), mRNA	0.643469	0.0615867	0.00324133	0.785641	0.118698	0.201999
NM_001100691	Numa1	nuclear mitotic apparatus protein 1 (Numa1), mRNA	0.643558	0.056603	0.000177818	0.796846	0.0784669	0.0669148
NM_201271	Lppr1	lipid phosphate phosphatase-related protein type 1 (Lppr1), mRNA	0.643973	0.215637	0.00251116	0.669927	0.188219	0.0881155
NM_001005906	Chpf	chondroitin polymerizing factor (Chpf), mRNA	0.644129	0.0917084	0.000177818	0.845027	0.089435	0.181379
NM_001034157	Gpank1	G patch domain and ankyrin repeats 1 (Gpank1), mRNA	0.644154	0.0841778	0.00803086	0.720972	0.141322	0.075807
NM_001271207	Rai1	retinoic acid induced 1 (Rai1), mRNA	0.644168	0.0744921	0.0408795	0.736883	0.0919874	0.115411
NM_001106828	Parp6	poly (ADP-ribose) polymerase family, member 6 (Parp6), mRNA	0.644371	0.0726103	0.000177818	0.871665	0.0359224	0.284558
NM_001012103	Trim32	tripartite motif-containing 32 (Trim32), mRNA	0.644386	0.129036	0.000490679	0.723614	0.026195	0.0266786
NM_181388	Spg7	spastic paraplegia 7 homolog (human) (Spg7), mRNA	0.644418	0.0385856	0.000177818	0.673697	0.0976849	0.00359248
NM_019128	Ina	internexin neuronal intermediate filament protein, alpha (Ina), mRNA	0.644581	0.0553288	0.000177818	1.00233	0.151804	0.987471
NM_053494	Slc2a8	solute carrier family 2, (facilitated glucose transporter) member 8 (Slc2a8), mRNA	0.644602	0.0712448	0.000336763	1.196	0.127356	0.20228
NM_001011998	Fbxo9	f-box protein 9 (Fbxo9), mRNA	0.64461	0.0603796	0.000177818	0.834977	0.0779003	0.158618
NM_134340	Clk3	CDC-like kinase 3 (Clk3), mRNA	0.644668	0.0271278	0.000177818	1.00314	0.0841511	0.985768
NM_001106562	Slc2a6	solute carrier family 2 (facilitated glucose transporter), member 6 (Slc2a6), mRNA	0.64511	0.12251	0.00324133	0.87633	0.113913	0.420986
NM_001012203	Klhdc3	kelch domain containing 3 (Klhdc3), mRNA	0.645297	0.0584105	0.000177818	0.757913	0.035072	0.0199737
NM_001108069	Stk11	serine/threonine kinase 11 (Stk11), mRNA	0.645601	0.0293371	0.025295	0.720058	0.0724129	0.11253
NM_001114602	Pcdhb5	protocadherin beta 5 (Pcdhb5), mRNA	0.64565	0.0935394	0.02202	0.697936	0.0859369	0.0495534
NM_001106095	Lig4	ligase IV, DNA, ATP-dependent (Lig4), mRNA	0.645841	0.0270009	0.0040712	0.971195	0.260594	0.880711
NM_175598	Ric8b	RIC8 guanine nucleotide exchange factor B (Ric8b), mRNA	0.645965	0.129184	0.00212692	1.06176	0.0927651	0.786738
NM_013187	Plcg1	phospholipase C, gamma 1 (Plcg1), mRNA	0.646255	0.0399742	0.000177818	0.877852	0.0541251	0.309124
NM_053807	Gripap1	GRIP1 associated protein 1 (Gripap1), mRNA	0.64653	0.0611326	0.000177818	0.939601	0.0662229	0.650521
NM_001127533	Mgat4b	mannosyl (alpha-1,3-)-glycoprotein beta-1,4-N-acetylglucosaminyltransferase, isozyme B (Mgat4b), mRNA	0.646824	0.0272369	0.000177818	0.721524	0.0880093	0.0139035
NM_001105729	Dpf1	no definition	0.646904	0.07469	0.000177818	1.01165	0.102453	0.940651
NM_001012158	Letm2	no definition	0.646957	0.110665	0.00990973	0.742861	0.204527	0.200294
NM_001108309	Sec14l1	SEC14-like 1 (S. cerevisiae) (Sec14l1), mRNA	0.647076	0.0869007	0.000177818	0.727588	0.0706535	0.00733062
NM_001163062	Zfp870	zinc finger protein 870 (Zfp870), mRNA	0.6471	0.0334109	0.0114528	1.04295	0.111031	0.849029
NM_001108751	Bcdin3d	BCDIN3 domain containing (Bcdin3d), mRNA	0.647102	0.0874282	0.0192522	0.745205	0.0912375	0.169869
NM_001024314	Abhd12	abhydrolase domain containing 12 (Abhd12), mRNA	0.647448	0.0220682	0.000177818	0.712574	0.0723735	0.00401673
NM_001013047	Mtm1	myotubularin 1 (Mtm1), mRNA	0.64754	0.105106	0.000336763	0.856708	0.103992	0.250714
NM_021681; NM_172090	Epb41l1	erythrocyte membrane protein band 4.1-like 1 (Epb41l1), transcript variant 1, mRNA; erythrocyte membrane protein band 4.1-like 1 (Epb41l1), transcript variant 2, mRNA	0.648233	0.0645025	0.000637444	0.981836	0.0455035	0.896748
NM_001191799	Trank1	tetratricopeptide repeat and ankyrin repeat containing 1 (Trank1), mRNA	0.648376	0.0408823	0.000177818	1.2551	0.318522	0.0738543
NM_001108284	Ksr1	kinase suppressor of ras 1 (Ksr1), mRNA	0.64851	0.0338455	0.000177818	0.862257	0.226938	0.324169
NM_001107051	Ezh1	enhancer of zeste 1 polycomb repressive complex 2 subunit (Ezh1), mRNA	0.648789	0.0850075	0.000177818	0.78481	0.0775523	0.0550171
NM_001106985	Syngr3	synaptogyrin 3 (Syngr3), mRNA	0.648855	0.107273	0.000177818	0.762605	0.1273	0.0296414
NM_001106258	Tbc1d17	TBC1 domain family, member 17 (Tbc1d17), mRNA	0.649063	0.0727114	0.000177818	0.736972	0.0892741	0.0223445
NM_001134581	C2cd5	C2 calcium-dependent domain containing 5 (C2cd5), mRNA	0.649163	0.0712316	0.000177818	0.850104	0.107091	0.224252
NM_001108735	Mbd3	no definition	0.6493	0.0598794	0.000177818	0.680808	0.1122	0.00194911
NM_021849	Rfng	RFNG O-fucosylpeptide 3-beta-N-acetylglucosaminyltransferase (Rfng), mRNA	0.649494	0.108905	0.00212692	0.82712	0.0440668	0.208622
NM_001107810	Pcmtd2	protein-L-isoaspartate (D-aspartate) O-methyltransferase domain containing 2 (Pcmtd2), mRNA	0.649958	0.0569518	0.000177818	0.726115	0.107284	0.0118131
NM_053997	Kcnc3	potassium voltage gated channel, Shaw-related subfamily, member 3 (Kcnc3), mRNA	0.650021	0.0838097	0.000177818	0.80669	0.120835	0.0774984
NM_031609	Nbl1	neuroblastoma 1, DAN family BMP antagonist (Nbl1), mRNA	0.650523	0.0538415	0.000177818	0.828129	0.112841	0.139088
NM_001109219	Tmem243	transmembrane protein 243, mitochondrial (Tmem243), mRNA	0.650626	0.056672	0.00990973	0.781155	0.183228	0.223787
NM_001271502	Ctnnd2	catenin (cadherin-associated protein), delta 2 (Ctnnd2), mRNA	0.650714	0.0690957	0.000177818	0.885942	0.109392	0.338453
NM_001270385; NM_001271270	Kif28p	similar to kinesin-like protein (103.5 kD) (klp-6) (RGD1559696), mRNA; AT hook containing transcription factor 1 (Ahctf1), mRNA	0.650958	0.0488352	0.000336763	1.35655	0.0833138	0.022647
NM_001126276	Zfp579	zinc finger protein 579 (Zfp579), mRNA	0.650976	0.0586402	0.00383322	0.922393	0.237142	0.683328
NM_001271495	LOC690911	similar to Msx2-interacting protein (SPEN homolog) (SMART/HDAC1-associated repressor protein) (LOC690911), mRNA	0.651221	0.0254233	0.000177818	0.846027	0.0888147	0.194858
NM_001009831	Atl1	atlastin GTPase 1 (Atl1), mRNA	0.651567	0.141734	0.000177818	0.863803	0.109847	0.245101
NM_031605	Cyp4a8	cytochrome P450, family 4, subfamily a, polypeptide 8 (Cyp4a8), mRNA	0.651591	0.056339	0.00251116	0.467903	0.526669	1
NM_001005761	Mtmr9	myotubularin related protein 9 (Mtmr9), mRNA	0.651773	0.0412901	0.00225528	0.762325	0.125287	0.047223
NM_001004083	Egln2	egl-9 family hypoxia-inducible factor 2 (Egln2), mRNA	0.65209	0.0558844	0.000177818	0.7642	0.0684462	0.0304264
NM_001025411	Dnaja4	DnaJ (Hsp40) homolog, subfamily A, member 4 (Dnaja4), mRNA	0.652518	0.108049	0.000177818	0.7463	0.127135	0.0178944
NM_053541	Lrp3	low density lipoprotein receptor-related protein 3 (Lrp3), mRNA	0.652821	0.0843039	0.0108373	0.853615	0.155902	0.315534
NM_057130	Hrk	no definition	0.653103	0.179114	0.000490679	0.802214	0.297628	0.124256
NM_001107348	Rreb1	ras responsive element binding protein 1 (Rreb1), mRNA	0.65371	0.102317	0.000177818	1.17725	0.265921	0.316959
NM_031351	Atrn	attractin (Atrn), mRNA	0.654035	0.0590285	0.000336763	0.77806	0.0570152	0.0348066
NM_001191790	Spryd3	SPRY domain containing 3 (Spryd3), mRNA	0.654151	0.0889711	0.000177818	0.751235	0.0315267	0.0137943
NM_001014137	LOC361016	no definition	0.654197	0.134607	0.00395168	0.734016	0.143172	0.0844281
NM_001170403	Orai2	ORAI calcium release-activated calcium modulator 2 (Orai2), mRNA	0.654245	0.126104	0.000177818	1.33128	0.324205	0.0212927
NM_001107914	Bai2	brain-specific angiogenesis inhibitor 2 (Bai2), mRNA	0.654408	0.0758007	0.000336763	0.771808	0.0753149	0.0236709
NM_001025745	Zfand2b	zinc finger, AN1 type domain 2B (Zfand2b), mRNA	0.654616	0.072453	0.00698168	0.718147	0.102639	0.0541171
NM_012910	Arrb1	arrestin, beta 1 (Arrb1), mRNA	0.65501	0.0454477	0.000336763	0.940639	0.166632	0.683253
NM_031662	Camkk1	calcium/calmodulin-dependent protein kinase kinase 1, alpha (Camkk1), mRNA	0.65505	0.0564574	0.000177818	0.747989	0.0703151	0.0131028
NM_134345	Cox8a	cytochrome c oxidase subunit VIIIa (Cox8a), mRNA	0.65526	0.0527639	0.000177818	0.694668	0.0869926	0.00272441
NM_181473	Klhl24	no definition	0.655514	0.0468688	0.000490679	0.780728	0.151733	0.0573458
NM_001040019; NM_012489	Acaa1b	no definition; no definition	0.65552	0.0719319	0.000336763	0.69623	0.0657927	0.00919384
NM_001024254	Taok3	TAO kinase 3 (Taok3), mRNA	0.655784	0.0430868	0.000177818	0.716305	0.107805	0.0124062
NM_001013869	Cc2d1a	coiled-coil and C2 domain containing 1A (Cc2d1a), mRNA	0.6561	0.070699	0.000336763	0.669406	0.112441	0.00162725
NM_001034948	Zfyve19	zinc finger, FYVE domain containing 19 (Zfyve19), mRNA	0.656252	0.100375	0.0147272	0.714051	0.126669	0.0944328
NM_001277283	Irak1bp1	no definition	0.656295	0.104808	0.0065479	0.839372	0.124791	0.353761
NM_001191084	Wdr24	WD repeat domain 24 (Wdr24), mRNA	0.656352	0.0334047	0.00120623	0.721129	0.0622105	0.0186151
NM_001107355	Vps41	vacuolar protein sorting 41 homolog (S. cerevisiae) (Vps41), mRNA	0.656428	0.0515358	0.000177818	0.683763	0.123052	0.000971113
NM_001037220	Ap5z1	adaptor-related protein complex 5, zeta 1 subunit (Ap5z1), mRNA	0.656562	0.0411247	0.000781969	0.815302	0.114586	0.198211
NM_001134565	Trak1	trafficking protein, kinesin binding 1 (Trak1), mRNA	0.657297	0.0169727	0.000177818	0.696082	0.052266	0.00162725
NM_001106743	Zfyve1	zinc finger, FYVE domain containing 1 (Zfyve1), mRNA	0.657491	0.0397296	0.000781969	0.868489	0.0997125	0.343619
NM_001101006	Pja1	similar to praja1, RING-H2 motif containing (LOC683077), mRNA	0.657875	0.079097	0.000336763	0.738757	0.105249	0.0096799
NM_001126288	Pld4	phospholipase D family, member 4 (Pld4), mRNA	0.658058	0.110236	0.00324133	0.835429	0.132975	0.313643
NM_001106807	Zfp653	zinc finger protein 653 (Zfp653), mRNA	0.65821	0.100969	0.00441444	0.946795	0.129018	0.775038
NM_001025765	Zfp90	zinc finger protein 90 (Zfp90), mRNA	0.658304	0.0957564	0.0239323	0.66783	0.0737014	0.0600553
NM_001126272	Zfp692	no definition	0.658396	0.124948	0.000336763	0.729764	0.169545	0.0498236
NM_001170334	Gfod1	glucose-fructose oxidoreductase domain containing 1 (Gfod1), mRNA	0.658999	0.0922143	0.00395168	0.826814	0.0727457	0.175699
NM_001106617	Rad52	RAD52 homolog (S. cerevisiae) (Rad52), mRNA	0.659082	0.0632709	0.0261391	0.844469	0.198142	0.471101
NM_031139	Usf2	upstream transcription factor 2, c-fos interacting (Usf2), mRNA	0.659236	0.0415674	0.000177818	0.85953	0.141961	0.245109
NM_019196	Mpdz	multiple PDZ domain protein (Mpdz), mRNA	0.659304	0.0693077	0.000336763	0.715523	0.12729	0.00669036
NM_001191726	Hs6st2	heparan sulfate 6-O-sulfotransferase 2 (Hs6st2), mRNA	0.659433	0.15394	0.00147737	1.02794	0.16034	0.887361
NM_001103364	Mroh1	maestro heat-like repeat family member 1 (Mroh1), mRNA	0.659582	0.0403207	0.0214551	0.855575	0.0796771	0.411716
NM_001012108; NM_001163506	Thumpd2	no definition; THUMP domain containing 2 (Thumpd2), transcript variant 1, mRNA	0.659806	0.0897347	0.0170088	0.904719	0.131587	0.651009
NM_017320	Ctss	no definition	0.660124	0.109688	0.000336763	0.692999	0.146899	0.00316273
NM_001107414	Rpgrip1l	Rpgrip1-like (Rpgrip1l), mRNA	0.660153	0.051408	0.000177818	0.719161	0.190884	0.0169241
NM_001024871	Rabepk	Rab9 effector protein with kelch motifs (Rabepk), mRNA	0.660166	0.0745651	0.0040712	0.728218	0.0842085	0.0502664
NM_001271445	Adamts10	no definition	0.660271	0.0507271	0.000781969	0.839651	0.144391	0.345185
NM_019239	Mgat3	mannosyl (beta-1,4-)-glycoprotein beta-1,4-N-acetylglucosaminyltransferase (Mgat3), mRNA	0.660454	0.116437	0.000336763	0.934558	0.0545024	0.635861
NM_001164264	Rnf187	ring finger protein 187 (Rnf187), mRNA	0.660537	0.0734	0.000177818	0.704551	0.0542777	0.00272441
NM_021655	Chga	no definition	0.660653	0.12209	0.000177818	1.30814	0.24919	0.0293536
NM_053585	Madd	MAP-kinase activating death domain (Madd), mRNA	0.660871	0.0940826	0.000177818	0.702027	0.0888695	0.00226624
NM_001013859	Inpp5k	no definition	0.661523	0.0568707	0.00429926	0.734459	0.0980294	0.0426923
NM_184049	Stk25	serine/threonine kinase 25 (Stk25), mRNA	0.661594	0.0533705	0.0345163	0.881162	0.0260762	0.444444
NM_001134583	Prpf40b	PRP40 pre-mRNA processing factor 40 homolog B (S. cerevisiae) (Prpf40b), mRNA	0.661924	0.0784082	0.000177818	0.970134	0.15096	0.847841
NM_001009292	Slx1b	SLX1 structure-specific endonuclease subunit homolog B (S. cerevisiae) (Slx1b), mRNA	0.662197	0.0821877	0.000637444	0.673371	0.084456	0.00793875
NM_001191578	Phldb1	pleckstrin homology-like domain, family B, member 1 (Phldb1), mRNA	0.662585	0.0840964	0.000177818	0.741596	0.0846075	0.0139035
NM_012785	Coq7	coenzyme Q7 homolog, ubiquinone (yeast) (Coq7), mRNA	0.662678	0.089513	0.0112485	0.785341	0.0866983	0.180938
NM_001191905	Scrt2	scratch family zinc finger 2 (Scrt2), mRNA	0.663042	0.155163	0.0152101	1.24263	0.350715	0.270927
NM_031007	Adcy2	adenylate cyclase 2 (brain) (Adcy2), mRNA	0.66327	0.118565	0.000177818	0.712351	0.0428958	0.00537367
NM_001007751; NM_001135896	MGC94207	similar to RIKEN cDNA C030006K11 (MGC94207), mRNA; leucine rich repeat containing 24 (Lrrc24), mRNA	0.663823	0.0704473	0.00092669	0.823765	0.123874	0.186945
NM_147135	Sbk1	SH3 domain binding kinase 1 (Sbk1), mRNA	0.664051	0.0829843	0.000336763	0.84432	0.108925	0.224609
NM_001134766	Ccdc62	coiled-coil domain containing 62 (Ccdc62), mRNA	0.66449	0.109476	0.00990973	0.873068	0.293968	0.537405
NM_001106440	Apoa1bp	no definition	0.664821	0.0898724	0.000637444	0.732992	0.0102723	0.0224322
NM_138710	Dab2ip	DAB2 interacting protein (Dab2ip), mRNA	0.665027	0.0284238	0.000336763	0.695958	0.066519	0.00272441
NM_031002	Inpp4a	inositol polyphosphate-4-phosphatase, type I (Inpp4a), mRNA	0.665249	0.0344627	0.000336763	1.1645	0.101724	0.212137
NM_001134863	Stox2	storkhead box 2 (Stox2), mRNA	0.665532	0.0651765	0.000177818	0.853898	0.145725	0.222791
NM_001031627	LOC606294	hypothetical protein LOC606294 (LOC606294), mRNA	0.665551	0.0731272	0.000177818	0.684444	0.0915059	0.00330517
NM_080582	Abcb6	ATP-binding cassette, subfamily B (MDR/TAP), member 6 (Abcb6), mRNA	0.665639	0.0910521	0.000177818	0.791	0.0700802	0.090707
NM_198759	Arhgap27	Rho GTPase activating protein 27 (Arhgap27), mRNA	0.665882	0.0526786	0.00312475	0.931848	0.121362	0.743777
NM_001143817	Slc26a6	solute carrier family 26 (anion exchanger), member 6 (Slc26a6), mRNA	0.665952	0.0418276	0.0137586	1.00564	0.102877	0.987481
NM_022624	Slc22a23	solute carrier family 22, member 23 (Slc22a23), mRNA	0.665986	0.0273566	0.000177818	0.903931	0.0874658	0.442355
NM_001033914; NM_021852	Epn2	epsin 2 (Epn2), transcript variant 2, mRNA; epsin 2 (Epn2), transcript variant 1, mRNA	0.666226	0.0424578	0.000177818	0.987989	0.134097	0.936149
NM_001106408	Dimt1	DIM1 dimethyladenosine transferase 1 homolog (S. cerevisiae) (Dimt1), mRNA	1.50016	0.18132	0.0127701	1.43577	0.106155	0.063953
NM_134467	Rnf38	ring finger protein 38 (Rnf38), mRNA	1.50062	0.154823	0.0074002	1.35827	0.198204	0.0464221
NM_022949	Rpl14	ribosomal protein L14 (Rpl14), mRNA	1.50096	0.0986934	0.000177818	1.27705	0.168024	0.0409595
NM_053864	Vcp	valosin-containing protein (Vcp), mRNA	1.50109	0.105288	0.000177818	1.14787	0.0730627	0.259994
NM_001108410	Cd83	CD83 molecule (Cd83), mRNA	1.50124	0.317871	0.0060042	0.986735	0.181886	0.938019
NM_001108104	Alg12	asparagine-linked glycosylation 12, alpha-1,6-mannosyltransferase (Alg12), mRNA	1.50141	0.221428	0.0130652	1.31427	0.12476	0.121159
NM_001135846	Rrn3	RRN3 RNA polymerase I transcription factor homolog (S. cerevisiae) (Rrn3), mRNA	1.50157	0.107473	0.000336763	1.21393	0.0865262	0.139846
NM_001108925	Psmd13	proteasome (prosome, macropain) 26S subunit, non-ATPase, 13 (Psmd13), mRNA	1.50203	0.133374	0.000177818	1.26185	0.0292351	0.061732
NM_176080	Naglt1	Na+ dependent glucose transporter 1 (Naglt1), mRNA	1.50276	0.246807	0.0114528	1.37624	0.344325	1
NM_001009422	Nipsnap3b	nipsnap homolog 3B (C. elegans) (Nipsnap3b), mRNA	1.50278	0.207058	0.0231137	0.912018	0.0841272	0.631309
NM_001007652	Pole3	polymerase (DNA directed), epsilon 3, accessory subunit (Pole3), mRNA	1.50366	0.150174	0.000490679	1.08376	0.0690448	0.599415
NM_001109482	Ubxn2a	UBX domain protein 2A (Ubxn2a), mRNA	1.50386	0.206793	0.000336763	1.48281	0.143819	0.00178864
NM_001013167	Wasf2	no definition	1.50471	0.135555	0.00336208	1.00488	0.2249	0.978233
NM_001037204	Taf1a	TATA box binding protein (Tbp)-associated factor, RNA polymerase I, A (Taf1a), mRNA	1.50527	0.173588	0.0349502	1.33852	0.175603	0.156386
NM_001106097	Med10	mediator complex subunit 10 (Med10), mRNA	1.5054	0.231448	0.00212692	1.28772	0.119495	0.0771749
NM_031023	Ctbs	chitobiase, di-N-acetyl- (Ctbs), mRNA	1.50644	0.090401	0.0078108	1.04426	0.0769065	0.851925
NM_001013119	Gna13	guanine nucleotide binding protein (G protein), alpha 13 (Gna13), mRNA	1.50654	0.220823	0.0101181	1.24201	0.192416	0.243865
NM_001191831	Dcp1a	decapping mRNA 1A (Dcp1a), mRNA	1.50666	0.135476	0.0221131	1.12742	0.215017	0.561043
NM_001034015; NM_053816	Calcr	calcitonin receptor (Calcr), transcript variant 1a, mRNA; calcitonin receptor (Calcr), transcript variant 1b, mRNA	1.50758	0.545062	0.0235849	1	1	1
NM_012531	Comt	catechol-O-methyltransferase (Comt), mRNA	1.50807	0.0611272	0.00161011	1.11797	0.0734134	0.527659
NM_001009703	Tmed9	transmembrane emp24 protein transport domain containing 9 (Tmed9), mRNA	1.50827	0.167335	0.000177818	1.38659	0.0942425	0.0085682
NM_001037768	Nagk	N-acetylglucosamine kinase (Nagk), mRNA	1.50863	0.121058	0.00312475	0.891109	0.0630079	0.517823
NM_001271293; NM_001271294	Thoc7	THO complex 7 homolog (Drosophila) (Thoc7), transcript variant 1, mRNA; THO complex 7 homolog (Drosophila) (Thoc7), transcript variant 2, mRNA	1.50931	0.206904	0.000177818	1.47375	0.162244	0.00316273
NM_001011899	Gart	phosphoribosylglycinamide formyltransferase (Gart), mRNA	1.50934	0.129792	0.000177818	0.910924	0.0381083	0.522108
NM_001108060	RGD1305743	Mtfp1-like proline rich protein gene (RGD1305743), mRNA	1.50966	0.0899745	0.00312475	1.26163	0.285544	0.155521
NM_053518	Lyst	no definition	1.51003	0.152327	0.00092669	1.19094	0.205202	0.213932
NM_133539	Mrpl17	mitochondrial ribosomal protein L17 (Mrpl17), mRNA	1.51045	0.102474	0.000177818	1.16304	0.0630309	0.276156
NM_001100983; NM_001109484; NM_001109486	Myl6l	myosin, light polypeptide 6, alkali, smooth muscle and non-muscle-like (Myl6l), mRNA; myosin, light chain 6, alkali, smooth muscle and non-muscle (Myl6), mRNA; no definition	1.51144	0.144881	0.000637444	1.37009	0.0712584	0.0184015
NM_001169127	Tspan14	tetraspanin 14 (Tspan14), mRNA	1.51175	0.114445	0.001067	0.803583	0.0692826	0.152443
NM_001024876	Nsmce2	non-SMC element 2, MMS21 homolog (S. cerevisiae) (Nsmce2), mRNA	1.51201	0.146532	0.00927458	0.956922	0.187286	0.832752
NM_001044235	Fcf1	FCF1 rRNA-processing protein (Fcf1), mRNA	1.5121	0.158527	0.00147737	1.45585	0.142296	0.0163747
NM_001107789	Hm13	histocompatibility minor 13 (Hm13), mRNA	1.51213	0.117726	0.000490679	1.19815	0.0919508	0.196694
NM_031054	Mmp2	no definition	1.51249	0.182902	0.0195475	1.16627	0.203581	0.487842
NM_013159	Ide	insulin degrading enzyme (Ide), mRNA	1.51261	0.102928	0.000490679	1.47245	0.10158	0.00257971
NM_153309	Mina	myc induced nuclear antigen (Mina), mRNA	1.5129	0.278495	0.0126721	1.10043	0.10432	0.653977
NM_001012178	Mynn	myoneurin (Mynn), mRNA	1.51326	0.140394	0.0084465	1.36816	0.210795	0.0852409
NM_024484	Alas1	aminolevulinate, delta-, synthase 1 (Alas1), mRNA	1.51365	0.101559	0.000177818	1.21733	0.114403	0.155386
NM_001108576	Mrps2	mitochondrial ribosomal protein S2 (Mrps2), mRNA	1.51393	0.148217	0.000177818	1.37016	0.129059	0.0131028
NM_001109581	Lbhd1	hypothetical protein LOC690349 (LOC690349), mRNA	1.51403	0.317925	0.0157589	1.31847	0.213622	0.162665
NM_001025667	Rnf2	ring finger protein 2 (Rnf2), mRNA	1.51458	0.244297	0.001067	1.33282	0.0681891	0.0374125
NM_001002279	Rnf166	ring finger protein 166 (Rnf166), mRNA	1.51471	0.147131	0.000336763	1.40645	0.0884618	0.0284707
NM_001108856	Vamp4	vesicle-associated membrane protein 4 (Vamp4), mRNA	1.51582	0.121268	0.000177818	1.16614	0.0852436	0.257726
NM_001100584	Pign	phosphatidylinositol glycan anchor biosynthesis, class N (Pign), mRNA	1.51592	0.0430949	0.0381939	1.06039	0.105529	0.798762
NM_001044228	Pes1	pescadillo ribosomal biogenesis factor 1 (Pes1), mRNA	1.51675	0.142923	0.000177818	1.39496	0.110301	0.00906172
NM_001012464	Terf1	telomeric repeat binding factor (NIMA-interacting) 1 (Terf1), mRNA	1.51753	0.0677933	0.00760086	1.1412	0.181496	0.469386
NM_001009369	Mrpl38	mitochondrial ribosomal protein L38 (Mrpl38), mRNA	1.51829	0.215374	0.000781969	1.03272	0.0911931	0.849498
NM_001014064	Pars2	prolyl-tRNA synthetase 2, mitochondrial (putative) (Pars2), mRNA	1.51829	0.20603	0.0165267	1.11743	0.0678226	0.61245
NM_001108772	Pgm3	phosphoglucomutase 3 (Pgm3), mRNA	1.51837	0.239244	0.0112485	1.28243	0.108598	0.147026
NM_001127578	Fam91a1	family with sequence similarity 91, member A1 (Fam91a1), mRNA	1.51852	0.0796594	0.000177818	1.35223	0.0453268	0.0151412
NM_053757	Aimp1	aminoacyl tRNA synthetase complex-interacting multifunctional protein 1 (Aimp1), mRNA	1.51919	0.187611	0.000336763	1.32932	0.190695	0.0328184
NM_001009631	Tmco1	transmembrane and coiled-coil domains 1 (Tmco1), mRNA	1.51947	0.141666	0.000637444	1.33263	0.117238	0.0479116
NM_001108607	Cse1l	CSE1 chromosome segregation 1-like (yeast) (Cse1l), mRNA	1.52114	0.190183	0.000490679	1.19169	0.0426407	0.187701
NM_134396	Micu2	mitochondrial calcium uptake 2 (Micu2), mRNA	1.52176	0.261339	0.000177818	0.964728	0.16398	0.817168
NM_001025676	Rbm22	RNA binding motif protein 22 (Rbm22), mRNA	1.52224	0.0921494	0.000177818	1.31178	0.123903	0.0506784
NM_001109290	Zfp202	zinc finger protein 202 (Zfp202), mRNA	1.52258	0.373938	0.0162283	1.38914	0.192134	0.0947899
NM_001108445	Anapc10	anaphase promoting complex subunit 10 (Anapc10), mRNA	1.52354	0.0803815	0.0306279	1.07723	0.123239	0.766843
NM_001107107	Ets2	v-ets avian erythroblastosis virus E26 oncogene homolog 2 (Ets2), mRNA	1.52355	0.277786	0.000177818	1.19541	0.182568	0.164398
NM_001106603	Cct7	chaperonin containing Tcp1, subunit 7 (eta) (Cct7), mRNA	1.52413	0.147645	0.000177818	1.20524	0.0589473	0.128131
NM_001025271	Sfpq	splicing factor proline/glutamine-rich (Sfpq), mRNA	1.52471	0.166162	0.000177818	1.37785	0.203369	0.00869519
NM_031631	Vapa	VAMP (vesicle-associated membrane protein)-associated protein A (Vapa), mRNA	1.52527	0.162159	0.000177818	1.27701	0.0819434	0.041572
NM_001127568	RGD1562161	similar to chromosome X open reading frame 23 (RGD1562161), mRNA	1.52594	0.23287	0.0182854	1.42456	0.247182	0.056571
NM_001098782	Serf2	no definition	1.52611	0.101741	0.000177818	1.11218	0.110352	0.437989
NM_001108490	Tm6sf1	transmembrane 6 superfamily member 1 (Tm6sf1), mRNA	1.52665	0.0715743	0.0157589	1.13139	0.104684	0.586804
NM_019251	Bet1	Bet1 golgi vesicular membrane trafficking protein (Bet1), mRNA	1.52669	0.252907	0.000336763	1.16069	0.235401	0.369107
NM_001191780	Scyl2	SCY1-like 2 (S. cerevisiae) (Scyl2), mRNA	1.52692	0.0686929	0.000177818	1.21096	0.0708055	0.16833
NM_001107728	Rap1gds1	RAP1, GTP-GDP dissociation stimulator 1 (Rap1gds1), mRNA	1.52804	0.181739	0.000177818	1.11424	0.0823775	0.38906
NM_138901	Pigl	no definition	1.52941	0.169682	0.0169165	1.19322	0.190961	0.422936
NM_130430	Psmd9	no definition	1.52948	0.148375	0.000637444	1.24868	0.168806	0.137827
NM_001191083	Rpp30	ribonuclease P/MRP 30 subunit (Rpp30), mRNA	1.52964	0.176394	0.00186885	1.26799	0.0926627	0.164979
NM_001109037	Gemin4	gem (nuclear organelle) associated protein 4 (Gemin4), mRNA	1.5303	0.119076	0.0111539	1.2584	0.185683	0.211052
NM_134399	Mk1	Mk1 protein (Mk1), mRNA	1.53067	0.054811	0.000177818	1.45625	0.227491	0.0155855
NM_001025686	Sec22b	SEC22 vesicle trafficking protein homolog B (S. cerevisiae) (Sec22b), mRNA	1.53077	0.185171	0.000177818	1.11249	0.0571468	0.434858
NM_001271237	Snrpe	small nuclear ribonucleoprotein polypeptide E (Snrpe), mRNA	1.53112	0.185731	0.00134388	1.25693	0.233962	0.171119
NM_001109373	Hmg1l1	high-mobility group (nonhistone chromosomal) protein 1-like 1 (Hmg1l1), mRNA	1.53179	0.0952692	0.000177818	1.33688	0.180404	0.029077
NM_017073	Glul	glutamate-ammonia ligase (Glul), mRNA	1.53195	0.163979	0.00698168	1.12905	0.113249	0.372482
NM_001012064	Pvrl2	poliovirus receptor-related 2 (Pvrl2), mRNA	1.53261	0.0659081	0.00634335	1.09298	0.104325	0.683328
NM_001127600	Aida	axin interactor, dorsalization associated (Aida), mRNA	1.53266	0.0315621	0.000177818	1.21377	0.0821328	0.156326
NM_030826	Gpx1	glutathione peroxidase 1 (Gpx1), mRNA	1.53323	0.112562	0.000177818	1.31244	0.200964	0.051243
NM_148892	Ostf1	osteoclast stimulating factor 1 (Ostf1), mRNA	1.53462	0.156828	0.000637444	0.967442	0.126895	0.859159
NM_001047874	RGD1304704	similar to Hypothetical protein CGI-99 (RGD1304704), mRNA	1.53598	0.1175	0.000177818	1.36271	0.0670956	0.0232675
NM_013111	Slc7a1	solute carrier family 7 (cationic amino acid transporter, y+ system), member 1 (Slc7a1), mRNA	1.53659	0.088938	0.000177818	1.4749	0.151834	0.0013047
NM_012839	Cycs	cytochrome c, somatic (Cycs), mRNA	1.53714	0.19562	0.000177818	1.37493	0.111346	0.00630229
NM_001106300	Ate1	arginyltransferase 1 (Ate1), mRNA	1.53806	0.0796922	0.000177818	1.45859	0.112851	0.00226624
NM_022293	Kcnk13	potassium channel, subfamily K, member 13 (Kcnk13), mRNA	1.53811	0.369942	0.0416453	1.50879	0.31827	0.110168
NM_017285	Psmb3	proteasome (prosome, macropain) subunit, beta type 3 (Psmb3), mRNA	1.53814	0.192211	0.000177818	1.1951	0.103407	0.190367
NM_134359	Ppp4c	protein phosphatase 4, catalytic subunit (Ppp4c), mRNA	1.53859	0.102574	0.000336763	1.32858	0.133013	0.040772
NM_057195	Smu1	smu-1 suppressor of mec-8 and unc-52 homolog (C. elegans) (Smu1), mRNA	1.5389	0.209849	0.000177818	1.27736	0.104353	0.0673719
NM_001106210	Rnaset2	ribonuclease T2 (Rnaset2), mRNA	1.53925	0.138968	0.000336763	1.29416	0.297787	0.0679648
NM_053578	Atp6v0e1	ATPase, H+ transporting, lysosomal, V0 subunit e1 (Atp6v0e1), mRNA	1.54031	0.145938	0.000336763	1.181	0.190311	0.318404
NM_001108382	Ccdc25	coiled-coil domain containing 25 (Ccdc25), mRNA	1.54084	0.176753	0.000177818	1.33362	0.08328	0.0344241
NM_172036	Gabarap	GABA(A) receptor-associated protein (Gabarap), mRNA	1.54098	0.126334	0.000177818	1.05351	0.103767	0.727734
NM_001047906	Bub3	no definition	1.54172	0.112428	0.000177818	1.2895	0.12243	0.0739266
NM_001004198	Tbp	TATA box binding protein (Tbp), mRNA	1.54186	0.186374	0.0112485	1.30154	0.228026	0.152543
NM_001106999	RGD1310352	similar to HTGN29 protein; keratinocytes associated transmembrane protein 2 (RGD1310352), mRNA	1.54214	0.110111	0.000177818	1.19914	0.0823629	0.168698
NM_001135020	Sec61g	SEC61, gamma subunit (Sec61g), mRNA	1.54235	0.241165	0.00092669	1.23422	0.0802351	0.18256
NM_001106187	Sf3b3	splicing factor 3b, subunit 3 (Sf3b3), mRNA	1.54257	0.182896	0.000177818	1.22701	0.0678409	0.105419
NM_001109339	Eif2a	eukaryotic translation initiation factor 2A (Eif2a), mRNA	1.54367	0.083932	0.000177818	1.12579	0.182735	0.438769
NM_012923	Ccng1	cyclin G1 (Ccng1), mRNA	1.54391	0.243657	0.000177818	1.1956	0.108748	0.152148
NM_001082409	Fbxw17	F-box and WD-40 domain protein 17 (Fbxw17), mRNA	1.5441	0.274809	0.0462966	0.748437	0.129359	0.201608
NM_001107924	Slc35a1	solute carrier family 35 (CMP-sialic acid transporter), member A1 (Slc35a1), mRNA	1.54451	0.14445	0.000177818	0.927288	0.0796113	0.678918
NM_145094	Rab31	RAB31, member RAS oncogene family (Rab31), mRNA	1.54491	0.201792	0.000177818	0.888709	0.0636901	0.369752
NM_021581	P3h4	leprecan-like 4 (Leprel4), mRNA	1.5472	0.251016	0.00336208	1.08992	0.184598	0.675401
NM_012598	Lpl	lipoprotein lipase (Lpl), mRNA	1.54746	0.27767	0.000177818	1.10431	0.177874	0.614766
NM_001012001	Lrrc2	leucine rich repeat containing 2 (Lrrc2), mRNA	1.54785	0.130237	0.000177818	0.626034	0.280343	0.063785
NM_001107861	Kbtbd2	kelch repeat and BTB (POZ) domain containing 2 (Kbtbd2), mRNA	1.54809	0.143563	0.000177818	1.28212	0.102213	0.0499104
NM_001025126	Rfwd2	ring finger and WD repeat domain 2, E3 ubiquitin protein ligase (Rfwd2), mRNA	1.54836	0.132653	0.000177818	1.19315	0.078128	0.188807
NM_001034164; NM_032612	Stat1	no definition; signal transducer and activator of transcription 1 (Stat1), transcript variant alpha, mRNA	1.54858	0.165627	0.000177818	1.11414	0.172603	0.471369
NM_001025057	LOC502176	hypothetical protein LOC502176 (LOC502176), mRNA	1.54889	0.223336	0.0488937	0.821942	0.228073	0.553613
NM_012875	Rpl39	ribosomal protein L39 (Rpl39), mRNA	1.5489	0.0801463	0.000177818	1.45114	0.224973	0.00590533
NM_001106665	Ttc39b	tetratricopeptide repeat domain 39B (Ttc39b), mRNA	1.5494	0.216284	0.0444132	0.980141	0.0283131	0.915547
NM_001009704	Sipa1l2	signal-induced proliferation-associated 1 like 2 (Sipa1l2), mRNA	1.55015	0.256424	0.000177818	1.10738	0.0875127	0.47941
NM_145091	Pdp2	pyruvate dehyrogenase phosphatase catalytic subunit 2 (Pdp2), mRNA	1.55017	0.205277	0.0138488	0.879326	0.0582196	0.497597
NM_001024800	Tmx1	thioredoxin-related transmembrane protein 1 (Tmx1), mRNA	1.55023	0.112504	0.000177818	1.37656	0.0537421	0.0102712
NM_001012352	Dusp26	dual specificity phosphatase 26 (putative) (Dusp26), mRNA	1.55057	0.223308	0.000177818	1.48348	0.411101	0.00210998
NM_001006960	Mtfp1	mitochondrial fission process 1 (Mtfp1), mRNA	1.554	0.570708	0.0494972	1.26202	0.0747619	0.186105
NM_001017451	Slc35f6	solute carrier family 35, member F6 (Slc35f6), mRNA	1.55439	0.0143878	0.000177818	1.15189	0.0699077	0.323664
NM_001034134	Eif3l	eukaryotic translation initiation factor 3, subunit L (Eif3l), mRNA	1.55497	0.127118	0.000177818	1.36402	0.0705403	0.0208681
NM_001024987	Cwc15	CWC15 spliceosome-associated protein (Cwc15), mRNA	1.55727	0.196847	0.000177818	1.43685	0.153239	0.00470054
NM_001030039	Csk	c-src tyrosine kinase (Csk), mRNA	1.55731	0.0898217	0.000336763	1.16424	0.149633	0.309996
NM_134392	Spata6	spermatogenesis associated 6 (Spata6), mRNA	1.55741	0.213121	0.0119654	1.42907	0.314734	0.0826993
NM_001007600	Rps4x	ribosomal protein S4, X-linked (Rps4x), mRNA	1.55819	0.0619236	0.000177818	1.27124	0.118344	0.0465914
NM_001107173	Elk4	ELK4, ETS-domain protein (SRF accessory protein 1) (Elk4), mRNA	1.55847	0.133762	0.000490679	1.48408	0.101907	0.0166015
NM_023977	Golph3	golgi phosphoprotein 3 (coat-protein) (Golph3), mRNA	1.55879	0.0770247	0.000177818	1.45972	0.0418754	0.00178864
NM_001170549	Tmem256	transmembrane protein 256 (Tmem256), mRNA	1.55994	0.200814	0.00465401	0.995378	0.0870806	0.988788
NM_212534	Mrps18b	mitochondrial ribosomal protein S18B (Mrps18b), mRNA	1.56022	0.187464	0.000177818	1.11855	0.0987757	0.483944
NM_022508	Mthfd1	methylenetetrahydrofolate dehydrogenase (NADP+ dependent) 1, methenyltetrahydrofolate cyclohydrolase, formyltetrahydrofolate synthetase (Mthfd1), mRNA	1.56124	0.144223	0.000177818	1.09973	0.075541	0.522312
NM_001104612	Jrk	jerky homolog (mouse) (Jrk), mRNA	1.56124	0.165409	0.00429926	1.15142	0.107116	0.407476
NM_173327	Taok1	no definition	1.5617	0.0470717	0.00611857	0.993468	0.297335	0.969269
NM_001106067	Colgalt1	collagen beta(1-O)galactosyltransferase 1 (Colgalt1), mRNA	1.56254	0.0768563	0.000177818	1.05041	0.0512501	0.761273
NM_001007005	Arhgdia	Rho GDP dissociation inhibitor (GDI) alpha (Arhgdia), mRNA	1.56316	0.123095	0.000177818	1.16575	0.0464612	0.209055
NM_032066	Hsd17b12	hydroxysteroid (17-beta) dehydrogenase 12 (Hsd17b12), mRNA	1.56341	0.127324	0.000177818	1.10405	0.103753	0.482916
NM_001168523	Eif3m	eukaryotic translation initiation factor 3, subunit M (Eif3m), mRNA	1.5642	0.155616	0.000177818	1.21216	0.0478566	0.155521
NM_001106616	Csgalnact2	chondroitin sulfate N-acetylgalactosaminyltransferase 2 (Csgalnact2), mRNA	1.56436	0.177663	0.001067	1.2254	0.0973087	0.228032
NM_134334	Ctsd	cathepsin D (Ctsd), mRNA	1.5648	0.144047	0.000177818	1.06644	0.100944	0.633896
NM_001025747	Yipf6	Yip1 domain family, member 6 (Yipf6), mRNA	1.56485	0.152332	0.000177818	1.14172	0.112872	0.385172
NM_001006967	Kars	lysyl-tRNA synthetase (Kars), mRNA	1.56573	0.156399	0.000177818	1.2031	0.0483652	0.15646
NM_001191604	Ranbp2	RAN binding protein 2 (Ranbp2), mRNA	1.56606	0.0938203	0.000177818	1.47791	0.20699	0.000971113
NM_001012104	Ddost	no definition	1.5666	0.140367	0.000177818	1.35163	0.138556	0.0145542
NM_001127527	Yeats4	YEATS domain containing 4 (Yeats4), mRNA	1.56666	0.175072	0.000637444	1.14687	0.114592	0.390661
NM_001100579	Uba2	ubiquitin-like modifier activating enzyme 2 (Uba2), mRNA	1.56728	0.201356	0.000177818	1.45184	0.0495916	0.00210998
NM_001037183	Mrpl47	mitochondrial ribosomal protein L47 (Mrpl47), mRNA	1.5681	0.229275	0.0132538	1.39621	0.125112	0.0944328
NM_001106179	Tmem208	transmembrane protein 208 (Tmem208), mRNA	1.56878	0.119789	0.00147737	1.38	0.185775	0.0473818
NM_001130565	Fam83h	family with sequence similarity 83, member H (Fam83h), mRNA	1.56881	0.233158	0.0275721	1.35545	0.237868	0.132859
NM_001013236	Rrm1	ribonucleotide reductase M1 (Rrm1), mRNA	1.56903	0.128453	0.000637444	1.07733	0.0581742	0.655252
NM_012519	Camk2d	calcium/calmodulin-dependent protein kinase II delta (Camk2d), mRNA	1.56927	0.378082	0.000336763	1.17804	0.174324	0.220157
NM_001105960	Swt1	Swt1 RNA endoribonuclease homolog (S. cerevisiae) (Swt1), mRNA	1.56961	0.295319	0.00300103	1.39574	0.123524	0.0741835
NM_001009602	Actr10	actin-related protein 10 homolog (S. cerevisiae) (Actr10), mRNA	1.56971	0.179713	0.000177818	1.21056	0.120676	0.131754
NM_001047972	Mis12	MIS12 kinetochore complex component (Mis12), mRNA	1.57002	0.1586	0.0152101	1.11309	0.0516117	0.638043
NM_001106135	Snx2	sorting nexin 2 (Snx2), mRNA	1.57052	0.169981	0.000177818	1.3593	0.150054	0.0181911
NM_001105742	Klf3	Kruppel-like factor 3 (basic) (Klf3), mRNA	1.57139	0.0933447	0.000177818	0.920694	0.0462399	0.598882
NM_019379	Uso1	USO1 vesicle transport factor (Uso1), mRNA	1.57163	0.117037	0.000177818	1.22585	0.0432518	0.0984253
NM_001270561; NM_001270562; NM_001270563; NM_022593	Tceb1	transcription elongation factor B (SIII), polypeptide 1 (Tceb1), transcript variant 1, mRNA; transcription elongation factor B (SIII), polypeptide 1 (Tceb1), transcript variant 3, mRNA; transcription elongation factor B (SIII), polypeptide 1 (Tceb1), transcript variant 4, mRNA; transcription elongation factor B (SIII), polypeptide 1 (Tceb1), transcript variant 2, mRNA	1.57168	0.159992	0.000177818	0.977798	0.103818	0.884996
NM_001107242	Pex13	peroxisomal biogenesis factor 13 (Pex13), mRNA	1.57183	0.137854	0.00147737	1.49768	0.162349	0.00695572
NM_182950	Tnfaip1	tumor necrosis factor, alpha-induced protein 1 (endothelial) (Tnfaip1), mRNA	1.5731	0.0998356	0.000177818	0.996248	0.0831306	0.982342
NM_022514	Rpl27	ribosomal protein L27 (Rpl27), mRNA	1.57377	0.153089	0.000177818	1.31545	0.130373	0.0259404
NM_022510	Rpl4	ribosomal protein L4 (Rpl4), mRNA	1.57481	0.0715806	0.000177818	1.28507	0.111203	0.0328184
NM_012952	Fgf9	fibroblast growth factor 9 (Fgf9), mRNA	1.57513	0.656934	0.0211733	1.23109	0.295775	0.272006
NM_024363	Prmt1	protein arginine methyltransferase 1 (Prmt1), mRNA	1.57554	0.152338	0.000177818	1.32662	0.0959969	0.025849
NM_022856	Nab1	Ngfi-A binding protein 1 (Nab1), mRNA	1.57568	0.102238	0.000177818	0.95692	0.129016	0.78109
NM_001014202	Derl1	derlin 1 (Derl1), mRNA	1.57739	0.150036	0.000177818	1.23557	0.129309	0.104726
NM_001100517	Aars	alanyl-tRNA synthetase (Aars), mRNA	1.57761	0.148639	0.000177818	1.31756	0.0342459	0.0174553
NM_001127637	Snx9	no definition	1.57762	0.199645	0.000781969	1.45899	0.112934	0.0232675
NM_001109177	Lmbrd2	LMBR1 domain containing 2 (Lmbrd2), mRNA	1.57777	0.230107	0.00708744	0.895136	0.313118	0.475354
NM_001007626	Ggps1	geranylgeranyl diphosphate synthase 1 (Ggps1), mRNA	1.58	0.219065	0.000177818	1.24492	0.152754	0.170305
NM_001108122	Jrkl	jerky-like (Jrkl), mRNA	1.58009	0.221192	0.0108373	1.40917	0.0920948	0.0860505
NM_001047868	Ppie	peptidylprolyl isomerase E (cyclophilin E) (Ppie), mRNA	1.58063	0.124813	0.00453705	1.32523	0.0696808	0.133371
NM_012637	Ptpn1	protein tyrosine phosphatase, non-receptor type 1 (Ptpn1), mRNA	1.58084	0.114416	0.000177818	1.39395	0.1137	0.0160444
NM_017138	Rpsa	ribosomal protein SA (Rpsa), mRNA	1.58107	0.0926658	0.000177818	1.30506	0.248725	0.0260317
NM_053603	Clic5	no definition	1.5811	0.296659	0.000177818	1.37541	0.144666	0.0186151
NM_053820	Ebf1	early B-cell factor 1 (Ebf1), mRNA	1.58147	0.33511	0.000490679	0.71076	0.0755819	0.129298
NM_001135561	Sos2	son of sevenless homolog 2 (Drosophila) (Sos2), mRNA	1.58152	0.176753	0.000177818	1.4231	0.176725	0.00496718
NM_177419	Xrcc5	X-ray repair complementing defective repair in Chinese hamster cells 5 (Xrcc5), mRNA	1.58194	0.187733	0.000490679	1.0116	0.165927	0.949814
NM_001173336	Fam118a	family with sequence similarity 118, member A (Fam118a), mRNA	1.58213	0.205878	0.001067	0.986948	0.136629	0.945246
NM_058208	Socs2	suppressor of cytokine signaling 2 (Socs2), mRNA	1.58269	0.0857664	0.0270367	1.11168	0.273193	0.61793
NM_001083336	Stk38l	serine/threonine kinase 38 like (Stk38l), mRNA	1.58273	0.131737	0.000177818	1.43376	0.156497	0.0112229
NM_001008348	Frmd8	FERM domain containing 8 (Frmd8), mRNA	1.58308	0.0918806	0.000177818	1.17596	0.164985	0.307647
NM_001107334	Hiatl1	hippocampus abundant transcript-like 1 (Hiatl1), mRNA	1.58419	0.102275	0.000177818	1.20814	0.0785155	0.171265
NM_212515	Nhp2l1	NHP2 non-histone chromosome protein 2-like 1 (S. cerevisiae) (Nhp2l1), mRNA	1.58605	0.1541	0.000177818	1.24435	0.0416983	0.106953
NM_153472	Mnat1	MNAT CDK-activating kinase assembly factor 1 (Mnat1), mRNA	1.58622	0.184126	0.00092669	1.32295	0.154074	0.0727376
NM_053292	Vars	valyl-tRNA synthetase (Vars), mRNA	1.58656	0.0730602	0.000177818	1.30629	0.0943501	0.0335891
NM_001106899	Plekhb2	pleckstrin homology domain containing, family B (evectins) member 2 (Plekhb2), mRNA	1.58678	0.192538	0.000177818	1.10416	0.0891328	0.436637
NM_001109420	Rbm41	RNA binding motif protein 41 (Rbm41), mRNA	1.58691	0.209869	0.0237719	1.21082	0.185238	0.483929
NM_001107452	Pdcd6	programmed cell death 6 (Pdcd6), mRNA	1.58712	0.125146	0.000177818	1.45377	0.126161	0.00537367
NM_001105839	Nkiras2	NFKB inhibitor interacting Ras-like 2 (Nkiras2), mRNA	1.58768	0.274341	0.00959916	1.12329	0.117435	0.59159
NM_133320	Ndel1	nudE neurodevelopment protein 1-like 1 (Ndel1), mRNA	1.58796	0.165774	0.000177818	1.4589	0.105314	0.000971113
NM_031698	Rpn2	ribophorin II (Rpn2), mRNA	1.58948	0.0815023	0.000177818	1.37078	0.0945906	0.00793875
NM_001108944	Rab33b	RAB33B, member RAS oncogene family (Rab33b), mRNA	1.59043	0.099053	0.000336763	1.27598	0.108091	0.0893098
NM_080394	Reln	reelin (Reln), mRNA	1.59073	0.427233	0.000177818	0.82255	0.050345	0.125495
NM_033236	Psmc2	proteasome (prosome, macropain) 26S subunit, ATPase 2 (Psmc2), mRNA	1.59132	0.189832	0.000177818	1.2486	0.0843617	0.072069
NM_001008694	Rcn3	reticulocalbin 3, EF-hand calcium binding domain (Rcn3), mRNA	1.59178	0.367968	0.00476495	1.08733	0.158607	0.690883
NM_001271031	Tmem231	transmembrane protein 231 (Tmem231), mRNA	1.59224	0.171689	0.001067	0.939516	0.0952355	0.746931
NM_031981	Nsfl1c	NSFL1 (p97) cofactor (p47) (Nsfl1c), mRNA	1.5924	0.204519	0.000177818	1.42957	0.045133	0.00272441
NM_001191552	Whsc1	Wolf-Hirschhorn syndrome candidate 1 (Whsc1), mRNA	1.59361	0.154507	0.000177818	1.06146	0.167878	0.69642
NM_001013220	Triobp	no definition	1.59465	0.145107	0.000177818	1.17125	0.166636	0.373765
NM_001037777	Lrp10	low-density lipoprotein receptor-related protein 10 (Lrp10), mRNA	1.59596	0.151212	0.000177818	1.36122	0.156858	0.0221286
NM_031090	Rab1a	no definition	1.59654	0.124378	0.000177818	1.19942	0.0517807	0.138284
NM_033021	Sec31a	SEC31 homolog A (S. cerevisiae) (Sec31a), mRNA	1.597	0.146271	0.000177818	1.2742	0.09466	0.0527823
NM_001109645	Katnbl1	katanin p80 subunit B-like 1 (Katnbl1), mRNA	1.5972	0.161118	0.00120623	1.41828	0.122704	0.0358394
NM_001004201	Lrrc46	leucine rich repeat containing 46 (Lrrc46), mRNA	1.60047	0.441078	0.0371551	0.691717	0.137917	0.273862
NM_001126080	Ufm1	ubiquitin-fold modifier 1 (Ufm1), mRNA	1.60108	0.157039	0.000177818	1.38086	0.143546	0.0216951
NM_147177	Ruvbl1	RuvB-like AAA ATPase 1 (Ruvbl1), mRNA	1.60151	0.241027	0.000177818	1.2099	0.0828392	0.18234
NM_053512	Prdx4	peroxiredoxin 4 (Prdx4), mRNA	1.60155	0.219527	0.00336208	0.801463	0.17932	0.248691
NM_017147	Cfl1	cofilin 1, non-muscle (Cfl1), mRNA	1.60204	0.13789	0.000177818	1.2964	0.0941152	0.0317483
NM_001100672	Tspan6	tetraspanin 6 (Tspan6), mRNA	1.60365	0.236113	0.000336763	0.994184	0.0968844	0.976256
NM_001107093	Ift57	intraflagellar transport 57 (Ift57), mRNA	1.60548	0.26644	0.000177818	1.00425	0.0895073	0.982342
NM_001107590	Marveld1	MARVEL domain containing 1 (Marveld1), mRNA	1.60849	0.212654	0.00643549	1.22454	0.333842	0.382288
NM_012766	Ccnd3	cyclin D3 (Ccnd3), mRNA	1.60975	0.0734924	0.000177818	1.24705	0.0623552	0.120841
NM_001191610	Tmem60	transmembrane protein 60 (Tmem60), mRNA	1.61027	0.21977	0.00300103	0.927062	0.136074	0.700105
NM_001025287	Tipin	timeless interacting protein (Tipin), mRNA	1.61046	0.266931	0.00336208	1.13952	0.265323	0.533933
NM_012963	Hmgb1	high mobility group box 1 (Hmgb1), mRNA	1.61143	0.098827	0.000177818	1.41369	0.142284	0.00415433
NM_001037649	Rbm43	RNA binding motif protein 43 (Rbm43), mRNA	1.61286	0.312284	0.0315408	0.746789	0.0935844	0.253058
NM_001106288	Swap70	SWAP switching B-cell complex 70 (Swap70), mRNA	1.61319	0.195329	0.000177818	1.06621	0.105468	0.702749
NM_199392	Tox2	TOX high mobility group box family member 2 (Tox2), mRNA	1.61358	0.485639	0.00147737	0.805607	0.0595699	0.195515
NM_001009673	Fastkd2	FAST kinase domains 2 (Fastkd2), mRNA	1.61376	0.205214	0.00708744	1.24573	0.112849	0.245868
NM_001105751	Hivep1	no definition	1.61485	0.173594	0.000177818	0.830985	0.144039	0.18651
NM_001037652	Zdhhc6	zinc finger, DHHC-type containing 6 (Zdhhc6), mRNA	1.61491	0.0989475	0.000336763	1.25555	0.0855611	0.143684
NM_024489	Zbtb10	zinc finger and BTB domain containing 10 (Zbtb10), mRNA	1.61715	0.260832	0.0279356	1.03543	0.200925	0.883964
NM_001106446	Zbtb7b	zinc finger and BTB domain containing 7B (Zbtb7b), mRNA	1.61744	0.244923	0.00287837	1.23089	0.3212	0.267488
NM_001024295	Sumo3	small ubiquitin-like modifier 3 (Sumo3), mRNA	1.61749	0.140742	0.000177818	1.2691	0.0850771	0.0511474
NM_001108437	Ccdc102a	coiled-coil domain containing 102A (Ccdc102a), mRNA	1.61824	0.257787	0.015844	1.31972	0.352072	0.240367
NM_001191630	Prkrir	protein-kinase, interferon-inducible double stranded RNA dependent inhibitor, repressor of (P58 repressor) (Prkrir), mRNA	1.61899	0.114909	0.000177818	1.3227	0.115305	0.0300317
NM_001013239	Zdhhc12	zinc finger, DHHC-type containing 12 (Zdhhc12), mRNA	1.61931	0.162468	0.0112485	1.11359	0.416648	0.659003
NM_001013153	Ubtd1	ubiquitin domain containing 1 (Ubtd1), mRNA	1.61967	0.208675	0.00643549	1.30078	0.261232	0.167664
NM_001108718	Alkbh1	alkB, alkylation repair homolog 1 (E. coli) (Alkbh1), mRNA	1.61978	0.087125	0.0354752	1.87545	0.394084	0.0655286
NM_001105843	Lsm12	LSM12 homolog (S. cerevisiae) (Lsm12), mRNA	1.62085	0.12343	0.000177818	1.30483	0.079266	0.0330203
NM_001134761	Ccdc125	coiled-coil domain containing 125 (Ccdc125), mRNA	1.62141	0.183092	0.0165267	1.22575	0.235137	0.441948
NM_001007603	Rps20	ribosomal protein S20 (Rps20), mRNA	1.62283	0.102564	0.000177818	1.49824	0.259998	0.00113878
NM_017359	Rab10	RAB10, member RAS oncogene family (Rab10), mRNA	1.62309	0.0492567	0.000177818	1.30317	0.0690812	0.0257461
NM_201988	Pgpep1	pyroglutamyl-peptidase I (Pgpep1), mRNA	1.62365	0.0990375	0.00161011	1.28728	0.161076	0.168298
NM_001006955	Cldnd1	claudin domain containing 1 (Cldnd1), mRNA	1.6244	0.0604135	0.000177818	1.00111	0.109819	0.994018
NM_001107847	Golga3	golgin A3 (Golga3), mRNA	1.62477	0.144026	0.000177818	1.39307	0.167894	0.00893163
NM_001009622	Sar1b	secretion associated, Ras related GTPase 1B (Sar1b), mRNA	1.62498	0.0846237	0.000177818	1.11805	0.0829554	0.444745
NM_207602	St3gal6	ST3 beta-galactoside alpha-2,3-sialyltransferase 6 (St3gal6), mRNA	1.62515	0.0559716	0.000781969	1.05829	0.0843859	0.792563
NM_001100577	Apbb1ip	amyloid beta (A4) precursor protein-binding, family B, member 1 interacting protein (Apbb1ip), mRNA	1.62548	0.189404	0.000336763	1.22027	0.0773009	0.270216
NM_012913	Atp1b3	ATPase, Na+/K+ transporting, beta 3 polypeptide (Atp1b3), mRNA	1.6256	0.0917108	0.000177818	1.27334	0.164482	0.0525177
NM_031112	Rps24	ribosomal protein S24 (Rps24), mRNA	1.62805	0.0999269	0.000177818	1.3718	0.0863966	0.00745536
NM_001024268	Lig1	ligase I, DNA, ATP-dependent (Lig1), mRNA	1.62917	0.277339	0.000177818	1.39657	0.124777	0.029077
NM_001106393	Nt5dc1	5'-nucleotidase domain containing 1 (Nt5dc1), mRNA	1.62961	0.125959	0.00372085	1.09736	0.20486	0.671222
NM_001106659	Prpf4	pre-mRNA processing factor 4 (Prpf4), mRNA	1.63052	0.144509	0.000177818	1.44977	0.139066	0.00893163
NM_131911	Anp32b	acidic (leucine-rich) nuclear phosphoprotein 32 family, member B (Anp32b), mRNA	1.63106	0.134326	0.000177818	1.4413	0.211663	0.00359248
NM_001100756	Ttc7a	tetratricopeptide repeat domain 7A (Ttc7a), mRNA	1.63159	0.122649	0.000177818	1.39022	0.263907	0.0304264
NM_001109250	Kbtbd8	kelch repeat and BTB (POZ) domain containing 8 (Kbtbd8), mRNA	1.63492	0.176151	0.00813195	1.47734	0.259933	0.0422976
NM_001004204	Tmem248	transmembrane protein 248 (Tmem248), mRNA	1.63686	0.10762	0.000177818	1.42114	0.0785465	0.0137943
NM_001106923	Cul3	cullin 3 (Cul3), mRNA	1.63701	0.193474	0.000177818	1.27346	0.131236	0.0484578
NM_001014015	Rbm34	RNA binding motif protein 34 (Rbm34), mRNA	1.63715	0.109384	0.000177818	1.26767	0.163096	0.0817533
NM_001109225	Zfp800	zinc finger protein 800 (Zfp800), mRNA	1.63807	0.191735	0.00906961	1.20747	0.228284	0.361077
NM_001134588	Mospd2	motile sperm domain containing 2 (Mospd2), mRNA	1.63894	0.24441	0.000781969	1.49255	0.202142	0.0298368
NM_134453	Lbr	no definition	1.63909	0.211651	0.00212692	1.28607	0.0438229	0.191867
NM_001162535	Sh3d21	SH3 domain containing 21 (Sh3d21), mRNA	1.63953	0.387845	0.0297463	1.56385	0.733195	0.13645
NM_031350	Pex3	peroxisomal biogenesis factor 3 (Pex3), mRNA	1.63987	0.134065	0.000177818	1.26122	0.0693085	0.143684
NM_001007629	Nutf2	nuclear transport factor 2 (Nutf2), mRNA	1.64067	0.120406	0.000177818	1.2703	0.0401594	0.0685432
NM_001108417	Cul2	cullin 2 (Cul2), mRNA	1.64098	0.213517	0.000177818	1.36049	0.0702267	0.0142355
NM_001014275	Tceal8	transcription elongation factor A (SII)-like 8 (Tceal8), mRNA	1.64114	0.125577	0.000177818	1.48267	0.132904	0.00316273
NM_001012468	Rab18	RAB18, member RAS oncogene family (Rab18), mRNA	1.64125	0.0604885	0.000177818	1.17033	0.0458343	0.216726
NM_001039012	Rer1	retention in endoplasmic reticulum sorting receptor 1 (Rer1), mRNA	1.64145	0.127806	0.000177818	1.27002	0.0867733	0.0734254
NM_001191674	Pld5	phospholipase D family, member 5 (Pld5), mRNA	1.64163	0.893726	0.00676718	0.864987	0.189234	0.554292
NM_001105933	Arpc3	actin related protein 2/3 complex, subunit 3 (Arpc3), mRNA	1.6417	0.146163	0.000177818	1.13665	0.0726395	0.340892
NM_057141	Hnrnpk	heterogeneous nuclear ribonucleoprotein K (Hnrnpk), mRNA	1.64223	0.104227	0.000177818	1.21269	0.101677	0.105156
NM_171994	Cdc42	cell division cycle 42 (Cdc42), mRNA	1.64258	0.143662	0.00186885	1.17471	0.0977561	0.213818
NM_001014013	Usb1	U6 snRNA biogenesis 1 (Usb1), mRNA	1.64277	0.198539	0.00897218	0.845733	0.109	0.429537
NM_001106376	Trim31	tripartite motif-containing 31 (Trim31), mRNA	1.64306	0.448421	0.0151174	1	0.196969	1
NM_182954	Ston1	stonin 1 (Ston1), mRNA	1.64331	0.509962	0.0238587	0.790983	0.161201	1
NM_017006	G6pd	glucose-6-phosphate dehydrogenase (G6pd), mRNA	1.64408	0.0539205	0.000177818	1.22788	0.117428	0.109033
NM_001106645	Ddx58	DEAD (Asp-Glu-Ala-Asp) box polypeptide 58 (Ddx58), mRNA	1.6448	0.294982	0.00441444	1.29034	0.346233	0.21436
NM_001025688	Palmd	palmdelphin (Palmd), mRNA	1.64485	0.328073	0.00092669	1.26682	0.212147	0.140517
NM_057197	Decr1	2,4-dienoyl CoA reductase 1, mitochondrial (Decr1), mRNA	1.64508	0.514195	0.000177818	0.693917	0.116972	0.0287621
NM_133594	Sumo2	small ubiquitin-like modifier 2 (Sumo2), mRNA	1.64545	0.12767	0.000177818	1.14162	0.0949321	0.297569
NM_023095	Mgat5	mannosyl (alpha-1,6-)-glycoprotein beta-1,6-N-acetyl-glucosaminyltransferase (Mgat5), mRNA	1.64546	0.205575	0.000177818	1.16799	0.104418	0.269093
NM_022689	Snap23	no definition	1.6467	0.170328	0.000637444	1.33574	0.0908489	0.0979982
NM_001107885	Bcl2l13	BCL2-like 13 (apoptosis facilitator) (Bcl2l13), mRNA	1.64698	0.200171	0.00544073	1.46888	0.0796164	0.0174553
NM_001191855	Csrp2bp	CSRP2 binding protein (Csrp2bp), mRNA	1.64792	0.0384725	0.00212692	1.26025	0.151983	0.18651
NM_031136	Tmsb4x	thymosin, beta 4, X chromosome (Tmsb4x), mRNA	1.64858	0.0763002	0.000177818	1.41569	0.130375	0.00272441
NM_139114	Rpl15	ribosomal protein L15 (Rpl15), mRNA	1.64859	0.104841	0.000177818	1.23827	0.108238	0.0785634
NM_053407	Asah1	N-acylsphingosine amidohydrolase (acid ceramidase) 1 (Asah1), mRNA	1.64895	0.135472	0.000177818	1.35471	0.145193	0.0186151
NM_001025123	Kdelc2	KDEL (Lys-Asp-Glu-Leu) containing 2 (Kdelc2), mRNA	1.64927	0.295574	0.000177818	0.720773	0.064254	0.0260317
NM_053607	Acsl5	no definition	1.65076	0.160576	0.000177818	0.712615	0.0598076	0.00893163
NM_001277209; NM_001277210	Smim15	small integral membrane protein 15 (Smim15), transcript variant 1, mRNA; no definition	1.65084	0.128785	0.000177818	1.19462	0.147008	0.250625
NM_001163063	Zfp709l1	zinc finger protein 709-like 1 (Zfp709l1), mRNA	1.65125	0.220074	0.0267727	1.46423	0.396458	0.193728
NM_001004210; NM_001271731	Xbp1	X-box binding protein 1 (Xbp1), transcript variant 1, mRNA; no definition	1.65249	0.214206	0.000177818	1.48196	0.118007	0.00061643
NM_031041	Gtf2b	general transcription factor IIB (Gtf2b), mRNA	1.65277	0.100042	0.000177818	1.31176	0.101011	0.0847093
NM_001013055	Rpp40	ribonuclease P/MRP 40 subunit (Rpp40), mRNA	1.65361	0.222777	0.0124904	1.31483	0.211682	0.266851
NM_001024995	Nrros	negative regulator of reactive oxygen species (Nrros), mRNA	1.65409	0.256709	0.00521889	1.19165	0.240449	0.453231
NM_001105947	Wdr83os	WD repeat domain 83 opposite strand (Wdr83os), mRNA	1.65451	0.142174	0.000336763	1.15655	0.0589197	0.347953
NM_001039611	Nsmce1	non-SMC element 1 homolog (S. cerevisiae) (Nsmce1), mRNA	1.65707	0.0884087	0.000177818	1.25208	0.192822	0.208622
NM_001108798	Raph1	Ras association (RalGDS/AF-6) and pleckstrin homology domains 1 (Raph1), mRNA	1.65766	0.0642917	0.000177818	0.793807	0.115152	0.0782977
NM_001033709	Alg6	no definition	1.65776	0.155092	0.00324133	1.08806	0.15486	0.718031
NM_001013170	Wars	tryptophanyl-tRNA synthetase (Wars), mRNA	1.65845	0.0984824	0.000177818	1.35643	0.0736166	0.0159526
NM_001007714	Morf4l2	mortality factor 4 like 2 (Morf4l2), mRNA	1.65868	0.103116	0.000177818	1.35191	0.0942069	0.0097927
NM_001005888	Galc	galactosylceramidase (Galc), mRNA	1.66012	0.151279	0.000490679	1.21102	0.17137	0.266287
NM_031100	Rpl10	ribosomal protein L10 (Rpl10), mRNA	1.66045	0.0671862	0.000177818	1.30142	0.140612	0.0292616
NM_053467	Tmed10	transmembrane emp24-like trafficking protein 10 (yeast) (Tmed10), mRNA	1.66157	0.104972	0.000177818	1.35072	0.0568215	0.0149013
NM_001007145	Ctnna1	catenin (cadherin-associated protein), alpha 1, 102kDa (Ctnna1), mRNA	1.66198	0.115072	0.000177818	1.06495	0.173013	0.762829
NM_001013110	Tf	transferrin (Tf), mRNA	1.66202	0.242418	0.000177818	0.995559	0.359484	0.978649
NM_001271170	Scaf11	SR-related CTD-associated factor 11 (Scaf11), mRNA	1.66209	0.126272	0.000177818	1.49132	0.11126	0.00162725
NM_138877	Cyb5r3	cytochrome b5 reductase 3 (Cyb5r3), mRNA	1.66218	0.168549	0.000177818	1.05769	0.0610724	0.710745
NM_001130988	Slbp	stem-loop binding protein (Slbp), mRNA	1.66224	0.170796	0.000177818	1.13991	0.0711224	0.412943
NM_001106970	Mmgt1	membrane magnesium transporter 1 (Mmgt1), mRNA	1.6626	0.112205	0.000177818	1.49594	0.137252	0.0013047
NM_032616	Lsr	lipolysis stimulated lipoprotein receptor (Lsr), mRNA	1.66339	0.119356	0.000336763	1.02925	0.103537	0.890453
NM_017136	Sqle	squalene epoxidase (Sqle), mRNA	1.6635	0.14042	0.000177818	1.38505	0.187367	0.00845175
NM_001025275	Rad23b	RAD23 homolog B (S. cerevisiae) (Rad23b), mRNA	1.66383	0.174478	0.000177818	1.43347	0.0575809	0.00113878
NM_001037658	Rnf130	no definition	1.66449	0.17965	0.000177818	0.981978	0.152206	0.914887
NM_199089	Tcirg1	T-cell, immune regulator 1, ATPase, H+ transporting, lysosomal V0 subunit A3 (Tcirg1), mRNA	1.6646	0.202739	0.000177818	1.24973	0.0872052	0.214264
NM_054006	Csde1	cold shock domain containing E1, RNA binding (Csde1), mRNA	1.66472	0.0742471	0.000177818	1.41192	0.0969161	0.00302282
NM_153297	Cops2	COP9 signalosome subunit 2 (Cops2), mRNA	1.66632	0.0699057	0.000177818	1.39855	0.195872	0.00643478
NM_001008378	Tspan31	tetraspanin 31 (Tspan31), mRNA	1.66808	0.131839	0.00092669	1.44094	0.214063	0.0298368
NM_001012214	Serpinb6b	serine (or cysteine) peptidase inhibitor, clade B, member 6b (Serpinb6b), mRNA	1.66894	0.195721	0.0416453	0.52965	0.148986	0.0668507
NM_013096	Hba1	hemoglobin, alpha 1 (Hba1), mRNA	1.66948	0.167996	0.000177818	0.709178	0.115209	0.00523916
NM_001106698	H6pd	hexose-6-phosphate dehydrogenase (glucose 1-dehydrogenase) (H6pd), mRNA	1.67035	0.0916451	0.00134388	1.46239	0.29633	0.033128
NM_053479	Pola1	no definition	1.67079	0.199796	0.00441444	1.25782	0.219606	0.267411
NM_001108529	Ybey	ybeY metallopeptidase (Ybey), mRNA	1.67112	0.256291	0.00120623	1.10517	0.279192	1
NM_001107888	Emg1	EMG1 N1-specific pseudouridine methyltransferase (Emg1), mRNA	1.67116	0.173195	0.00718964	1.29733	0.0449436	0.196642
NM_001126091	Snrpf	small nuclear ribonucleoprotein polypeptide F (Snrpf), mRNA	1.67151	0.204097	0.000490679	1.34455	0.170272	0.065873
NM_001024744	Cdc16	cell division cycle 16 (Cdc16), mRNA	1.67172	0.107562	0.000177818	1.37955	0.0739045	0.0185148
NM_198772	Mettl20	methyltransferase like 20 (Mettl20), mRNA	1.67335	0.302417	0.0241009	1.31191	0.167289	0.409269
NM_139341	Slc15a3	solute carrier family 15 (oligopeptide transporter), member 3 (Slc15a3), mRNA	1.67349	0.256993	0.00212692	1.2068	0.183214	0.391508
NM_001014176	Alg14	ALG14, UDP-N-acetylglucosaminyltransferase subunit (Alg14), mRNA	1.67401	0.290099	0.00174087	1.26641	0.167675	0.195964
NM_024351	Hspa8	heat shock 70kDa protein 8 (Hspa8), mRNA	1.67418	0.186249	0.000781969	1.18774	0.0897854	0.187755
NM_001077428	Gtf2h2	general transcription factor IIH, polypeptide 2 (Gtf2h2), mRNA	1.6747	0.183922	0.000781969	1.23432	0.132775	0.274381
NM_001105869	Rfc4	replication factor C (activator 1) 4 (Rfc4), mRNA	1.67484	0.265995	0.00418712	1.13399	0.245974	0.559206
NM_001007724	Dcakd	dephospho-CoA kinase domain containing (Dcakd), mRNA	1.67528	0.19112	0.000177818	1.41766	0.0826471	0.0162649
NM_001100572	Iars	isoleucyl-tRNA synthetase (Iars), mRNA	1.67569	0.151382	0.000177818	1.34174	0.0842355	0.0174553
NM_001007001	Ift74	intraflagellar transport 74 (Ift74), mRNA	1.6757	0.244237	0.000177818	1.30899	0.270994	0.0857569
NM_017317	Rab27a	RAB27A, member RAS oncogene family (Rab27a), mRNA	1.67796	0.236236	0.00212692	1.09882	0.0568771	0.649162
NM_031544	Ampd3	adenosine monophosphate deaminase 3 (Ampd3), mRNA	1.67834	0.0590858	0.000177818	1.35646	0.11488	0.0179798
NM_172336	Atf5	activating transcription factor 5 (Atf5), mRNA	1.6791	0.118619	0.000177818	1.3222	0.136688	0.0453453
NM_012886	Timp3	TIMP metallopeptidase inhibitor 3 (Timp3), mRNA	1.6799	0.148754	0.000177818	1.38094	0.0775598	0.0485173
NM_054004	Cand1	cullin-associated and neddylation-dissociated 1 (Cand1), mRNA	1.68145	0.184644	0.000177818	1.28985	0.107858	0.0334092
NM_053545	Tie1	tyrosine kinase with immunoglobulin-like and EGF-like domains 1 (Tie1), mRNA	1.68237	0.175691	0.000177818	0.901919	0.153636	0.507027
NM_001107377	Mex3c	mex-3 RNA binding family member C (Mex3c), mRNA	1.68237	0.179285	0.000177818	1.44549	0.114988	0.00617077
NM_001145755	Nlrp1a	NLR family, pyrin domain containing 1A (Nlrp1a), mRNA	1.68268	0.0504797	0.00092669	2.98469	0.432818	1
NM_001013122	Kdelr2	KDEL (Lys-Asp-Glu-Leu) endoplasmic reticulum protein retention receptor 2 (Kdelr2), mRNA	1.68433	0.120184	0.000177818	1.33077	0.143179	0.0382491
NM_001004229	Nup35	nucleoporin 35 (Nup35), mRNA	1.68469	0.147518	0.000490679	1.38141	0.136265	0.054798
NM_001135596	Agfg1	ArfGAP with FG repeats 1 (Agfg1), mRNA	1.68515	0.178936	0.000177818	1.41789	0.0733165	0.00287509
NM_001107838	Rbm18	RNA binding motif protein 18 (Rbm18), mRNA	1.68522	0.144677	0.000177818	1.24596	0.073292	0.0898823
NM_001108831	Kctd11	potassium channel tetramerization domain containing 11 (Kctd11), mRNA	1.68629	0.235007	0.0192522	0.977483	0.285537	1
NM_001106410	Gpbp1	GC-rich promoter binding protein 1 (Gpbp1), mRNA	1.68725	0.1804	0.000177818	1.46401	0.139186	0.0013047
NM_001025687	Dclre1b	DNA cross-link repair 1B (Dclre1b), mRNA	1.68742	0.219147	0.000637444	1.31833	0.0814377	0.116918
NM_001191608	Cisd2	CDGSH iron sulfur domain 2 (Cisd2), mRNA	1.68849	0.153979	0.000177818	1.34273	0.0848528	0.0171366
NM_001037185	Smc4	structural maintenance of chromosomes 4 (Smc4), mRNA	1.68895	0.195918	0.000177818	1.29585	0.308775	0.167781
NM_001107912	Rbbp4	retinoblastoma binding protein 4 (Rbbp4), mRNA	1.69047	0.130189	0.000177818	1.22204	0.110228	0.155032
NM_080887	Txnl1	thioredoxin-like 1 (Txnl1), mRNA	1.69216	0.173439	0.000177818	1.42783	0.0878992	0.00287509
NM_130734	Gnb2l1	guanine nucleotide binding protein (G protein), beta polypeptide 2 like 1 (Gnb2l1), mRNA	1.69405	0.0764198	0.000177818	1.31963	0.139096	0.0216951
NM_001013125; NM_001108822	Bfar	bifunctional apoptosis regulator (Bfar), mRNA; similar to RIKEN cDNA 3110001I22 (RGD1305537), mRNA	1.69436	0.0947885	0.000177818	1.48966	0.114106	0.00242442
NM_001100509	Psmc6	proteasome (prosome, macropain) 26S subunit, ATPase, 6 (Psmc6), mRNA	1.69449	0.152693	0.000177818	1.43969	0.105161	0.00302282
NM_001100778	E2f1	E2F transcription factor 1 (E2f1), mRNA	1.69455	0.34835	0.0177912	0.901773	0.0750227	0.650521
NM_001191854	Tmem87b	transmembrane protein 87B (Tmem87b), mRNA	1.69579	0.103972	0.000177818	1.16001	0.122019	0.369084
NM_017139	Penk	no definition	1.69671	0.492911	0.000177818	1.03168	0.336792	0.839743
NM_001122947	Efhc1	EF-hand domain (C-terminal) containing 1 (Efhc1), mRNA	1.69686	0.601266	0.0207652	0.322574	0.0929502	1
NM_001037354	Klf11	Kruppel-like factor 11 (Klf11), mRNA	1.69699	0.135342	0.000177818	1.44845	0.246318	0.024187
NM_001134887	Nt5dc3	5'-nucleotidase domain containing 3 (Nt5dc3), mRNA	1.69906	0.354255	0.000177818	1.28162	0.155028	0.0598945
NM_022863	Ireb2	iron responsive element binding protein 2 (Ireb2), mRNA	1.7007	0.155559	0.000177818	1.29611	0.120732	0.071836
NM_012498	Akr1b1	aldo-keto reductase family 1, member B1 (aldose reductase) (Akr1b1), mRNA	1.70266	0.191448	0.000177818	1.08154	0.103526	0.60435
NM_017278	Psma1	proteasome (prosome, macropain) subunit, alpha type 1 (Psma1), mRNA	1.70299	0.105081	0.000177818	1.41079	0.108082	0.00682611
NM_022955	Megf6	multiple EGF-like-domains 6 (Megf6), mRNA	1.70328	0.165986	0.00251116	0.545451	0.115568	1
NM_001108282	Rnmtl1	RNA methyltransferase like 1 (Rnmtl1), mRNA	1.70378	0.204018	0.00383322	1.41197	0.152519	0.0531615
NM_001025403	Rbms2	RNA binding motif, single stranded interacting protein 2 (Rbms2), mRNA	1.70418	0.121653	0.000177818	1.16936	0.0886223	0.363865
NM_001025770	Cep41	centrosomal protein 41 (Cep41), mRNA	1.70468	0.267719	0.001067	1.11285	0.263203	0.610983
NM_053986	Myo1b	myosin Ib (Myo1b), mRNA	1.70514	0.364403	0.000177818	0.768823	0.0690284	0.0660511
NM_001017537	Tex261	testis expressed 261 (Tex261), mRNA	1.70611	0.176546	0.000177818	1.13296	0.114329	0.437935
NM_001107839	Rc3h2	ring finger and CCCH-type domains 2 (Rc3h2), mRNA	1.70748	0.172979	0.0153055	0.956402	0.237601	0.803204
NM_138854	Slc38a5	solute carrier family 38, member 5 (Slc38a5), mRNA	1.70988	0.366792	0.0180907	1.15456	0.267399	0.618873
NM_001085381	Gjc1	no definition	1.71124	0.275077	0.00643549	0.824439	0.111896	0.396166
NM_172008	Canx	calnexin (Canx), mRNA	1.71177	0.0796553	0.000177818	1.22471	0.0905241	0.0936056
NM_001191108	Ice2	interactor of little elongator complex ELL subunit 2 (Ice2), mRNA	1.71218	0.14488	0.00770523	0.93166	0.103144	0.78688
NM_053749	Aurkb	aurora kinase B (Aurkb), mRNA	1.71259	0.858896	0.00729593	3.78426	2.23704	1
NM_001271211	Rsad1	radical S-adenosyl methionine domain containing 1 (Rsad1), mRNA	1.71304	0.178377	0.0241009	1.33116	0.283006	0.308024
NM_001011939	Ehd1	EH-domain containing 1 (Ehd1), mRNA	1.71383	0.0526602	0.000177818	0.983371	0.0431298	0.914887
NM_024381	Gk	glycerol kinase (Gk), mRNA	1.71428	0.216044	0.000177818	0.864437	0.0522988	0.421398
NM_031827	Vamp8	vesicle-associated membrane protein 8 (Vamp8), mRNA	1.71451	0.205482	0.00533073	1.43914	0.239642	0.151137
NM_183052	Ube2v2	ubiquitin-conjugating enzyme E2 variant 2 (Ube2v2), mRNA	1.71598	0.179368	0.000177818	1.35079	0.128317	0.0158303
NM_001017374	Eif4g2	eukaryotic translation initiation factor 4, gamma 2 (Eif4g2), mRNA	1.71633	0.0662146	0.000177818	1.45551	0.0441024	0.0013047
NM_001130500	Gtse1	G-2 and S-phase expressed 1 (Gtse1), mRNA	1.71649	0.335895	0.0194516	1.15421	0.242999	1
NM_012925	Cd59	CD59 molecule, complement regulatory protein (Cd59), mRNA	1.71755	0.164349	0.000177818	1.05364	0.0337481	0.715236
NM_001134608	Tmem170a	transmembrane protein 170A (Tmem170a), mRNA	1.71763	0.199677	0.0192522	1.66378	0.479329	0.0745657
NM_001013951	Alg13	asparagine-linked glycosylation 13 (Alg13), mRNA	1.71804	0.234578	0.00186885	1.3542	0.172719	0.119684
NM_001105900	Cggbp1	CGG triplet repeat binding protein 1 (Cggbp1), mRNA	1.7202	0.0539143	0.000177818	1.29365	0.0319234	0.0591598
NM_021765	Copb2	coatomer protein complex, subunit beta 2 (beta prime) (Copb2), mRNA	1.72078	0.21658	0.000177818	1.10794	0.0863225	0.473304
NM_001008826	RT1-T24-4	RT1 class I, locus T24, gene 4 (RT1-T24-4), mRNA	1.72115	0.194577	0.00906961	0.971568	0.196406	0.924818
NM_001108664	Msantd3	Myb/SANT-like DNA-binding domain containing 3 (Msantd3), mRNA	1.72166	0.262001	0.00147737	1.30869	0.145153	0.122422
NM_001108164	Cgnl1	cingulin-like 1 (Cgnl1), mRNA	1.72169	0.150095	0.000177818	0.786994	0.120667	0.107746
NM_001047913	Sqrdl	sulfide quinone reductase-like (yeast) (Sqrdl), mRNA	1.72182	0.294732	0.00186885	0.898249	0.227626	0.681708
NM_001100524	Pcdh18	protocadherin 18 (Pcdh18), mRNA	1.72185	0.32526	0.00147737	1.0472	0.108832	0.851078
NM_001007700	M6pr	mannose-6-phosphate receptor, cation dependent (M6pr), mRNA	1.7226	0.141978	0.000177818	1.33184	0.0873851	0.0182838
NM_001127606	LOC100158225	hypothetical protein LOC100158225 (LOC100158225), mRNA	1.72385	0.155263	0.000490679	0.860548	0.127442	0.541049
NM_017037	Pmp22	peripheral myelin protein 22 (Pmp22), mRNA	1.72423	0.215307	0.000177818	1.21855	0.356529	0.204258
NM_017199	Ssr4	signal sequence receptor, delta (Ssr4), mRNA	1.72533	0.171765	0.000177818	1.30725	0.169543	0.068794
NM_001106331	Trpt1	tRNA phosphotransferase 1 (Trpt1), mRNA	1.72744	0.189362	0.00287837	0.877475	0.0946876	0.64624
NM_001106933	Ap3s1	adaptor-related protein complex 3, sigma 1 subunit (Ap3s1), mRNA	1.7283	0.240491	0.000177818	1.32779	0.0954272	0.0348066
NM_001108799	Eef1b2	eukaryotic translation elongation factor 1 beta 2 (Eef1b2), mRNA	1.72844	0.123318	0.000177818	1.29284	0.10655	0.0372036
NM_001130550	Pop1	processing of precursor 1, ribonuclease P/MRP subunit (S. cerevisiae) (Pop1), mRNA	1.72889	0.193071	0.00251116	1.32671	0.297765	0.146195
NM_001108033	Snapc1	small nuclear RNA activating complex, polypeptide 1 (Snapc1), mRNA	1.72926	0.135875	0.000781969	1.34466	0.110538	0.0935273
NM_001025735	Tcea1	transcription elongation factor A (SII) 1 (Tcea1), mRNA	1.72933	0.145878	0.000177818	1.35988	0.11488	0.01134
NM_001009474	Pir	pirin (iron-binding nuclear protein) (Pir), mRNA	1.72974	0.23296	0.00134388	0.885194	0.253331	0.559265
NM_001007722	Hba2	hemoglobin, alpha 2 (Hba2), mRNA	1.73044	0.214641	0.000177818	0.759546	0.0934796	0.041512
NM_001106488	Mtch2	mitochondrial carrier 2 (Mtch2), mRNA	1.7333	0.0883223	0.000177818	1.0051	0.0850256	0.973622
NM_001004088	Lrrc36	leucine rich repeat containing 36 (Lrrc36), mRNA	1.73397	0.895042	0.0266009	0.678959	0.366268	1
NM_001014188	Isy1	ISY1 splicing factor homolog (S. cerevisiae) (Isy1), mRNA	1.73402	0.182752	0.000177818	1.34743	0.136082	0.0645811
NM_001107060	Polg2	polymerase (DNA directed), gamma 2, accessory subunit (Polg2), mRNA	1.73469	0.166524	0.0264003	1.66558	0.542519	0.11253
NM_053417	Gab2	GRB2-associated binding protein 2 (Gab2), mRNA	1.73472	0.106113	0.000177818	1.10779	0.0903017	0.572111
NM_001004089	Sipa1	signal-induced proliferation-associated 1 (Sipa1), mRNA	1.73679	0.138176	0.000177818	1.49423	0.153874	0.00719937
NM_001271139	Gars	glycyl-tRNA synthetase (Gars), mRNA	1.7368	0.275443	0.000177818	1.41476	0.0680112	0.00344969
NM_001025695	Cops5	COP9 signalosome subunit 5 (Cops5), mRNA	1.7369	0.202337	0.000177818	1.16439	0.0895417	0.256995
NM_139110	Gpr116	G protein-coupled receptor 116 (Gpr116), mRNA	1.73691	0.200566	0.000177818	0.750556	0.123342	0.0333225
NM_012655	Sp1	Sp1 transcription factor (Sp1), mRNA	1.73766	0.156662	0.000177818	1.31725	0.0538182	0.0391735
NM_199401	Cyp20a1	cytochrome P450, family 20, subfamily a, polypeptide 1 (Cyp20a1), mRNA	1.73868	0.0646125	0.000177818	1.3319	0.150748	0.0756779
NM_001013967	Mmgt2	no definition	1.73921	0.0812557	0.000781969	1.44553	0.135032	0.0475864
NM_001101001	Ptpla	protein tyrosine phosphatase-like (proline instead of catalytic arginine), member a (Ptpla), mRNA	1.74119	0.328693	0.0284812	1.41273	0.454689	0.301416
NM_001106356	Zfand5	zinc finger, AN1-type domain 5 (Zfand5), mRNA	1.74221	0.139847	0.000177818	1.25361	0.0959794	0.0632133
NM_001106643	Rars2	arginyl-tRNA synthetase 2, mitochondrial (Rars2), mRNA	1.74368	0.232541	0.000490679	1.29935	0.247129	0.20241
NM_001108982	Cfl2	cofilin 2, muscle (Cfl2), mRNA	1.7438	0.151667	0.000177818	1.12817	0.131286	0.379607
NM_001039610	Ube3d	ubiquitin protein ligase E3D (Ube3d), mRNA	1.74599	0.134942	0.0322915	1.36636	0.355265	0.225012
NM_001108176	Zic4	Zic family member 4 (Zic4), mRNA	1.74734	1.39767	0.0340867	0.593396	0.266496	1
NM_001108712	Mbip	MAP3K12 binding inhibitory protein 1 (Mbip), mRNA	1.74774	0.19658	0.000490679	1.34298	0.15928	0.131641
NM_001013101; NM_001142941; NM_001142942	Moap1	modulator of apoptosis 1 (Moap1), mRNA; hypothetical protein LOC100233176 (LOC100233176), transcript variant 1, mRNA; hypothetical protein LOC100233176 (LOC100233176), transcript variant 2, mRNA	1.74936	0.238756	0.000177818	1.29249	0.0783741	0.0442933
NM_031838	Rps2	ribosomal protein S2 (Rps2), mRNA	1.75044	0.0877196	0.000177818	1.45644	0.134874	0.00146622
NM_001191877	Pwp1	PWP1 homolog (S. cerevisiae) (Pwp1), mRNA	1.75095	0.269892	0.000177818	1.42189	0.0453872	0.022647
NM_001107289	Lsm5	LSM5 homolog, U6 small nuclear RNA associated (S. cerevisiae) (Lsm5), mRNA	1.75127	0.29568	0.00147737	1.23628	0.0356304	0.322068
NM_001106413	Card6	caspase recruitment domain family, member 6 (Card6), mRNA	1.75159	0.177114	0.00813195	1.03971	0.250253	1
NM_053347	Nde1	nudE neurodevelopment protein 1 (Nde1), mRNA	1.75184	0.169317	0.000490679	1.32212	0.29105	0.200708
NM_017068	Lamp2	lysosomal-associated membrane protein 2 (Lamp2), mRNA	1.75222	0.195138	0.000177818	1.04881	0.190546	0.745136
NM_012577	Gstp1	glutathione S-transferase pi 1 (Gstp1), mRNA	1.75358	0.298083	0.000177818	0.77348	0.198422	0.0502664
NM_033653	Maoa	monoamine oxidase A (Maoa), mRNA	1.7538	0.111057	0.000177818	1.41797	0.112237	0.00470054
NM_001170546; NM_001170547; NM_001170548	Thumpd3	THUMP domain containing 3 (Thumpd3), transcript variant 1, mRNA; THUMP domain containing 3 (Thumpd3), transcript variant 2, mRNA; THUMP domain containing 3 (Thumpd3), transcript variant 3, mRNA	1.7544	0.215353	0.000177818	1.24596	0.159406	0.137434
NM_001099647	Abracl	ABRA C-terminal like (Abracl), mRNA	1.75455	0.295232	0.000490679	1.38537	0.222532	0.0739266
NM_153474	Fzd3	frizzled class receptor 3 (Fzd3), mRNA	1.75669	0.172506	0.0182854	0.745924	0.219519	0.0649927
NM_001173555	Spag8	sperm associated antigen 8 (Spag8), mRNA	1.75743	0.674117	0.0132538	0.267763	0.0701234	1
NM_001030036	Ap5m1	adaptor-related protein complex 5, mu 1 subunit (Ap5m1), mRNA	1.75819	0.335524	0.00134388	1.1564	0.197695	0.444601
NM_001004442	Pdia6	protein disulfide isomerase family A, member 6 (Pdia6), mRNA	1.75926	0.139576	0.000177818	1.06024	0.0191812	0.672373
NM_001012144	Tfg	Trk-fused gene (Tfg), mRNA	1.75978	0.177343	0.000177818	1.45896	0.206641	0.00330517
NM_001107376	Me2	malic enzyme 2, NAD(+)-dependent, mitochondrial (Me2), mRNA	1.75984	0.077354	0.000177818	1.31137	0.101886	0.0625369
NM_001014212	Rsl24d1	ribosomal L24 domain containing 1 (Rsl24d1), mRNA	1.76387	0.242826	0.000177818	1.38589	0.0566816	0.00919384
NM_001191668	Tmem185b	transmembrane protein 185B (Tmem185b), mRNA	1.76462	0.14983	0.000177818	1.47649	0.0795567	0.00316273
NM_057148	Sept2	septin 2 (Sept2), mRNA	1.76502	0.1715	0.00251116	1.27583	0.130313	0.252825
NM_080407	Bmpr2	bone morphogenetic protein receptor, type II (serine/threonine kinase) (Bmpr2), mRNA	1.76579	0.134422	0.000177818	1.01822	0.326042	0.915217
NM_013141	Ppard	peroxisome proliferator-activated receptor delta (Ppard), mRNA	1.76688	0.0791412	0.000177818	1.24578	0.0945583	0.0994871
NM_012732	Lipa	lipase A, lysosomal acid, cholesterol esterase (Lipa), mRNA	1.76876	0.167589	0.000177818	1.18548	0.0397343	0.217824
NM_001011995	Tuba1c	tubulin, alpha 1C (Tuba1c), mRNA	1.76906	0.131985	0.000177818	0.984998	0.0616975	0.918088
NM_001106654	Sec61b	Sec61 beta subunit (Sec61b), mRNA	1.76911	0.222823	0.000177818	1.41315	0.112205	0.027275
NM_022713	Tgm4	transglutaminase 4 (Tgm4), mRNA	1.77025	0.180533	0.0138488	1.61147	0.414797	1
NM_001109215	Xrcc2	X-ray repair complementing defective repair in Chinese hamster cells 2 (Xrcc2), mRNA	1.77192	0.365463	0.0111539	0.862141	0.117778	0.534312
NM_017284	Psmb2	proteasome (prosome, macropain) subunit, beta type 2 (Psmb2), mRNA	1.77194	0.189104	0.000177818	1.45632	0.147072	0.00316273
NM_001034198; NM_021671	Tmem33	no definition; transmembrane protein 33 (Tmem33), transcript variant 1, mRNA	1.77532	0.133865	0.000177818	1.39463	0.121131	0.0122985
NM_031629	Psmb4	proteasome (prosome, macropain) subunit, beta type 4 (Psmb4), mRNA	1.77534	0.161707	0.000177818	1.24016	0.0954422	0.0863079
NM_031986	Sdcbp	syndecan binding protein (Sdcbp), mRNA	1.77543	0.111915	0.000177818	1.01712	0.0857314	0.902918
NM_001014150	Yipf5	Yip1 domain family, member 5 (Yipf5), mRNA	1.77548	0.225388	0.000177818	1.25036	0.100712	0.0839529
NM_001142363	Alg3	ALG3, alpha-1,3- mannosyltransferase (Alg3), transcript variant 1, mRNA	1.77705	0.190354	0.000177818	1.16586	0.155418	0.347288
NM_001127523	Mis18a	MIS18 kinetochore protein A (Mis18a), mRNA	1.77714	0.345278	0.000177818	2.25718	1.06295	1
NM_001037292	Ube2d2	ubiquitin-conjugating enzyme E2D 2 (Ube2d2), mRNA	1.7773	0.128646	0.000177818	1.4468	0.0992245	0.00470054
NM_033350	Plcb3	phospholipase C, beta 3 (phosphatidylinositol-specific) (Plcb3), mRNA	1.77994	0.179879	0.000177818	1.35113	0.150745	0.0764004
NM_033442	Gata2	GATA binding protein 2 (Gata2), mRNA	1.78036	0.0756492	0.000177818	1.0497	0.211096	0.843023
NM_001004208	Cacybp	calcyclin binding protein (Cacybp), mRNA	1.78091	0.197505	0.000177818	1.23593	0.105864	0.0938864
NM_001008326	Rexo2	RNA exonuclease 2 (Rexo2), mRNA	1.78112	0.168364	0.000177818	1.4642	0.116641	0.00162725
NM_031601	Cacna1g	no definition	1.78266	0.669126	0.000177818	1.41164	0.236995	0.00563353
NM_001271317	Eya4	no definition	1.78359	0.375812	0.00372085	0.884517	0.182028	0.579671
NM_001025034	Fam107b	family with sequence similarity 107, member B (Fam107b), mRNA	1.78655	0.121918	0.000177818	1.08526	0.112067	0.686018
NM_001106029	Cnih1	cornichon family AMPA receptor auxiliary protein 1 (Cnih1), mRNA	1.78655	0.181452	0.000177818	1.16853	0.154834	0.248691
NM_001014263	Sypl1	synaptophysin-like 1 (Sypl1), mRNA	1.78681	0.146595	0.000177818	1.4598	0.190424	0.00881487
NM_001025749	Grap	GRB2-related adaptor protein (Grap), mRNA	1.78736	0.171121	0.0388511	1.51731	0.49884	0.210067
NM_001004226	Glmp	kidney predominant protein NCU-G1 (RGD1303130), mRNA	1.78754	0.176171	0.000177818	1.20134	0.149238	0.228078
NM_001012007	Irgm	immunity-related GTPase family, M (Irgm), mRNA	1.79012	0.26659	0.00263586	1.56502	0.45602	0.0505158
NM_001037097	Sptlc2	serine palmitoyltransferase, long chain base subunit 2 (Sptlc2), mRNA	1.79431	0.205309	0.000177818	1.18709	0.104221	0.225539
NM_001007684	Klf2	Kruppel-like factor 2 (Klf2), mRNA	1.79475	0.411552	0.000177818	0.951319	0.301232	0.793096
NM_001009657	Hat1	histone acetyltransferase 1 (Hat1), mRNA	1.79488	0.182655	0.000177818	1.40127	0.11223	0.0275772
NM_175707	Ppil3	peptidylprolyl isomerase (cyclophilin)-like 3 (Ppil3), mRNA	1.79741	0.223	0.00199853	1.45098	0.278138	0.0794004
NM_001106577	Phtf2	putative homeodomain transcription factor 2 (Phtf2), mRNA	1.79972	0.254648	0.000177818	1.37076	0.104957	0.0808853
NM_022636	Vax1	ventral anterior homeobox 1 (Vax1), mRNA	1.79995	0.736489	0.0321309	1.99579	0.474338	1
NM_001001517	Rnf114	ring finger protein 114 (Rnf114), mRNA	1.80071	0.18458	0.000177818	1.27279	0.148286	0.0752797
NM_001168524	Arhgap11a	Rho GTPase activating protein 11A (Arhgap11a), mRNA	1.80236	0.0440858	0.00120623	1.53432	0.219469	1
NM_001108859	Irf6	interferon regulatory factor 6 (Irf6), mRNA	1.80291	0.574982	0.000177818	1.32272	0.18025	0.192794
NM_153317	Rab8b	RAB8B, member RAS oncogene family (Rab8b), mRNA	1.80324	0.156354	0.000781969	1.22937	0.185389	0.257961
NM_001108579	Sh2d3c	SH2 domain containing 3C (Sh2d3c), mRNA	1.80599	0.132487	0.000177818	0.841538	0.125291	0.236476
NM_138839	Vmp1	vacuole membrane protein 1 (Vmp1), mRNA	1.80609	0.150097	0.000177818	1.04901	0.0649804	0.740142
NM_001012504	Set	SET nuclear proto-oncogene (Set), mRNA	1.80636	0.123919	0.000177818	1.37699	0.0921481	0.00770266
NM_001008768	Prim1	primase, DNA, polypeptide 1 (Prim1), mRNA	1.80697	0.178242	0.000177818	1.22469	0.0541945	0.270027
NM_001014166	Il33	no definition	1.80774	0.385639	0.000177818	0.955694	0.18353	0.792055
NM_019333	Pfkfb4	6-phosphofructo-2-kinase/fructose-2,6-biphosphatase 4 (Pfkfb4), mRNA	1.80774	0.109063	0.00092669	1.23761	0.205622	0.295045
NM_001105897	Cct8	chaperonin containing Tcp1, subunit 8 (theta) (Cct8), mRNA	1.80795	0.168814	0.000177818	1.39279	0.0904647	0.00832586
NM_001130567	Dmc1	DNA meiotic recombinase 1 (Dmc1), mRNA	1.80824	0.577665	0.00555127	1.86106	1.12798	1
NM_031014	Atic	5-aminoimidazole-4-carboxamide ribonucleotide formyltransferase/IMP cyclohydrolase (Atic), mRNA	1.81083	0.111375	0.000177818	1.36257	0.114491	0.0170365
NM_001015015	Usp1	ubiquitin specific peptidase 1 (Usp1), mRNA	1.81084	0.15264	0.000177818	1.4905	0.159385	0.0051008
NM_001013433	Arl11	ADP-ribosylation factor-like 11 (Arl11), mRNA	1.8116	0.465324	0.0133478	1.38774	0.517231	0.248691
NM_001106038	Ipo4	importin 4 (Ipo4), mRNA	1.81339	0.129999	0.000177818	1.36715	0.0666445	0.0112229
NM_133609	Eif2b3	eukaryotic translation initiation factor 2B, subunit 3 (Eif2b3), mRNA	1.81382	0.127667	0.000177818	1.47176	0.176767	0.0115673
NM_022697	Rpl28	ribosomal protein L28 (Rpl28), mRNA	1.81468	0.157158	0.000177818	1.27584	0.184169	0.0463236
NM_001100846	Mtmr10	myotubularin related protein 10 (Mtmr10), mRNA	1.81635	0.327569	0.000177818	1.38002	0.095806	0.0216154
NM_130400	Dhfr	dihydrofolate reductase (Dhfr), mRNA	1.81648	0.297097	0.0404148	0.953575	0.156705	0.906184
NM_001037357	Lilrb3l	leukocyte immunoglobulin-like receptor, subfamily B (with TM and ITIM domains), member 3-like (Lilrb3l), mRNA	1.81741	0.435232	0.00760086	1.35771	1.00912	1
NM_031811	Taldo1	transaldolase 1 (Taldo1), mRNA	1.81866	0.073537	0.000177818	1.35619	0.101911	0.0142355
NM_053799	Dars	aspartyl-tRNA synthetase (Dars), mRNA	1.81889	0.120436	0.000177818	1.28514	0.111343	0.0677885
NM_001037653	Fubp1	far upstream element (FUSE) binding protein 1 (Fubp1), mRNA	1.81997	0.0960942	0.000177818	1.03639	0.126732	0.819737
NM_001134421	RGD1308706	similar to RIKEN cDNA 4921524J17 (RGD1308706), mRNA	1.82021	0.286191	0.000177818	1.26764	0.126213	0.131708
NM_053551	Pdk4	pyruvate dehydrogenase kinase, isozyme 4 (Pdk4), mRNA	1.82128	0.313008	0.00729593	0.923955	0.125349	0.826619
NM_031102	Rpl18	ribosomal protein L18 (Rpl18), mRNA	1.82167	0.125121	0.000177818	1.44411	0.145099	0.00146622
NM_001009698	Lysmd3	LysM, putative peptidoglycan-binding, domain containing 3 (Lysmd3), mRNA	1.82234	0.0794875	0.00555127	0.880827	0.300993	0.654556
NM_017282	Psma5	proteasome (prosome, macropain) subunit, alpha type 5 (Psma5), mRNA	1.82268	0.199767	0.000177818	1.36388	0.0733203	0.0142355
NM_138539	Dnase2	deoxyribonuclease II, lysosomal (Dnase2), mRNA	1.82321	0.230108	0.000177818	1.26226	0.138306	0.197999
NM_001004228	Emcn	endomucin (Emcn), mRNA	1.82428	0.178834	0.000177818	0.681848	0.174715	0.0760615
NM_001106113	Hist1h1a	histone cluster 1, H1a (Hist1h1a), mRNA	1.82448	0.191261	0.0320646	1	0	1
NM_001106762	Syne3	no definition	1.82552	0.333482	0.00698168	2.13022	0.542262	1
NM_013146	Cald1	caldesmon 1 (Cald1), mRNA	1.82579	0.181857	0.000177818	1.10705	0.174246	0.500557
NM_001013860	Ptrh2	peptidyl-tRNA hydrolase 2 (Ptrh2), mRNA	1.82591	0.246689	0.000177818	1.24155	0.107363	0.201977
NM_001009655	Mgme1	mitochondrial genome maintenance exonuclease 1 (Mgme1), mRNA	1.82669	0.0983989	0.0177912	1.49106	0.320018	0.157977
NM_001135085	Snrpg	small nuclear ribonucleoprotein polypeptide G (Snrpg), mRNA	1.82786	0.266047	0.000177818	1.21283	0.0803921	0.250707
NM_001007662	Arcn1	archain 1 (Arcn1), mRNA	1.82891	0.165515	0.000177818	1.39289	0.0390033	0.00576981
NM_001173558	Dcaf13	DDB1 and CUL4 associated factor 13 (Dcaf13), mRNA	1.82917	0.328281	0.000177818	1.26213	0.136013	0.128355
NM_001100514	Cep76	centrosomal protein 76 (Cep76), mRNA	1.83053	0.217999	0.00418712	1.02965	0.13108	0.900654
NM_001134850	Dph3	diphthamide biosynthesis 3 (Dph3), mRNA	1.83056	0.211772	0.000177818	1.33892	0.137585	0.0947121
NM_001002830	Rasl11b	RAS-like family 11 member B (Rasl11b), mRNA	1.83096	0.3924	0.000177818	0.697362	0.109219	0.0048338
NM_001108668	Akna	AT-hook transcription factor (Akna), mRNA	1.83253	0.398089	0.000177818	1.34152	0.124981	0.107488
NM_020075	Eif5	eukaryotic translation initiation factor 5 (Eif5), mRNA	1.83315	0.129143	0.000177818	1.38259	0.0561145	0.00563353
NM_133545	Ptpn21	no definition	1.83365	0.224485	0.000177818	1.49068	0.326053	0.0297455
NM_001025409	Hdac1	histone deacetylase 1 (Hdac1), mRNA	1.83396	0.172586	0.000177818	1.37428	0.137369	0.0204127
NM_001271040	Snrpc	small nuclear ribonucleoprotein polypeptide C (Snrpc), mRNA	1.83416	0.235316	0.000177818	1.40118	0.0587563	0.0204127
NM_001106570	Phf19	PHD finger protein 19 (Phf19), mRNA	1.83542	0.188009	0.0079243	1.22896	0.102572	1
NM_001034953	Cdca7l	cell division cycle associated 7 like (Cdca7l), mRNA	1.83631	0.18353	0.0088743	1.95218	0.834863	1
NM_022950	C1galt1	core 1 synthase, glycoprotein-N-acetylgalactosamine 3-beta-galactosyltransferase, 1 (C1galt1), mRNA	1.83712	0.460739	0.0215488	1.05332	0.191415	0.831275
NM_001108355	Cnot6l	CCR4-NOT transcription complex, subunit 6-like (Cnot6l), mRNA	1.83838	0.193236	0.000177818	1.34233	0.0739532	0.0611861
NM_001007741	Isg20l2	interferon stimulated exonuclease gene 20-like 2 (Isg20l2), mRNA	1.83974	0.10545	0.0258583	1.95131	0.321477	0.0562095
NM_001012082	Slc35a3	solute carrier family 35 (UDP-N-acetylglucosamine (UDP-GlcNAc) transporter), member A3 (Slc35a3), mRNA	1.84161	0.19696	0.000336763	1.44115	0.0607101	0.0556094
NM_031120	Ssr3	no definition	1.84167	0.094981	0.000177818	1.33716	0.171469	0.0171366
NM_001047095	Nop16	NOP16 nucleolar protein (Nop16), mRNA	1.84263	0.267859	0.000177818	1.43914	0.0470879	0.0048338
NM_001106261	Rasip1	Ras interacting protein 1 (Rasip1), mRNA	1.84337	0.120874	0.000177818	1.01328	0.124909	0.945905
NM_001134726	Zfp566	zinc finger protein 566 (Zfp566), mRNA	1.84474	0.416187	0.000177818	1.06874	0.212147	0.778671
NM_001009413	Krcc1	lysine-rich coiled-coil 1 (Krcc1), mRNA	1.8448	0.189061	0.000177818	1.24691	0.0267129	0.194569
NM_001134881	Psd4	pleckstrin and Sec7 domain containing 4 (Psd4), mRNA	1.84559	0.175905	0.00212692	1.77445	0.582049	1
NM_153629	Hspa4	heat shock protein 4 (Hspa4), mRNA	1.84559	0.156933	0.000177818	1.38396	0.0328956	0.00415433
NM_053928	Ube2n	ubiquitin-conjugating enzyme E2N (Ube2n), mRNA	1.84605	0.22732	0.000177818	1.35539	0.0882877	0.0129818
NM_001024743	Ugp2	UDP-glucose pyrophosphorylase 2 (Ugp2), mRNA	1.84635	0.126217	0.000177818	1.45529	0.162066	0.00210998
NM_001100542	Eif2s3x	eukaryotic translation initiation factor 2, subunit 3, structural gene X-linked (Eif2s3x), mRNA	1.84666	0.079277	0.000177818	1.28409	0.112337	0.0435625
NM_001005905	Cct2	chaperonin containing TCP1, subunit 2 (beta) (Cct2), mRNA	1.84823	0.170075	0.000177818	1.32292	0.0868387	0.0205186
NM_001106186	Cmtr2	cap methyltransferase 2 (Cmtr2), mRNA	1.84889	0.358602	0.000177818	1.28317	0.165218	0.209458
NM_022500	Ftl1	ferritin light chain 1 (Ftl1), mRNA	1.84893	0.129448	0.000177818	1.44143	0.147072	0.0013047
NM_001108128	Chordc1	cysteine and histidine-rich domain (CHORD)-containing 1 (Chordc1), mRNA	1.84916	0.212097	0.000177818	1.35692	0.162967	0.0233686
NM_053783	Ifngr1	interferon gamma receptor 1 (Ifngr1), mRNA	1.84925	0.188775	0.000177818	1.43552	0.255309	0.00719937
NM_031068	Actr3	ARP3 actin-related protein 3 homolog (yeast) (Actr3), mRNA	1.84953	0.201947	0.000177818	1.2539	0.05857	0.0586183
NM_001033951; NM_138920	Zc3h14	no definition; no definition	1.84961	0.105969	0.000177818	1.38475	0.140044	0.0141207
NM_001108711	Snx6	sorting nexin 6 (Snx6), mRNA	1.84975	0.157946	0.000177818	1.44666	0.122475	0.00429663
NM_031855	Khk	no definition	1.84976	0.555974	0.00147737	0.869624	0.160051	0.575637
NM_001014023	Trim5	tripartite motif-containing 5 (Trim5), mRNA	1.85843	0.267128	0.000177818	1.28033	0.224772	0.208248
NM_001108513	Unc93b1	unc-93 homolog B1 (C. elegans) (Unc93b1), mRNA	1.85879	0.189629	0.000177818	1.28877	0.137823	0.170978
NM_001014235; NM_001024272	Phf11b	PHD finger protein 11B (Phf11b), mRNA; PHD finger protein 11 (Phf11), mRNA	1.86021	0.444408	0.00544073	1.74392	0.762806	0.0761463
NM_134349	Mgst1	microsomal glutathione S-transferase 1 (Mgst1), mRNA	1.86051	0.242972	0.000336763	1.26573	0.380754	0.308024
NM_012887	Tmpo	thymopoietin (Tmpo), mRNA	1.8624	0.16773	0.000177818	1.47132	0.103466	0.00316273
NM_017283	Psma6	proteasome (prosome, macropain) subunit, alpha type 6 (Psma6), mRNA	1.86394	0.13811	0.000177818	1.40823	0.0718788	0.00603845
NM_001108324	Ranbp1	RAN binding protein 1 (Ranbp1), mRNA	1.86398	0.201065	0.000177818	1.42545	0.193586	0.00373249
NM_053976	Krt18	keratin 18 (Krt18), mRNA	1.86411	0.81078	0.031803	1.19131	0.692722	1
NM_001109433	Sdf2l1	stromal cell-derived factor 2-like 1 (Sdf2l1), mRNA	1.86437	0.158063	0.000177818	1.29535	0.255742	0.168872
NM_017089	Efnb1	ephrin B1 (Efnb1), mRNA	1.86469	0.29338	0.000177818	1.2651	0.195513	0.149374
NM_201560	Oser1	oxidative stress responsive serine-rich 1 (Oser1), mRNA	1.86539	0.0804022	0.000177818	1.46357	0.0896224	0.0121784
NM_031594	P2rx4	purinergic receptor P2X, ligand-gated ion channel 4 (P2rx4), mRNA	1.86592	0.18576	0.000177818	1.15662	0.0996816	0.350866
NM_001107770	Sppl2a	no definition	1.86624	0.178302	0.000490679	1.44917	0.14452	0.0279483
NM_001013944	Ppp1r36	protein phosphatase 1, regulatory subunit 36 (Ppp1r36), mRNA	1.86741	0.354651	0.0131674	1.14011	0.283904	0.793517
NM_134358	Snrpb	small nuclear ribonucleoprotein polypeptides B and B1 (Snrpb), mRNA	1.86945	0.132419	0.000177818	1.49525	0.0553486	0.0013047
NM_001191891	C1qtnf9	C1q and tumor necrosis factor related protein 9 (C1qtnf9), mRNA	1.87056	0.579326	0.0450581	3.02304	1.74104	1
NM_130416	Anxa7	annexin A7 (Anxa7), mRNA	1.87098	0.109998	0.000177818	1.31827	0.0946085	0.0332219
NM_001015031	Arl5b	ADP-ribosylation factor-like 5B (Arl5b), mRNA	1.87108	0.327266	0.00750717	1.09603	0.184426	0.665437
NM_001108447	Nfatc3	nuclear factor of activated T-cells, cytoplasmic, calcineurin-dependent 3 (Nfatc3), mRNA	1.87244	0.197901	0.000177818	1.35688	0.128239	0.0880317
NM_001044250	Stat6	signal transducer and activator of transcription 6, interleukin-4 induced (Stat6), mRNA	1.87496	0.195923	0.000177818	1.38519	0.130893	0.0300317
NM_001107394	Taf7	TAF7 RNA polymerase II, TATA box binding protein (TBP)-associated factor (Taf7), mRNA	1.87519	0.122485	0.000637444	1.48105	0.204881	0.0304264
NM_001107702	Fcrl2	Fc receptor-like 2 (Fcrl2), mRNA	1.87652	0.689454	0.000177818	1.40916	0.610317	0.0626274
NM_053508	Tekt1	tektin 1 (Tekt1), mRNA	1.87728	0.578164	0.00251116	0.830627	0.30115	1
NM_001014223	Dnase1l1	deoxyribonuclease 1-like 1 (Dnase1l1), mRNA	1.87774	0.0733498	0.000177818	1.19135	0.263051	0.423182
NM_001004073; NM_001165922	Lsm2	LSM2 homolog, U6 small nuclear RNA associated (S. cerevisiae) (Lsm2), transcript variant 1, mRNA; no definition	1.87868	0.197878	0.000177818	1.20989	0.13085	0.313643
NM_001008334	Tmem97	transmembrane protein 97 (Tmem97), mRNA	1.87893	0.275874	0.000177818	0.993787	0.166513	0.971631
NM_001108497	Akip1	A kinase (PRKA) interacting protein 1 (Akip1), mRNA	1.88168	0.240698	0.000177818	0.669228	0.0889363	0.107875
NM_001107816	Tor4a	torsin family 4, member A (Tor4a), mRNA	1.88287	0.166489	0.000490679	1.21059	0.267161	0.348617
NM_001108937	Paip1	poly(A) binding protein interacting protein 1 (Paip1), mRNA	1.88639	0.197293	0.000177818	1.08251	0.0804071	0.585851
NM_001013147; NM_031794	Axl	Axl receptor tyrosine kinase (Axl), transcript variant 2, mRNA; Axl receptor tyrosine kinase (Axl), transcript variant 1, mRNA	1.88652	0.184568	0.000177818	1.3776	0.187134	0.0162649
NM_017168	Plcg2	no definition	1.88875	0.228534	0.00212692	0.743	0.116474	0.167489
NM_022271	LOC64038	sertolin (LOC64038), mRNA	1.88887	0.213631	0.000177818	1.30715	0.162906	0.141814
NM_001134992	Sash3	SAM and SH3 domain containing 3 (Sash3), mRNA	1.89185	0.402815	0.00567117	1.09455	0.156752	0.752744
NM_001109404	Rsu1	no definition	1.89258	0.172754	0.000177818	1.33508	0.205987	0.103608
NM_019293	Car5a	carbonic anhydrase 5a, mitochondrial (Car5a), mRNA	1.89326	0.529162	0.0177101	1.17331	0.844031	1
NM_053400	Tle3	transducin-like enhancer of split 3 (Tle3), mRNA	1.89415	0.157835	0.000177818	1.41084	0.116779	0.00630229
NM_001004081	Mpi	mannose phosphate isomerase (mapped) (Mpi), mRNA	1.89585	0.16426	0.000177818	1.19428	0.0538988	0.21693
NM_053598	Nudt4	nudix (nucleoside diphosphate linked moiety X)-type motif 4 (Nudt4), mRNA	1.89627	0.264309	0.000177818	0.779775	0.0634629	0.036133
NM_001013960	Acot9	acyl-CoA thioesterase 9 (Acot9), mRNA	1.8968	0.314166	0.000177818	1.12812	0.0425723	0.417015
NM_001025757	Trpv3	transient receptor potential cation channel, subfamily V, member 3 (Trpv3), mRNA	1.89713	0.188659	0.0112485	1.20372	0.42931	1
NM_001109421	Ebi3	Epstein-Barr virus induced 3 (Ebi3), mRNA	1.89777	0.363668	0.0335854	1.27851	0.326736	0.367979
NM_013134	Hmgcr	3-hydroxy-3-methylglutaryl-CoA reductase (Hmgcr), mRNA	1.8988	0.169014	0.000177818	1.36483	0.211383	0.0105117
NM_053610	Prdx5	peroxiredoxin 5 (Prdx5), mRNA	1.89966	0.269669	0.000177818	1.20708	0.0473049	0.131285
NM_017051	Sod2	superoxide dismutase 2, mitochondrial (Sod2), mRNA	1.90438	0.111038	0.000177818	1.24734	0.0706572	0.0688692
NM_057097	Vamp3	vesicle-associated membrane protein 3 (Vamp3), mRNA	1.90597	0.213195	0.000177818	1.2861	0.18838	0.0677885
NM_001034942	Zbtb44	zinc finger and BTB domain containing 44 (Zbtb44), mRNA	1.9091	0.23171	0.00487286	0.969689	0.262795	0.886691
NM_001191876	Syde1	synapse defective 1, Rho GTPase, homolog 1 (C. elegans) (Syde1), mRNA	1.90991	0.116536	0.000637444	1.07853	0.141195	0.745136
NM_001033700	Cers2	ceramide synthase 2 (Cers2), mRNA	1.91365	0.195639	0.04728	1.52817	0.192157	0.411935
NM_021763	Arfip1	ADP-ribosylation factor interacting protein 1 (Arfip1), mRNA	1.91638	0.248452	0.000177818	1.4333	0.224737	0.0376794
NM_012774	Gpc3	glypican 3 (Gpc3), mRNA	1.92091	1.24661	0.000490679	1.38861	0.160313	0.14041
NM_001034148	Nmi	N-myc (and STAT) interactor (Nmi), mRNA	1.92599	0.280541	0.000781969	1.10172	0.348731	0.730691
NM_001106138	Psmg2	proteasome (prosome, macropain) assembly chaperone 2 (Psmg2), mRNA	1.92959	0.190673	0.000177818	0.919029	0.226994	0.698416
NM_001008282	Galk1	galactokinase 1 (Galk1), mRNA	1.9337	0.160551	0.000177818	1.02443	0.067576	0.89849
NM_019306	Flt1	FMS-related tyrosine kinase 1 (Flt1), mRNA	1.93566	0.112614	0.000177818	1.10482	0.154582	0.465629
NM_053345	Gtf2a2	general transcription factor IIA, 2 (Gtf2a2), mRNA	1.93567	0.338665	0.000490679	1.24502	0.195529	0.348642
NM_001105736	Chic2	cysteine-rich hydrophobic domain 2 (Chic2), mRNA	1.93648	0.151855	0.00120623	1.38961	0.165773	0.131285
NM_001106126	Enkur	enkurin, TRPC channel interacting protein (Enkur), mRNA	1.93964	0.39104	0.000336763	0.830199	0.212872	0.332067
NM_199085	Serpinb6	serpin peptidase inhibitor, clade B (ovalbumin), member 6 (Serpinb6), mRNA	1.949	0.289374	0.000177818	1.13891	0.226566	0.455482
NM_001113223; NM_033234	LOC100134871	beta globin minor gene (LOC100134871), mRNA; hemoglobin, beta (Hbb), mRNA	1.94902	0.290202	0.000177818	0.850976	0.139368	0.220282
NM_001044231; NM_001198590; NM_001198591	Sbsn	suprabasin (Sbsn), transcript variant 2, mRNA; no definition; no definition	1.94946	0.189319	0.00813195	1.51566	0.408144	0.314168
NM_013122	Igfbp2	insulin-like growth factor binding protein 2 (Igfbp2), mRNA	1.9497	0.947408	0.00147737	1.07208	0.36364	0.699617
NM_001037797	LOC500354	similar to C030030A07Rik protein (LOC500354), mRNA	1.95277	0.341372	0.0084465	5.21234	5.38493	1
NM_031633	Foxm1	forkhead box M1 (Foxm1), mRNA	1.9531	0.355446	0.00521889	1.47489	0.264669	1
NM_133600	Slc31a1	solute carrier family 31 (copper transporter), member 1 (Slc31a1), mRNA	1.95326	0.0982363	0.000177818	1.39659	0.268674	0.0396643
NM_023964	Gapdhs	glyceraldehyde-3-phosphate dehydrogenase, spermatogenic (Gapdhs), mRNA	1.95335	0.594927	0.0370762	2.68753	1.96468	1
NM_130411	Coro1a	coronin, actin binding protein 1A (Coro1a), mRNA	1.95592	0.165603	0.000177818	0.93326	0.118453	0.635962
NM_001271235	Tnfrsf11a	tumor necrosis factor receptor superfamily, member 11a, NFKB activator (Tnfrsf11a), mRNA	1.95663	0.219631	0.000177818	1.12395	0.157483	0.562573
NM_001025050	Cdca8	cell division cycle associated 8 (Cdca8), mRNA	1.95734	0.375567	0.0322915	2.15454	0.592598	1
NM_001004252	Farsb	phenylalanyl-tRNA synthetase, beta subunit (Farsb), mRNA	1.9584	0.312044	0.000177818	1.30064	0.155155	0.0479997
NM_001013222	Rnd1	Rho family GTPase 1 (Rnd1), mRNA	1.9588	0.148188	0.000177818	0.71831	0.0640808	0.0164843
NM_001009625	Ifi35	interferon-induced protein 35 (Ifi35), mRNA	1.96204	0.422442	0.00383322	1.10981	0.0869411	0.729782
NM_001136098	Hook3	no definition	1.96242	0.237465	0.000177818	1.49099	0.291901	0.0195009
NM_194461	Pigw	phosphatidylinositol glycan anchor biosynthesis, class W (Pigw), mRNA	1.96277	0.207028	0.000177818	1.44324	0.230394	0.0747231
NM_053480	Pola2	polymerase (DNA directed), alpha 2, accessory subunit (Pola2), mRNA	1.96296	0.355087	0.00927458	1.20479	0.270139	1
NM_001012139	Plscr3	phospholipid scramblase 3 (Plscr3), mRNA	1.96309	0.137965	0.000177818	1.01338	0.11945	0.950572
NM_031537	LOC24906	RoBo-1 (LOC24906), mRNA	1.96552	0.410869	0.00120623	1	1	1
NM_001007798	Btk	no definition	1.96561	0.55716	0.0129653	1.89927	0.844842	1
NM_001106243	Map4k1	mitogen activated protein kinase kinase kinase kinase 1 (Map4k1), mRNA	1.96597	0.265115	0.00324133	1.17657	0.133583	0.522316
NM_001108112	Racgap1	Rac GTPase-activating protein 1 (Racgap1), mRNA	1.96598	0.366827	0.00476495	1.14722	0.145483	1
NM_001191866	Efcab7	EF-hand calcium binding domain 7 (Efcab7), mRNA	1.96672	0.239035	0.00312475	1.55705	0.278709	0.103291
NM_001013093	Ubxn10	UBX domain protein 10 (Ubxn10), mRNA	1.97134	0.855472	0.0205839	0.450878	0.156922	1
NM_017003	Erbb2	v-erb-b2 avian erythroblastic leukemia viral oncogene 2 (Erbb2), mRNA	1.97206	0.214661	0.00212692	1.44121	0.336831	1
NM_130421	Lcp2	lymphocyte cytosolic protein 2 (Lcp2), mRNA	1.97266	0.234884	0.000177818	1.38731	0.0790805	0.095428
NM_001107672	Fbxo4	F-box protein 4 (Fbxo4), mRNA	1.97392	0.531956	0.00383322	1.62063	0.278058	0.0712436
NM_001107344	Mylip	myosin regulatory light chain interacting protein (Mylip), mRNA	1.97458	0.225729	0.000177818	1.13512	0.0434636	0.439997
NM_019290	Btg3	BTG family, member 3 (Btg3), mRNA	1.97879	0.288434	0.000177818	1.16397	0.164601	0.376228
NM_001107778	Hspa12b	heat shock protein 12B (Hspa12b), mRNA	1.97892	0.248296	0.00770523	1.10956	0.14988	0.750366
NM_001134727	Lrch1	leucine-rich repeats and calponin homology (CH) domain containing 1 (Lrch1), mRNA	1.98067	0.362229	0.000177818	1.36703	0.108541	0.0693315
NM_130427	Eya2	EYA transcriptional coactivator and phosphatase 2 (Eya2), mRNA	1.98117	0.744392	0.00263586	2.83897	0.0938354	1
NM_198776	Hbb-b1	hemoglobin, beta adult major chain (Hbb-b1), mRNA	1.98122	0.227287	0.000177818	0.933393	0.0916438	0.777348
NM_001107960	Mob3c	MOB kinase activator 3C (Mob3c), mRNA	1.98266	0.171968	0.0289383	1.47382	0.554063	0.316324
NM_001106572	Olfml2a	olfactomedin-like 2A (Olfml2a), mRNA	1.98398	0.140817	0.000177818	1.35943	0.168203	0.0301353
NM_001135761	Crb2	crumbs family member 2 (Crb2), mRNA	1.98645	0.340686	0.00980916	0.397694	0.106683	1
NM_001108816	Piga	phosphatidylinositol glycan anchor biosynthesis, class A (Piga), mRNA	1.98858	0.453095	0.000490679	1.37604	0.133275	0.213818
NM_001012164	Cd97	CD97 molecule (Cd97), mRNA	1.98876	0.457721	0.000177818	1.34281	0.139771	0.0947121
NM_001013105	Fkbp11	FK506 binding protein 11 (Fkbp11), mRNA	1.98959	0.424525	0.00927458	1.5718	0.490554	0.149077
NM_001109120	Mboat1	membrane bound O-acyltransferase domain containing 1 (Mboat1), mRNA	1.99053	0.542713	0.0103255	1.91541	0.532117	1
NM_001277450; NM_019191	Smad2	SMAD family member 2 (Smad2), transcript variant 2, mRNA; SMAD family member 2 (Smad2), transcript variant 1, mRNA	1.99154	0.192053	0.000177818	1.47646	0.102331	0.00470054
NM_001025137	Ier5	immediate early response 5 (Ier5), mRNA	1.99335	0.324492	0.000177818	1.19645	0.198799	0.155447
NM_001011957	Ell3	elongation factor RNA polymerase II-like 3 (Ell3), mRNA	1.99357	0.273244	0.0186734	1.35567	0.260874	1
NM_138547	Akr1c14	aldo-keto reductase family 1, member C14 (Akr1c14), mRNA	1.99373	0.322614	0.00174087	1.01528	0.320974	1
NM_133397	Erg	v-ets avian erythroblastosis virus E26 oncogene (Erg), mRNA	1.99456	0.177089	0.000177818	1.39566	0.129784	0.072069
NM_001106007	Pgm2	no definition	1.99761	0.156574	0.000177818	0.971239	0.0870439	0.882487
NM_017319	Pdia3	protein disulfide isomerase family A, member 3 (Pdia3), mRNA	1.99988	0.142591	0.000177818	1.44842	0.0737788	0.000971113
NM_001007007	Rnaseh2b	ribonuclease H2, subunit B (Rnaseh2b), mRNA	2.00012	0.322912	0.000177818	1.08165	0.08399	0.720636
NM_199101	Plekha4	pleckstrin homology domain containing, family A (phosphoinositide binding specific) member 4 (Plekha4), mRNA	2.00032	0.0897008	0.00487286	1.55614	0.449571	1
NM_001047861	Pkn3	protein kinase N3 (Pkn3), mRNA	2.00487	0.157078	0.000177818	1.48138	0.0814555	0.00146622
NM_001012163	Lims2	LIM and senescent cell antigen like domains 2 (Lims2), mRNA	2.00973	0.182061	0.00275652	1.10048	0.146178	0.80708
NM_133528	Mob4	MOB family member 4, phocein (Mob4), mRNA	2.0139	0.229539	0.000177818	1.38771	0.143461	0.00956158
NM_001105845	Plcd3	phospholipase C, delta 3 (Plcd3), mRNA	2.0149	0.396463	0.000177818	0.957187	0.0933467	0.79982
NM_019174	Car4	carbonic anhydrase 4 (Car4), mRNA	2.01546	0.205453	0.000177818	0.900209	0.0652985	0.537781
NM_057132	Rhoa	ras homolog family member A (Rhoa), mRNA	2.01595	0.109154	0.000177818	1.45741	0.133218	0.00226624
NM_001109573	LOC690276	hypothetical protein LOC690276 (LOC690276), mRNA	2.02044	0.934445	0.0117563	0.565299	0.104098	1
NM_171993	Cdc20	cell division cycle 20 (Cdc20), mRNA	2.02265	0.367958	0.0123891	1.50003	0.392934	1
NM_001127449	Actg1	actin, gamma 1 (Actg1), mRNA	2.02402	0.142066	0.000177818	1.48532	0.127189	0.00113878
NM_001033887	Prrc1	proline-rich coiled-coil 1 (Prrc1), mRNA	2.02651	0.284159	0.000336763	1.1352	0.190035	0.534382
NM_001105883	Pvrl3	poliovirus receptor-related 3 (Pvrl3), mRNA	2.0359	0.316439	0.00120623	1.08786	0.154278	0.681356
NM_001014050; NM_001244768; NM_001244769; NM_001244770	Fam110a	family with sequence similarity 110, member A (Fam110a), transcript variant 4, mRNA; no definition; no definition; family with sequence similarity 110, member A (Fam110a), transcript variant 3, mRNA	2.03674	0.225133	0.000177818	1.02728	0.142625	0.901794
NM_001107200	Ptpn14	protein tyrosine phosphatase, non-receptor type 14 (Ptpn14), mRNA	2.04027	0.510522	0.00251116	0.603322	0.206275	1
NM_001013855	Timd2	T-cell immunoglobulin and mucin domain containing 2 (Timd2), mRNA	2.0482	0.497337	0.000781969	3.64654	2.81036	1
NM_013132	Anxa5	annexin A5 (Anxa5), mRNA	2.04903	0.131885	0.000177818	1.24428	0.185304	0.090105
NM_001025668	Mettl18	methyltransferase like 18 (Mettl18), mRNA	2.0521	0.341063	0.00287837	1.06355	0.226351	0.848071
NM_001108441	Dnajb1	DnaJ (Hsp40) homolog, subfamily B, member 1 (Dnajb1), mRNA	2.05483	0.309353	0.000177818	1.47633	0.164964	0.0013047
NM_001109648	Tmem107	transmembrane protein 107 (Tmem107), mRNA	2.05493	0.350519	0.000336763	0.846817	0.146199	0.545173
NM_001014055	Tmem209	transmembrane protein 209 (Tmem209), mRNA	2.05658	0.204624	0.000177818	1.01845	0.162131	0.936658
NM_001134560	Rd3l	hypothetical LOC314467 (RGD1305627), mRNA	2.05792	0.765627	0.000177818	1.19004	0.232543	0.545424
NM_001162897; NM_001162898	LOC100302372	no definition; no definition	2.05862	0.348617	0.00092669	1.20166	0.411168	1
NM_001134754	Seli	no definition	2.05867	0.158187	0.000177818	1.49623	0.1828	0.00226624
NM_001012740	Cbln2	cerebellin 2 precursor (Cbln2), mRNA	2.06101	0.525479	0.000177818	1.49256	0.49496	0.00079891
NM_022940	Pdzd2	PDZ domain containing 2 (Pdzd2), mRNA	2.06135	0.288907	0.000177818	1.12571	0.105869	0.391265
NM_001191689	Cln5	ceroid-lipofuscinosis, neuronal 5 (Cln5), mRNA	2.06152	0.256915	0.000177818	1.28101	0.248155	0.266813
NM_001109012	Rp2	retinitis pigmentosa 2 homolog (human) (Rp2), mRNA	2.06252	0.256647	0.000177818	1.33669	0.112959	0.208444
NM_031670	Napsa	napsin A aspartic peptidase (Napsa), mRNA	2.06295	0.906072	0.0314736	1.17865	0.893995	1
NM_138913	Oas1a	2'-5' oligoadenylate synthetase 1A (Oas1a), mRNA	2.06798	0.636232	0.034684	1.06733	0.534964	1
NM_019142	Prkaa1	protein kinase, AMP-activated, alpha 1 catalytic subunit (Prkaa1), mRNA	2.06917	0.276436	0.000177818	1.46294	0.133445	0.00563353
NM_001106128	Ly86	lymphocyte antigen 86 (Ly86), mRNA	2.08106	0.436011	0.00263586	1.56887	0.922719	0.142072
NM_057208; NM_173111	Tpm3	tropomyosin 3 (Tpm3), transcript variant 1, mRNA; tropomyosin 3 (Tpm3), transcript variant 2, mRNA	2.08391	0.128425	0.000177818	1.33941	0.0368114	0.0160444
NM_001105805	Txndc17	thioredoxin domain containing 17 (Txndc17), mRNA	2.08427	0.196774	0.000177818	1.35908	0.0934484	0.0562095
NM_001004246	Ttc12	tetratricopeptide repeat domain 12 (Ttc12), mRNA	2.08823	0.777305	0.00134388	0.744458	0.0973234	1
NM_001108153	Sema7a	semaphorin 7A, GPI membrane anchor (Sema7a), mRNA	2.08946	0.272482	0.000177818	0.944927	0.0858098	0.683328
NM_022714	Crhr2	corticotropin releasing hormone receptor 2 (Crhr2), mRNA	2.09027	1.84707	0.0146307	1.19102	0.319271	1
NM_001271115	Dnaaf3	dynein, axonemal, assembly factor 3 (Dnaaf3), mRNA	2.09561	0.936965	0.000637444	0.717266	0.167287	1
NM_012717	Calcrl	calcitonin receptor-like (Calcrl), mRNA	2.09632	0.24599	0.000177818	1.36948	0.276339	0.117131
NM_053796	F11r	F11 receptor (F11r), mRNA	2.10019	0.186543	0.000177818	1.16919	0.155987	0.441592
NM_001106834	Rora	RAR-related orphan receptor A (Rora), mRNA	2.10118	0.461333	0.0082343	1.32392	0.438275	0.204278
NM_001100635	Mr1	major histocompatibility complex, class I-related (Mr1), mRNA	2.10325	0.777844	0.00441444	0.232324	0.152655	1
NM_001106779	Nedd1	neural precursor cell expressed, developmentally down-regulated 1 (Nedd1), mRNA	2.10681	0.406587	0.000177818	0.821907	0.0521371	0.42607
NM_053391	Hs3st1	heparan sulfate (glucosamine) 3-O-sulfotransferase 1 (Hs3st1), mRNA	2.10953	0.170976	0.000177818	1.25825	0.237474	0.173464
NM_053408	Chst3	carbohydrate (chondroitin 6) sulfotransferase 3 (Chst3), mRNA	2.11153	0.370238	0.00980916	1.72717	0.796408	0.0886256
NM_001106178	Exoc3l1	exocyst complex component 3-like 1 (Exoc3l1), mRNA	2.11349	0.195424	0.000177818	1.42538	0.34929	0.11697
NM_001108381	Ebpl	emopamil binding protein-like (Ebpl), mRNA	2.11366	0.250811	0.000177818	1.59529	0.396603	0.05909
NM_053516	Nol3	nucleolar protein 3 (apoptosis repressor with CARD domain) (Nol3), mRNA	2.11681	0.233155	0.000177818	1.24243	0.147786	0.182505
NM_017172	Zfp36l1	no definition	2.11684	0.210772	0.000177818	1.36235	0.160538	0.0179798
NM_001025689	Psmd14	proteasome (prosome, macropain) 26S subunit, non-ATPase, 14 (Psmd14), mRNA	2.11855	0.237133	0.000177818	1.48788	0.119662	0.00043076
NM_133591	Rph3al	rabphilin 3A-like (without C2 domains) (Rph3al), mRNA	2.12681	0.20017	0.00120623	0.938723	0.217437	1
NM_001113497; NM_031837; NM_176856	Sept9	no definition; no definition; no definition	2.13288	0.252173	0.000177818	1.48111	0.199065	0.00113878
NM_001127530	LOC302022	no definition	2.13434	0.294115	0.000177818	1.51191	0.566649	1
NM_031341	Slc7a7	solute carrier family 7 (amino acid transporter light chain, y+L system), member 7 (Slc7a7), mRNA	2.14306	0.27466	0.00533073	1.4109	0.271803	0.206734
NM_001031642	Serpinb1a	serine (or cysteine) proteinase inhibitor, clade B, member 1a (Serpinb1a), mRNA	2.14692	0.387694	0.00238447	1.79583	0.6906	0.063953
NM_001109052	RGD1562726	similar to Putative protein C21orf62 homolog (RGD1562726), mRNA	2.14929	0.429543	0.00760086	0.543636	0.123914	1
NM_001106581	Pdk3	pyruvate dehydrogenase kinase, isozyme 3 (Pdk3), mRNA	2.15036	0.447537	0.000177818	1.08539	0.052774	0.617637
NM_001106047	Loxl2	lysyl oxidase-like 2 (Loxl2), mRNA	2.15288	0.405249	0.0187737	2.08121	0.603227	1
NM_001134505	Eno4	enolase family member 4 (Eno4), mRNA	2.15979	0.739553	0.00161011	1.04871	0.274466	1
NM_001009639	Tppp3	tubulin polymerization-promoting protein family member 3 (Tppp3), mRNA	2.16054	0.491816	0.000177818	0.727466	0.0930701	0.0627967
NM_001108839	Mettl2b	methyltransferase like 2B (Mettl2b), mRNA	2.16223	0.150234	0.000177818	1.3984	0.196834	0.0699918
NM_001108313	Ifngr2	interferon gamma receptor 2 (Ifngr2), mRNA	2.16307	0.096691	0.000177818	1.41252	0.0776281	0.00745536
NM_001160228	Adam19	ADAM metallopeptidase domain 19 (Adam19), mRNA	2.16308	0.291589	0.000177818	1.32079	0.403867	0.0551732
NM_001177829	Cep85l	rCG22129-like (LOC100365935), mRNA	2.16962	0.319177	0.0119654	1.30428	0.286911	0.195123
NM_080766	Nras	neuroblastoma ras oncogene (Nras), mRNA	2.17593	0.159682	0.000177818	1.49	0.131931	0.00496718
NM_001107264	Nfatc4	nuclear factor of activated T-cells, cytoplasmic, calcineurin-dependent 4 (Nfatc4), mRNA	2.18316	0.455326	0.00174087	2.0131	0.610721	1
NM_001144957	Riiad1	regulatory subunit of type II PKA R-subunit (RIIa) domain containing 1 (Riiad1), mRNA	2.18534	0.426983	0.0177912	0.896643	0.23935	0.814266
NM_001107980	Rspo1	R-spondin 1 (Rspo1), mRNA	2.19108	0.680265	0.0181915	0.786837	0.132796	0.369866
NM_001107729	Ifi44	no definition	2.19223	0.266572	0.000177818	1.42061	0.3059	0.11877
NM_001106098	Slc35d2	solute carrier family 35 (UDP-GlcNAc/UDP-glucose transporter), member D2 (Slc35d2), mRNA	2.19322	0.520963	0.000177818	1.48704	0.354498	0.155534
NM_001134571	RGD1308117	similar to 9930012K11Rik protein (RGD1308117), mRNA	2.19864	0.190122	0.00476495	1.46214	0.523087	1
NM_001100535	Col15a1	no definition	2.20412	0.439767	0.000177818	1.01072	0.134914	1
NM_012548	Edn1	endothelin 1 (Edn1), mRNA	2.20745	0.423855	0.000177818	0.698604	0.171847	0.203359
NM_053849	Pdia4	protein disulfide isomerase family A, member 4 (Pdia4), mRNA	2.20774	0.252908	0.000177818	1.39478	0.0797322	0.0126449
NM_173839	Tph2	tryptophan hydroxylase 2 (Tph2), mRNA	2.21434	0.806767	0.000490679	0.901201	0.344449	1
NM_001010948	Slc10a7	solute carrier family 10, member 7 (Slc10a7), mRNA	2.21791	0.230723	0.001067	1.78893	0.262519	0.0536448
NM_001105760	Ptar1	protein prenyltransferase alpha subunit repeat containing 1 (Ptar1), mRNA	2.22002	0.465731	0.0167314	0.771553	0.203843	0.252326
NM_001191791	Dpy19l1	dpy-19-like 1 (C. elegans) (Dpy19l1), mRNA	2.22197	0.178849	0.000177818	1.22194	0.0451111	0.103025
NM_001191813	Hjurp	Holliday junction recognition protein (Hjurp), mRNA	2.22646	0.574115	0.0074002	2.1138	0.704405	1
NM_001134687	Slc35e3	solute carrier family 35, member E3 (Slc35e3), mRNA	2.227	0.155697	0.000177818	1.46967	0.106302	0.00401673
NM_001009344	Tbrg1	transforming growth factor beta regulator 1 (Tbrg1), mRNA	2.22755	0.218915	0.000177818	1.27852	0.214505	0.0981952
NM_001107049	Ttc25	tetratricopeptide repeat domain 25 (Ttc25), mRNA	2.23473	0.941745	0.00324133	1.01745	0.126559	1
NM_017336	Ptpro	protein tyrosine phosphatase, receptor type, O (Ptpro), mRNA	2.236	0.873852	0.000177818	1.37114	0.194276	0.0336753
NM_001100536	Magoh	mago-nashi homolog, proliferation-associated (Drosophila) (Magoh), mRNA	2.24367	0.241605	0.000177818	1.48696	0.138757	0.0216154
NM_178102	Mapkapk2	mitogen-activated protein kinase-activated protein kinase 2 (Mapkapk2), mRNA	2.24375	0.151257	0.000177818	1.40479	0.101255	0.00708464
NM_022526	Dap	death-associated protein (Dap), mRNA	2.2451	0.259611	0.000177818	1.42257	0.0683247	0.0523176
NM_022441	Acvrl1	activin A receptor type II-like 1 (Acvrl1), mRNA	2.24636	0.175501	0.000177818	1.10091	0.0774017	0.580379
NM_001106442	Ssr2	signal sequence receptor, beta (Ssr2), mRNA	2.24773	0.159312	0.000177818	1.4024	0.143192	0.0096799
NM_001098788	Dhx58	DEXH (Asp-Glu-X-His) box polypeptide 58 (Dhx58), mRNA	2.25138	0.332089	0.000336763	1.03099	0.414454	0.915217
NM_001135802	Dlgap5	discs, large (Drosophila) homolog-associated protein 5 (Dlgap5), mRNA	2.25418	0.411486	0.00212692	1.68098	0.248311	1
NM_001107449	Clca1	chloride channel accessory 1 (Clca1), mRNA	2.25518	0.265549	0.000177818	1.30828	0.41669	1
NM_001024781	Sox18	SRY (sex determining region Y)-box 18 (Sox18), mRNA	2.2599	0.236004	0.000177818	1.20919	0.406847	0.289971
NM_001108469	Cdc42ep5	CDC42 effector protein (Rho GTPase binding) 5 (Cdc42ep5), mRNA	2.26153	0.822707	0.0257646	0.654128	0.215862	0.176173
NM_001107323	Tubgcp3	tubulin, gamma complex associated protein 3 (Tubgcp3), mRNA	2.26235	0.47033	0.000177818	1.38718	0.0685886	0.015708
NM_024384	Thoc6	THO complex 6 homolog (Drosophila) (Thoc6), mRNA	2.26374	0.270147	0.0060042	1.58702	0.159086	0.177034
NM_001013970	Slfn13	schlafen family member 13 (Slfn13), mRNA	2.27116	0.336995	0.000177818	1.5786	0.248393	1
NM_001012206	Phlda3	pleckstrin homology-like domain, family A, member 3 (Phlda3), mRNA	2.27611	0.513569	0.000177818	1.25121	0.337976	0.15646
NM_001109236	Nod1	nucleotide-binding oligomerization domain containing 1 (Nod1), mRNA	2.27955	0.426039	0.000177818	1.23499	0.23388	0.259875
NM_001008317	Erp44	endoplasmic reticulum protein 44 (Erp44), mRNA	2.2858	0.121663	0.000177818	1.48612	0.224548	0.00457122
NM_001107973	Exo5	exonuclease 5 (Exo5), mRNA	2.28777	0.209023	0.000177818	1.4792	0.174574	0.0419354
NM_012950	F2r	coagulation factor II (thrombin) receptor (F2r), mRNA	2.28907	0.267367	0.000177818	1.22449	0.0903226	0.157686
NM_001106791	Irak4	interleukin-1 receptor-associated kinase 4 (Irak4), mRNA	2.28946	0.36223	0.000336763	1.2374	0.266173	0.421182
NM_001107290	Il17rb	interleukin 17 receptor B (Il17rb), mRNA	2.28969	0.680784	0.0135535	1.98642	1.04317	1
NM_203410	Ifi27	interferon, alpha-inducible protein 27 (Ifi27), mRNA	2.29286	0.720536	0.000177818	0.828937	0.143838	0.197582
NM_176078	Clic6	chloride intracellular channel 6 (Clic6), mRNA	2.29305	1.09276	0.00611857	1	0.520465	1
NM_001024741	Chaf1b	chromatin assembly factor 1, subunit B (p60) (Chaf1b), mRNA	2.29759	0.470091	0.00287837	1.75741	0.669668	1
NM_001014230	Iqcg	IQ motif containing G (Iqcg), mRNA	2.30204	0.709303	0.0088743	1.11066	0.733575	1
NM_001033715; NM_001033716; NM_053295	Cast	calpastatin (Cast), transcript variant 2, mRNA; no definition; calpastatin (Cast), transcript variant 1, mRNA	2.31803	0.190734	0.000177818	1.2788	0.232989	0.0622882
NM_001006980	Bcap29	B-cell receptor-associated protein 29 (Bcap29), mRNA	2.31945	0.201298	0.000177818	1.26441	0.153071	0.105419
NM_001014058	Usp18	ubiquitin specific peptidase 18 (Usp18), mRNA	2.32402	0.530113	0.000781969	0.823905	0.395698	0.570654
NM_019175	Klk6	kallikrein related-peptidase 6 (Klk6), mRNA	2.32745	0.409214	0.000177818	1.45819	0.540873	0.0178944
NM_001191840	Tgfb1i1	transforming growth factor beta 1 induced transcript 1 (Tgfb1i1), mRNA	2.32955	0.21156	0.000177818	1.33631	0.14117	0.0377605
NM_001100581	RGD1310371	similar to RIKEN cDNA 1700026D08 (RGD1310371), mRNA	2.33359	0.974801	0.000177818	1	1	1
NM_001109440	Acot4	acyl-CoA thioesterase 4 (Acot4), mRNA	2.33862	0.942389	0.000177818	1.43214	0.34672	0.111208
NM_001013988	Stbd1	starch binding domain 1 (Stbd1), mRNA	2.34089	0.278771	0.000177818	1.18498	0.15008	0.483125
NM_182674	Bysl	bystin-like (Bysl), mRNA	2.34195	0.387198	0.000177818	1.4723	0.197113	0.00770266
NM_053769	Dusp1	dual specificity phosphatase 1 (Dusp1), mRNA	2.35225	0.462001	0.000177818	0.805288	0.311258	0.107175
NM_021585	Milr1	mast cell immunoglobulin-like receptor 1 (Milr1), mRNA	2.35561	0.481654	0.0083397	4.20344	4.27907	1
NM_080910	Paics	phosphoribosylaminoimidazole carboxylase, phosphoribosylaminoimidazole succinocarboxamide synthetase (Paics), mRNA	2.36082	0.169568	0.000177818	1.41408	0.128791	0.0209781
NM_022597	Ctsb	cathepsin B (Ctsb), mRNA	2.3659	0.0984683	0.000177818	1.42529	0.21182	0.0013047
NM_138844	Unc13d	unc-13 homolog D (C. elegans) (Unc13d), mRNA	2.36762	0.255499	0.000177818	2.06288	0.346214	1
NM_001191715	Slc30a7	solute carrier family 30 (zinc transporter), member 7 (Slc30a7), mRNA	2.36799	0.321344	0.000177818	1.42896	0.231921	0.0582602
NM_019316	Mafb	v-maf avian musculoaponeurotic fibrosarcoma oncogene homolog B (Mafb), mRNA	2.36986	0.335968	0.000177818	1.27084	0.138389	0.179779
NM_139259	Nradd	neurotrophin receptor associated death domain (Nradd), mRNA	2.37901	0.283051	0.0140365	1.59152	0.814203	1
NM_001102381	Nts	neurotensin (Nts), mRNA	2.38862	0.561095	0.000177818	1.43454	0.578195	0.469264
NM_031152	Rab11a	RAB11a, member RAS oncogene family (Rab11a), mRNA	2.39164	0.120031	0.000177818	1.23804	0.130044	0.0936839
NM_017091	Pcsk1	proprotein convertase subtilisin/kexin type 1 (Pcsk1), mRNA	2.39179	0.341294	0.000177818	1.04967	0.253608	0.780408
NM_001037315; NM_001037316; NM_053853; NM_053854	Nat1	N-acetyltransferase 1 (arylamine N-acetyltransferase) (Nat1), transcript variant 2, mRNA; N-acetyltransferase 1 (arylamine N-acetyltransferase) (Nat1), transcript variant 3, mRNA; no definition; N-acetyltransferase 2 (arylamine N-acetyltransferase) (Nat2), mRNA	2.39184	0.290936	0.00161011	1.50179	0.231343	0.122472
NM_012760	Plagl1	pleiomorphic adenoma gene-like 1 (Plagl1), mRNA	2.39996	1.4956	0.00212692	1.6445	0.33695	1
NM_001005265; NM_001005330	Cr1l	complement component (3b/4b) receptor 1-like (Cr1l), transcript variant 3, mRNA; no definition	2.40041	0.190585	0.000177818	1.18435	0.151306	0.305934
NM_031735	Stk3	serine/threonine kinase 3 (Stk3), mRNA	2.40327	0.179173	0.000177818	1.20563	0.203352	0.343839
NM_001097582	Tlr7	toll-like receptor 7 (Tlr7), mRNA	2.40629	0.302609	0.000177818	1.37759	0.277366	0.153782
NM_001012028	Nuf2	NUF2, NDC80 kinetochore complex component (Nuf2), mRNA	2.41417	0.784091	0.00698168	1.56349	0.569054	1
NM_053555	Vamp5	vesicle-associated membrane protein 5 (Vamp5), mRNA	2.41804	0.358427	0.00441444	1.97484	0.585886	0.0847757
NM_001008398	Gimap9	GTPase, IMAP family member 9 (Gimap9), mRNA	2.41938	0.21773	0.000177818	1.68702	0.351204	0.0516054
NM_001077673	Rad18	RAD18 homolog (S. cerevisiae) (Rad18), mRNA	2.42664	0.535757	0.000336763	1.47474	0.345502	0.0872749
NM_001109639	Chst14	carbohydrate (N-acetylgalactosamine 4-0) sulfotransferase 14 (Chst14), mRNA	2.43034	0.448729	0.000637444	1.55006	0.539002	1
NM_001025638	Stx11	no definition	2.43164	0.398307	0.00855655	2.66414	1.38892	1
NM_001164438; NM_001164439	Tmem212	transmembrane protein 212 (Tmem212), transcript variant 1, mRNA; transmembrane protein 212 (Tmem212), transcript variant 2, mRNA	2.43243	1.49465	0.00359968	1	0	1
NM_214458	Phactr2	phosphatase and actin regulator 2 (Phactr2), mRNA	2.43958	0.603505	0.00212692	0.805835	0.157481	1
NM_001008379	Prr13	proline rich 13 (Prr13), mRNA	2.44027	0.235419	0.000177818	1.25067	0.108176	0.147794
NM_001126270	Ndc80	NDC80 kinetochore complex component (Ndc80), mRNA	2.44208	1.34765	0.0325459	1.8275	0.641962	1
NM_053560	Chi3l1	chitinase 3-like 1 (cartilage glycoprotein-39) (Chi3l1), mRNA	2.4432	0.0698193	0.000177818	1.33141	0.245293	0.0224322
NM_053677	Chek2	checkpoint kinase 2 (Chek2), mRNA	2.46437	0.298512	0.00906961	1.31822	0.205848	1
NM_001008366	Cenpn	centromere protein N (Cenpn), mRNA	2.47197	0.406823	0.000177818	1.45505	0.0900758	0.130705
NM_024395	Htr5b	5-hydroxytryptamine (serotonin) receptor 5B (Htr5b), mRNA	2.48761	0.239622	0.000177818	1.24464	0.8299	1
NM_001014272	Ptges3l1	prostaglandin E synthase 3-like 1 (Ptges3l1), mRNA	2.49446	0.521286	0.000177818	1.09322	0.292247	0.775944
NM_001108569	Gbp5	guanylate binding protein 5 (Gbp5), mRNA	2.50535	0.608592	0.000177818	1.58603	0.484074	0.0609241
NM_138504	Osgin1	oxidative stress induced growth inhibitor 1 (Osgin1), mRNA	2.50981	0.605869	0.000177818	5.17608	1.86827	1
NM_030836	Erap1	endoplasmic reticulum aminopeptidase 1 (Erap1), mRNA	2.51208	0.209959	0.000177818	1.23468	0.0832201	0.190822
NM_001271336	Vsig10	V-set and immunoglobulin domain containing 10 (Vsig10), mRNA	2.52477	0.44308	0.000177818	0.858132	0.10347	1
NM_199374	Spata18	spermatogenesis associated 18 (Spata18), mRNA	2.52766	1.33436	0.000336763	1.19531	1.22707	1
NM_001135803	Dus4l	dihydrouridine synthase 4-like (S. cerevisiae) (Dus4l), mRNA	2.53093	0.545307	0.00092669	0.989475	0.0588876	0.979855
NM_001024767	Dyrk3	dual-specificity tyrosine-(Y)-phosphorylation regulated kinase 3 (Dyrk3), mRNA	2.53271	0.589305	0.000177818	0.910084	0.163864	0.667239
NM_053883	Dusp6	dual specificity phosphatase 6 (Dusp6), mRNA	2.53392	0.361868	0.000177818	1.45642	0.306501	0.00344969
NM_001109520	Kcnk16	potassium channel, subfamily K, member 16 (Kcnk16), mRNA	2.53432	1.0296	0.00186885	0.116122	0.119556	1
NM_134449	Prkcdbp	protein kinase C, delta binding protein (Prkcdbp), mRNA	2.54776	0.181597	0.000177818	1.19622	0.0978349	0.204188
NM_031646	Ramp2	receptor (G protein-coupled) activity modifying protein 2 (Ramp2), mRNA	2.55429	0.286192	0.000177818	1.34563	0.12692	0.0810226
NM_001047867	Mtap	methylthioadenosine phosphorylase (Mtap), mRNA	2.55439	0.513115	0.000637444	1.18634	0.184917	0.564633
NM_053328	Bhlhe40	basic helix-loop-helix family, member e40 (Bhlhe40), mRNA	2.56289	0.219217	0.000177818	1.21646	0.230021	0.121299
NM_001191636	Myof	myoferlin (Myof), mRNA	2.56445	0.340339	0.000177818	0.940092	0.218163	0.753419
NM_001108613	Slc17a9	solute carrier family 17 (vesicular nucleotide transporter), member 9 (Slc17a9), mRNA	2.56797	0.497988	0.00161011	2.64257	0.691266	1
NM_001013175; NM_001277359	Apol3	apolipoprotein L, 3 (Apol3), transcript variant 2, mRNA; apolipoprotein L, 3 (Apol3), transcript variant 1, mRNA	2.57771	0.26901	0.000177818	0.9354	0.17116	0.833291
NM_001012023	Epb4.1l5	erythrocyte membrane protein band 4.1 like 5 (Epb4.1l5), mRNA	2.58188	1.02675	0.000177818	0.618804	0.173289	0.0708003
NM_001270701; NM_001270702; NM_001270703; NM_023021	Kcnn4	no definition; no definition; no definition; potassium intermediate/small conductance calcium-activated channel, subfamily N, member 4 (Kcnn4), transcript variant 1, mRNA	2.59091	0.692166	0.000781969	3.92472	0.594333	1
NM_001106150	Spry4	sprouty homolog 4 (Drosophila) (Spry4), mRNA	2.60297	0.289233	0.00533073	1.37759	0.402781	0.46218
NM_001024753	Ifit2	interferon-induced protein with tetratricopeptide repeats 2 (Ifit2), mRNA	2.60682	0.367313	0.000177818	1.13757	0.235468	0.559265
NM_001014077	Clec14a	C-type lectin domain family 14, member A (Clec14a), mRNA	2.6102	0.453384	0.000177818	0.900795	0.120633	0.643933
NM_001109002	Smad6	SMAD family member 6 (Smad6), mRNA	2.62291	0.27525	0.000177818	1.47753	0.478043	0.166331
NM_031823	Wfs1	Wolfram syndrome 1 (wolframin) (Wfs1), mRNA	2.62821	0.510112	0.000177818	1.00347	0.192485	0.982364
NM_001191793	Pih1d2	PIH1 domain containing 2 (Pih1d2), mRNA	2.62941	0.648893	0.000177818	1.73968	0.293827	0.0506784
NM_139103	Cd48	Cd48 molecule (Cd48), mRNA	2.63321	0.343878	0.000177818	1.4746	0.328568	0.0164843
NM_001105737	Tek	TEK tyrosine kinase, endothelial (Tek), mRNA	2.63468	0.287511	0.000177818	0.904752	0.0809417	0.509873
NM_001169139	Ckap2	cytoskeleton associated protein 2 (Ckap2), mRNA	2.64129	0.428555	0.000781969	2.57496	0.764818	1
NM_001106283	Folr2	no definition	2.65461	0.44157	0.0349502	1.12314	0.476638	1
NM_001191951	Ahnak	no definition	2.65899	0.259113	0.000177818	1.13082	0.0956793	0.366872
NM_001251926	Tmem200c	transmembrane protein 200C (Tmem200c), mRNA	2.6624	0.318404	0.000177818	0.881633	0.232026	0.379628
NM_001025043	Itpripl1	inositol 1,4,5-trisphosphate receptor interacting protein-like 1 (Itpripl1), mRNA	2.6639	0.643058	0.00092669	1.28085	0.309031	1
NM_001013158	B3galnt1	beta-1,3-N-acetylgalactosaminyltransferase 1 (globoside blood group) (B3galnt1), mRNA	2.66408	0.300163	0.000177818	1.49229	0.134274	0.00162725
NM_020308	Adam15	ADAM metallopeptidase domain 15 (Adam15), mRNA	2.66486	0.0637944	0.000177818	1.31882	0.0582012	0.034346
NM_001106687	Clspn	claspin (Clspn), mRNA	2.66675	0.801007	0.000177818	5.54205	2.08802	1
NM_001109073	RGD1560672	similar to novel protein (RGD1560672), mRNA	2.66691	1.42124	0.000336763	0.549504	0.105451	1
NM_001106536	Mybl2	myeloblastosis oncogene-like 2 (Mybl2), mRNA	2.66773	0.729901	0.000177818	3.16163	1.99834	1
NM_030998	Amhr2	anti-Mullerian hormone receptor, type II (Amhr2), mRNA	2.67959	1.10967	0.00395168	0.864878	0.247987	1
NM_001108248	Was	Wiskott-Aldrich syndrome (Was), mRNA	2.68684	0.75365	0.000637444	1.00381	0.353647	1
NM_001013953	Ccdc153	coiled-coil domain containing 153 (Ccdc153), mRNA	2.68993	1.29651	0.000177818	0.735059	0.265528	1
NM_001011977	Tekt2	tektin 2 (testicular) (Tekt2), mRNA	2.70307	1.11148	0.00120623	1.85111	0.630313	1
NM_001108451	Dynlrb2	dynein light chain roadblock-type 2 (Dynlrb2), mRNA	2.70624	1.41264	0.000177818	0.575432	0.365317	1
NM_001109303	Crip3	cysteine-rich protein 3 (Crip3), mRNA	2.70842	0.662205	0.000336763	2.62763	2.74277	1
NM_020656	Parva	parvin, alpha (Parva), mRNA	2.73578	0.24591	0.000177818	1.17972	0.095207	0.424572
NM_001108055	Ak7	adenylate kinase 7 (Ak7), mRNA	2.73705	1.88431	0.000177818	0.211685	0.236709	1
NM_031655	Lxn	latexin (Lxn), mRNA	2.7391	0.473211	0.000177818	1.3407	0.315391	0.181845
NM_001191662	Hunk	hormonally upregulated Neu-associated kinase (Hunk), mRNA	2.74096	0.860475	0.00120623	0.98873	0.212193	0.966446
NM_053352	Ackr3	chemokine (C-X-C motif) receptor 7 (Cxcr7), mRNA	2.74122	0.267189	0.000177818	1.15407	0.183512	0.454226
NM_001007745	Tmem43	transmembrane protein 43 (Tmem43), mRNA	2.77545	0.107743	0.000177818	1.29163	0.0863477	0.0710351
NM_001109378	Mei4	meiosis-specific 4 homolog (S. cerevisiae) (Mei4), mRNA	2.77643	0.216626	0.000336763	0.432871	0.135365	1
NM_144739	Fmo5	flavin containing monooxygenase 5 (Fmo5), mRNA	2.79659	0.559501	0.00120623	1.13237	0.528072	1
NM_001009536	Trim25	tripartite motif-containing 25 (Trim25), mRNA	2.80862	0.487845	0.000336763	1.42699	0.267388	0.204399
NM_001007721	Emp2	epithelial membrane protein 2 (Emp2), mRNA	2.81263	0.307372	0.000177818	1.20402	0.152799	0.433327
NM_001034012	Adamtsl4	ADAMTS-like 4 (Adamtsl4), mRNA	2.82578	1.20002	0.000177818	3.06477	0.524719	1
NM_001271244	Rbpms	RNA binding protein with multiple splicing (Rbpms), mRNA	2.84587	0.325028	0.000490679	1.73383	0.491511	0.0808853
NM_001013965	Tekt4	tektin 4 (Tekt4), mRNA	2.84877	0.693082	0.00708744	0.22805	0.15304	1
NM_001106215	Smoc2	SPARC related modular calcium binding 2 (Smoc2), mRNA	2.85116	1.30128	0.000336763	0.445909	0.206083	1
NM_001271300; NM_172333	Cthrc1	no definition; collagen triple helix repeat containing 1 (Cthrc1), transcript variant 1, mRNA	2.86096	0.79655	0.0143371	7.61862	4.21454	0.169901
NM_001108750	Cpne8	copine VIII (Cpne8), mRNA	2.87396	0.510954	0.000177818	1.24927	0.186216	0.112583
NM_016992	Avp	arginine vasopressin (Avp), mRNA	2.89991	2.67819	0.0230302	26.3966	31.7133	0.270103
NM_053537	Slc22a7	solute carrier family 22 (organic anion transporter), member 7 (Slc22a7), mRNA	2.91923	0.986195	0.0186734	0.786089	0.557264	1
NM_001025060	LOC502684	hypothetical protein LOC502684 (LOC502684), mRNA	2.92116	1.25465	0.000177818	0.799543	0.187648	1
NM_001014094	Plscr2	phospholipid scramblase 2 (Plscr2), mRNA	2.9248	0.31617	0.000177818	1.41719	0.401372	0.25365
NM_001007554	Fblim1	filamin binding LIM protein 1 (Fblim1), mRNA	2.92994	0.802538	0.00199853	2.65058	1.35212	1
NM_001109280	RGD1560608	similar to novel protein (RGD1560608), mRNA	2.9486	2.949	0.0138488	0.305719	0.138929	0.0632918
NM_172322	Pycard	PYD and CARD domain containing (Pycard), mRNA	2.94897	0.756372	0.000177818	1.76588	0.467427	0.0673719
NM_001271494	Ttc30a	tetratricopeptide repeat domain 30A (Ttc30a), mRNA	2.98545	0.400788	0.00092669	0.672308	0.0581565	0.241809
NM_001033655	Dnah1	no definition	2.9887	1.72054	0.000177818	1.515	1.21517	1
NM_022631	Wnt5a	wingless-type MMTV integration site family, member 5A (Wnt5a), mRNA	2.9891	0.607189	0.000637444	0.857143	0.227429	1
NM_001109075	Cfap126	similar to RIKEN cDNA 1700009P17 (RGD1562658), mRNA	2.9992	0.810651	0.000177818	1.18145	0.398594	0.616176
NM_001108740	Ckap4	cytoskeleton-associated protein 4 (Ckap4), mRNA	3.0068	0.313735	0.000177818	1.23187	0.0960737	0.14999
NM_022294	Eltd1	EGF, latrophilin and seven transmembrane domain containing 1 (Eltd1), mRNA	3.00966	0.220973	0.000177818	1.25438	0.133894	0.157273
NM_172055	Cited1	Cbp/p300-interacting transactivator with Glu/Asp-rich carboxy-terminal domain 1 (Cited1), mRNA	3.0265	0.882409	0.000336763	1.40556	0.394131	0.18883
NM_013138	Itpr3	no definition	3.03045	0.414276	0.000177818	1.14935	0.100426	0.435948
NM_001033683	Vat1	vesicle amine transport 1 (Vat1), mRNA	3.03303	0.508615	0.000177818	1.49552	0.174062	0.00113878
NM_001008830; NM_001008839	RT1-A3	RT1 class I, locus A3 (RT1-A3), mRNA; RT1 class I, locus CE16 (RT1-CE16), mRNA	3.03488	0.63844	0.000177818	1	0	1
NM_001191815	Arhgap28	Rho GTPase activating protein 28 (Arhgap28), mRNA	3.04761	0.364245	0.000490679	1.34738	0.354422	1
NM_001008828	Krt75	no definition	3.04996	0.614643	0.00275652	3.08911	0.769921	1
NM_013179	Hcrt	hypocretin (Hcrt), mRNA	3.05745	2.92615	0.0137586	1	1	1
NM_019904	Lgals1	lectin, galactoside-binding, soluble, 1 (Lgals1), mRNA	3.07541	0.698143	0.000177818	1.21363	0.071553	0.340892
NM_001106773	Bpifc	BPI fold containing family C (Bpifc), mRNA	3.11333	0.715091	0.000177818	5.74724	6.64363	1
NM_001044301	Muc15	mucin 15, cell surface associated (Muc15), mRNA	3.13132	1.12425	0.000336763	3.39655	4.04569	1
NM_199491	Fut7	fucosyltransferase 7 (alpha (1,3) fucosyltransferase) (Fut7), mRNA	3.13805	0.796789	0.00186885	4.50151	1.74586	1
NM_001109301	Mdfi	MyoD family inhibitor (Mdfi), mRNA	3.14184	0.35739	0.00665561	4.51514	2.6384	1
NM_012752	Cd24	CD24 molecule (Cd24), mRNA	3.14934	0.442722	0.000177818	1.39888	0.372918	0.0085682
NM_031084	Pls3	plastin 3 (Pls3), mRNA	3.16056	0.303982	0.000177818	1.22549	0.0755972	0.111226
NM_212508	Nrm	nurim (nuclear envelope membrane protein) (Nrm), mRNA	3.18524	0.858507	0.000177818	1.02626	0.172331	0.939593
NM_001271057; NM_022516	Ptbp1	polypyrimidine tract binding protein 1 (Ptbp1), transcript variant 1, mRNA; polypyrimidine tract binding protein 1 (Ptbp1), transcript variant 2, mRNA	3.19494	0.293898	0.0299328	2.86805	0.191842	0.0845467
NM_199370	Krt8	keratin 8 (Krt8), mRNA	3.21119	1.01225	0.000177818	1.02374	0.303795	1
NM_001113776	Rell1	RELT-like 1 (Rell1), mRNA	3.21208	0.595025	0.000177818	1.40974	0.161439	0.107175
NM_012551	Egr1	early growth response 1 (Egr1), mRNA	3.22585	0.972914	0.000177818	1.06923	0.333813	0.639973
NM_001134736	Wdr63	WD repeat domain 63 (Wdr63), mRNA	3.23779	2.0505	0.000177818	1.44636	0.592414	1
NM_031807	Tpbg	trophoblast glycoprotein (Tpbg), mRNA	3.25113	1.14669	0.000177818	1.18846	0.219878	0.254877
NM_001126277	Ccdc114	coiled-coil domain containing 114 (Ccdc114), mRNA	3.25458	1.58981	0.000177818	2.19576	0.75967	1
NM_001034952	Pqlc3	PQ loop repeat containing 3 (Pqlc3), mRNA	3.26422	0.449201	0.000177818	1.16715	0.170124	0.610522
NM_001107022	Scarf1	scavenger receptor class F, member 1 (Scarf1), mRNA	3.28151	0.191078	0.000177818	1.40291	0.162867	0.0681036
NM_001126083	Cks2	CDC28 protein kinase regulatory subunit 2 (Cks2), mRNA	3.29131	1.24707	0.0079243	1.77834	0.987789	0.263393
NM_001135915	LOC688553	hypothetical protein LOC688553 (LOC688553), mRNA	3.29254	1.76386	0.0121788	0.422083	0.231795	1
NM_001109163	Fam111a	family with sequence similarity 111, member A (Fam111a), mRNA	3.31898	2.54775	0.000336763	0.635127	0.637337	0.0949618
NM_153473	Myo7a	myosin VIIA (Myo7a), mRNA	3.32849	1.5165	0.000177818	3.29925	1.3135	1
NM_053365	Fabp4	fatty acid binding protein 4, adipocyte (Fabp4), mRNA	3.37255	1.47144	0.0297463	3.06898	0.627605	1
NM_001106169	Drc7	coiled-coil domain containing 135 (Ccdc135), mRNA	3.381	1.80798	0.000177818	0.591281	0.166598	1
NM_001191568	Pmf1	polyamine-modulated factor 1 (Pmf1), mRNA	3.41648	1.42183	0.00174087	1.72098	0.686313	0.209635
NM_013180	Itgb4	integrin, beta 4 (Itgb4), mRNA	3.41944	1.08094	0.000177818	1.73379	0.731069	1
NM_001108425	Mocos	molybdenum cofactor sulfurase (Mocos), mRNA	3.43126	0.780751	0.000177818	2.90988	0.960071	1
NM_130399	Ada	adenosine deaminase (Ada), mRNA	3.44303	0.211784	0.00092669	2.36002	0.843554	1
NM_001127575	Calml4	calmodulin-like 4 (Calml4), mRNA	3.45484	1.07059	0.00092669	0.937403	0.751767	1
NM_001109228	Ssmem1	serine-rich single-pass membrane protein 1 (Ssmem1), mRNA	3.48396	1.08011	0.000177818	1.39598	0.342645	1
NM_173114	Parm1	prostate androgen-regulated mucin-like protein 1 (Parm1), mRNA	3.49134	1.1634	0.000177818	0.784491	0.127692	0.2129
NM_001079937	Pbk	PDZ binding kinase (Pbk), mRNA	3.49398	1.67242	0.00441444	3.82148	1.42425	1
NM_001007732	Serpinb9	serpin peptidase inhibitor, clade B (ovalbumin), member 9 (Serpinb9), mRNA	3.50377	0.451812	0.000177818	0.864317	0.0700996	0.366664
NM_080399	Ddit4l2	DNA-damage-inducible transcript 4-like 2 (Ddit4l2), mRNA	3.51908	1.43011	0.0132538	1.49704	0.516349	0.236487
NM_001044696	Lrrc34	leucine rich repeat containing 34 (Lrrc34), mRNA	3.55996	2.18836	0.000177818	0.711676	0.349597	1
NM_001006961	Osm	oncostatin M (Osm), mRNA	3.56085	1.24473	0.0234934	13.3393	7.24262	0.351037
NM_053889	Vwf	von Willebrand factor (Vwf), mRNA	3.57546	0.309698	0.000177818	1.438	0.172978	0.00272441
NM_181694	Rsb66	Rsb-66 protein (Rsb66), mRNA	3.60373	1.7855	0.00174087	0.250402	0.190376	1
NM_001007622	Pdlim2	PDZ and LIM domain 2 (Pdlim2), mRNA	3.61905	0.758329	0.00324133	1.99249	0.550174	1
NM_001033913; NM_145680	Gimap5	no definition; no definition	3.6208	0.296632	0.000177818	1.26818	0.193337	0.389344
NM_017225	Pctp	phosphatidylcholine transfer protein (Pctp), mRNA	3.6361	1.33446	0.00498989	2.40179	1.35992	0.0797061
NM_001106417	Capsl	calcyphosine-like (Capsl), mRNA	3.63632	2.07566	0.00643549	1	0	1
NM_031340	Timeless	timeless circadian clock (Timeless), mRNA	3.65915	0.667416	0.000177818	1.91889	0.643361	1
NM_001007725	Icam2	intercellular adhesion molecule 2 (Icam2), mRNA	3.6794	0.411972	0.000177818	0.91575	0.257015	0.734396
NM_001108990	Caps2	calcyphosine 2 (Caps2), mRNA	3.6807	1.2728	0.00611857	2.46986	0.60659	1
NM_133595	Gchfr	GTP cyclohydrolase I feedback regulator (Gchfr), mRNA	3.71257	1.01291	0.001067	1.15488	0.372632	0.746967
NM_001107669	Plk4	polo-like kinase 4 (Plk4), mRNA	3.72087	0.200278	0.000177818	2.52125	0.897268	1
NM_145786	Ppp1r32	protein phosphatase 1, regulatory subunit 32 (Ppp1r32), mRNA	3.72412	2.39752	0.000177818	0.81614	0.284142	1
NM_001127557	Rtdr1	rhabdoid tumor deletion region gene 1 (Rtdr1), mRNA	3.73783	0.968952	0.00161011	0.909708	0.774312	1
NM_001024755	Ube2l6	ubiquitin-conjugating enzyme E2L 6 (Ube2l6), mRNA	3.74078	0.73625	0.000637444	1.4276	0.478424	0.272155
NM_031713	Lilrb3	leukocyte immunoglobulin-like receptor, subfamily B (with TM and ITIM domains), member 3 (Lilrb3), mRNA	3.76876	0.663841	0.000177818	3.83892	2.8818	1
NM_001134933; NM_001244867	Crip1	cysteine-rich protein 1 (intestinal) (Crip1), transcript variant 2, mRNA; cysteine-rich protein 1 (intestinal) (Crip1), transcript variant 1, mRNA	3.85032	0.524878	0.000177818	1.0809	0.114765	0.79588
NM_022269	Cd55	Cd55 molecule (Cd55), mRNA	3.8781	0.397152	0.000177818	1.52848	0.634436	0.0973221
NM_001013078	Fsip1	fibrous sheath interacting protein 1 (Fsip1), mRNA	3.8938	1.95633	0.00476495	4.69323	2.6643	1
NM_001014220	Sp100	no definition	3.90781	0.6801	0.000177818	1.22815	0.139001	0.564874
NM_001012002	Zap70	zeta-chain (TCR) associated protein kinase 70 (Zap70), mRNA	3.93194	0.895494	0.000177818	1.6217	0.347939	1
NM_001005877	Ffar2	free fatty acid receptor 2 (Ffar2), mRNA	3.93256	2.84489	0.0270367	12.0665	13.0046	0.354304
NM_001002804	C1rl	complement component 1, r subcomponent-like (C1rl), mRNA	3.96329	0.974048	0.00855655	1.50907	0.69868	1
NM_001106430	Mgst2	microsomal glutathione S-transferase 2 (Mgst2), mRNA	4.01314	0.833075	0.015844	2.86519	1.81632	0.0790659
NM_001013065	Ggn	gametogenetin (Ggn), mRNA	4.04898	1.04618	0.00092669	3.00803	0.828386	1
NM_001191086	Ropn1l	rhophilin associated tail protein 1-like (Ropn1l), mRNA	4.04999	1.51321	0.0172059	0.77064	0.545718	1
NM_001008827	RT1-A1	RT1 class Ia, locus A1 (RT1-A1), mRNA	4.11146	0.769644	0.000177818	5.62889	1.434	1
NM_212466	Cfb	complement factor B (Cfb), mRNA	4.11528	0.364976	0.000177818	1.26747	0.19007	0.185071
NM_001024257	Cenpt	centromere protein T (Cenpt), mRNA	4.1332	0.0616896	0.0171074	2.65472	1.75844	1
NM_053702	Ccna2	cyclin A2 (Ccna2), mRNA	4.19372	0.462852	0.000177818	1.90032	0.536282	1
NM_001105866	Cdc45	cell division cycle 45 (Cdc45), mRNA	4.1941	1.21692	0.000781969	1.8752	0.539256	1
NM_130422	Casp12	caspase 12 (Casp12), mRNA	4.21029	0.95268	0.000490679	2.92209	1.50502	1
NM_001271137	Zmym6nb	ZMYM6 neighbor (Zmym6nb), mRNA	4.25834	2.01309	0.000336763	4.79091	3.5841	0.180771
NM_019178	Tlr4	toll-like receptor 4 (Tlr4), mRNA	4.26336	0.673143	0.000177818	1.59054	0.180076	1
NM_001079708	RGD1564149	similar to Protein C21orf58 (RGD1564149), mRNA	4.27262	1.96056	0.000177818	1.03934	1.46985	1
NM_053832	Foxj1	no definition	4.28588	1.77603	0.000177818	1.35838	0.38924	1
NM_001191551	Slc2a9	solute carrier family 2 (facilitated glucose transporter), member 9 (Slc2a9), mRNA	4.33082	0.905385	0.000177818	2.9159	1.05282	1
NM_001127563	RGD1564114	similar to FLJ46082 protein (RGD1564114), mRNA	4.34372	2.94434	0.000177818	0.317956	0.0960035	1
NM_001106273	Mesp2	mesoderm posterior basic helix-loop-helix transcription factor 2 (Mesp2), mRNA	4.41251	0.656258	0.000177818	0.36783	0.133681	1
NM_001169138	Thbs2	thrombospondin 2 (Thbs2), mRNA	4.46064	1.57019	0.000177818	1.13579	0.170949	1
NM_001109386	Gpr183	G protein-coupled receptor 183 (Gpr183), mRNA	4.54929	1.18129	0.0327995	2.35639	0.487461	0.227482
NM_133527	Folr1	folate receptor 1 (adult) (Folr1), mRNA	4.57236	1.35888	0.000177818	1.41679	1.62994	1
NM_001135767	Gngt2	guanine nucleotide binding protein (G protein), gamma transducing activity polypeptide 2 (Gngt2), mRNA	4.58805	1.03795	0.00510868	8.53671	8.81033	0.0697063
NM_001110155	RGD1565611	RGD1565611 (RGD1565611), mRNA	4.59326	3.93669	0.00120623	0.848104	0.954487	1
NM_001107160	Asf1b	anti-silencing function 1B histone chaperone (Asf1b), mRNA	4.65596	1.61129	0.00937849	4.52454	4.92535	1
NM_017058	Vdr	vitamin D (1,25- dihydroxyvitamin D3) receptor (Vdr), mRNA	4.75162	0.793433	0.00300103	2.18291	0.490668	1
NM_001025025	Daw1	dynein assembly factor with WDR repeat domains 1 (Daw1), mRNA	4.77715	2.59259	0.00161011	1	0.31002	1
NM_022183	Top2a	topoisomerase (DNA) II alpha (Top2a), mRNA	4.78855	1.61145	0.000177818	2.76462	0.399871	1
NM_134360	Cd40	CD40 molecule, TNF receptor superfamily member 5 (Cd40), mRNA	4.9269	1.99147	0.000781969	2.87611	0.602053	1
NM_001107592	Loxl4	lysyl oxidase-like 4 (Loxl4), mRNA	4.94328	0.963594	0.000177818	1.7493	0.533509	1
NM_001004242	Arhgap8	Rho GTPase activating protein 8 (Arhgap8), mRNA	4.96141	2.29245	0.0126721	4.25483	2.29353	1
NM_001108977	Epha2	Eph receptor A2 (Epha2), mRNA	4.96581	0.697751	0.000177818	2.18847	0.369219	1
NR_002316	CB741658	no definition	4.99384	1.78156	0.000177818	1	0	1
NM_001106824	Pstpip1	proline-serine-threonine phosphatase-interacting protein 1 (Pstpip1), mRNA	4.9945	1.79744	0.000177818	1.46208	0.254604	0.0757493
NM_001033703	Apobec3b	apolipoprotein B mRNA editing enzyme, catalytic polypeptide-like 3B (Apobec3b), mRNA	5.162	3.54561	0.00876869	5.59656	3.66084	1
NM_139194	Fas	Fas cell surface death receptor (Fas), mRNA	5.18847	1.35044	0.000177818	2.42856	0.45881	1
NM_001169108	Pole2	polymerase (DNA directed), epsilon 2, accessory subunit (Pole2), mRNA	5.25321	1.78371	0.0351295	3.15227	1.789	1
NM_001271480	Themis2	thymocyte selection associated family member 2 (Themis2), mRNA	5.27372	0.543602	0.000336763	2.1737	0.433207	1
NM_001109289	RGD1561795	similar to RIKEN cDNA 1700012B09 (RGD1561795), mRNA	5.31003	5.47345	0.0423038	1	0	1
NM_001009681	Oasl	2'-5'-oligoadenylate synthetase-like (Oasl), mRNA	5.36237	1.62783	0.000637444	1.43004	0.359161	1
NM_019289	Arpc1b	actin related protein 2/3 complex, subunit 1B (Arpc1b), mRNA	5.44179	0.590597	0.0229424	3.62623	0.407721	0.213884
NM_001107869	Dysf	dysferlin (Dysf), mRNA	5.45686	1.46619	0.000177818	2.55443	0.922373	1
NM_001013063; NM_001161691	Raet1l	no definition; similar to retinoic acid early transcript 1L (LOC679825), mRNA	5.6251	2.1466	0.0110523	3.0454	1.78832	1
NM_013136	Mak	male germ cell-associated kinase (Mak), mRNA	5.69979	3.22917	0.000177818	1.60834	1.16567	1
NM_019280	Gja5	gap junction protein, alpha 5 (Gja5), mRNA	6.0091	0.524018	0.000177818	5.81001	3.74765	1
NM_001008831	RT1-Ba	RT1 class II, locus Ba (RT1-Ba), mRNA	6.26511	1.85754	0.0263212	5.63287	5.37074	1
NM_001024967	Tmem106a	transmembrane protein 106A (Tmem106a), mRNA	6.27263	2.09678	0.000177818	2.43501	1.25916	1
NM_139089	Cxcl10	chemokine (C-X-C motif) ligand 10 (Cxcl10), mRNA	6.61128	1.91038	0.0349502	32.036	19.4604	0.34205
NM_001108873	Tnfrsf10b	no definition	6.65994	3.22893	0.000490679	6.93863	2.19985	1
NM_130821	Samsn1	SAM domain, SH3 domain and nuclear localization signals, 1 (Samsn1), mRNA	6.67001	1.29955	0.00487286	6.40341	3.83307	1
NM_017259	Btg2	BTG family, member 2 (Btg2), mRNA	7.00284	0.611742	0.000177818	1.22632	0.240254	0.14147
NM_017019	Il1a	interleukin 1 alpha (Il1a), mRNA	7.10508	2.40508	0.0207652	3.89183	1.79508	1
NM_001271493	LOC100365773	pink-eyed dilution-like (LOC100365773), mRNA	7.14028	3.44641	0.00134388	3.76401	1.72133	1
NM_019139	Gdnf	glial cell derived neurotrophic factor (Gdnf), mRNA	7.29997	2.23128	0.0115534	3.63048	2.19146	1
NM_001109207	Gins1	GINS complex subunit 1 (Psf1 homolog) (Gins1), mRNA	7.76066	2.75468	0.0205839	1.93254	0.472581	0.114337
NM_021583	Ptges	prostaglandin E synthase (Ptges), mRNA	8.17557	2.86509	0.000177818	22.1387	13.2172	0.0845911
NM_057194	Plscr1	phospholipid scramblase 1 (Plscr1), mRNA	8.35813	1.1117	0.0168177	4.43745	2.81549	1
NM_001106879	Efhb	EF hand domain family, member B (Efhb), mRNA	8.40204	6.26002	0.000637444	1	1	1
NM_001015032	Galnt3	polypeptide N-acetylgalactosaminyltransferase 3 (Galnt3), mRNA	8.525	2.85816	0.000490679	1.69534	0.433461	1
NM_019296	Cdk1	cyclin-dependent kinase 1 (Cdk1), mRNA	8.65402	2.17202	0.0160442	4.28941	1.31666	0.0711956
NM_012893	Actg2	actin, gamma 2, smooth muscle, enteric (Actg2), mRNA	8.65816	6.56154	0.00634335	14.6818	16.5983	1
NM_022605	Hpse	no definition	8.65852	4.16054	0.000177818	1.43455	0.20807	0.139607
NM_001109318	RGD1565785	similar to chromosome X open reading frame 21 (RGD1565785), mRNA	8.79559	1.10603	0.000637444	12.5912	7.76733	1
NM_001047881	Arsi	arylsulfatase family, member I (Arsi), mRNA	8.91843	5.19874	0.0105276	1.38406	0.590637	1
NM_001100999	LOC679149	similar to carboxylesterase 2 (intestine, liver) (LOC679149), mRNA	9.23358	2.64199	0.016331	2.22618	1.16563	1
NM_001009654	Spc25	SPC25, NDC80 kinetochore complex component (Spc25), mRNA	9.47102	5.51642	0.00718964	1.88463	0.323785	0.111226
NM_001107439	Snai3	snail family zinc finger 3 (Snai3), mRNA	9.68297	5.23709	0.00120623	10.509	10.6487	1
NM_212541	Slc44a4	solute carrier family 44, member 4 (Slc44a4), mRNA	10.2406	5.54382	0.000177818	1.41292	1.41463	1
NM_001106314	Ifitm1	interferon induced transmembrane protein 1 (Ifitm1), mRNA	10.7947	2.39345	0.000177818	25.106	10.2422	0.0845911
NM_019236	Hes2	hes family bHLH transcription factor 2 (Hes2), mRNA	11.0727	11.1563	0.00718964	2.50616	1.30296	0.151137
NM_001108511	Tnfrsf26	tumor necrosis factor receptor superfamily, member 26 (Tnfrsf26), mRNA	11.1527	2.88533	0.000177818	16.7935	4.33803	0.0846576
NM_001127683	Hsf2bp	heat shock transcription factor 2 binding protein (Hsf2bp), mRNA	11.4906	3.01204	0.0125814	25.5385	25.93	1
NM_022239	Nmu	neuromedin U (Nmu), mRNA	11.5442	6.06606	0.000177818	5.28096	3.68467	1
NM_001172120	Tlr1	no definition	11.7207	3.85789	0.000177818	19.0959	13.8869	0.0845911
NM_012812	Cox6a2	cytochrome c oxidase subunit VIa polypeptide 2 (Cox6a2), transcript variant 1, mRNA	11.8422	3.34802	0.0227579	1.25733	0.187961	0.475354
NM_001037541; NM_138852	Prok2	prokineticin 2 (Prok2), transcript variant 1, mRNA; prokineticin 2 (Prok2), transcript variant 2, mRNA	13.1821	7.68992	0.000177818	16.9651	17.7153	0.332718
NM_053587	S100a9	S100 calcium binding protein A9 (S100a9), mRNA	13.3786	7.43932	0.00927458	5.25635	4.04636	0.149756
NM_012779	Aqp5	aquaporin 5 (Aqp5), mRNA	14.3108	2.28104	0.00643549	4.19741	2.83327	1
NM_001108959	Tgm3	transglutaminase 3 (Tgm3), mRNA	14.9267	3.17172	0.000177818	2.88088	1.08558	1
NM_001047101	Adamts7	ADAM metallopeptidase with thrombospondin type 1 motif, 7 (Adamts7), mRNA	14.9976	7.51641	0.000177818	5.51454	2.58771	1
NM_001109102	Fam167a	family with sequence similarity 167, member A (Fam167a), mRNA	15.756	7.38731	0.000177818	6.74272	2.38805	1
NM_001270713; NM_173100	Bdkrb2	bradykinin receptor B2 (Bdkrb2), transcript variant 1, mRNA; bradykinin receptor B2 (Bdkrb2), transcript variant 2, mRNA	18.2065	5.85098	0.000781969	6.35112	2.04439	1
NM_001013941	LOC298795	similar to 14-3-3 protein sigma (LOC298795), mRNA	19.8878	8.15592	0.000177818	22.5427	6.0696	0.0845911
NM_001108662	Melk	maternal embryonic leucine zipper kinase (Melk), mRNA	22.3765	8.3368	0.000336763	2.35698	0.937901	1
NM_017133	Thbs4	thrombospondin 4 (Thbs4), mRNA	25.2292	8.64717	0.00643549	4.72341	2.78214	1
NM_001013894	Lilrb4	leukocyte immunoglobulin-like receptor, subfamily B, member 4 (Lilrb4), mRNA	37.1387	26.0853	0.00643549	13.9633	15.4005	1
NM_012620	Serpine1	serpin peptidase inhibitor, clade E (nexin, plasminogen activator inhibitor type 1), member 1 (Serpine1), mRNA	64.2275	13.7958	0.000177818	1676.69	962.805	0.340892
NM_001077680	Bpifb1	BPI fold containing family B, member 1 (Bpifb1), mRNA	68.898	9.42819	0.00643549	3.26416	1.24194	1
NM_001013861	FAM187A	family with sequence similarity 187, member A (FAM187A), mRNA	82.2532	48.5734	0.00643549	1	0.314783	0.00022638
NM_001109536	Ptx3	pentraxin 3, long (Ptx3), mRNA	124.071	30.1125	0.000781969	143.919	63.9334	0.0539283
Only those genes that decrease the expression of more than 1.5-fold from the baseline value and whose padj-value lower 0.05 were selected for analysis.
Only those genes that increase the expression of more than 1.5-fold from the baseline value and whose padj-value lower 0.05 were selected for analysis.
