# Supplementary material for: Differentially Expressed Genes in Rat Brain Regions with Different Degrees of Ischemic Damage
Source: Int J Mol Sci. 2025 Mar 6;26(5):2347. doi: 10.3390/ijms26052347 (PMC11900510; doi:10.3390/ijms26052347)
Supplement: Supplementary file 1 [file ijms-26-02347-s001.zip › Supplementary Table S3.xlsx]

## Sheet: Лист1
Table S3. Overlapping DEGs in IR-f vs. SO-f and IR-s vs. SO-s pairwise comparisons.
RefSeq ID	Gene symbol	Description	IR-f vs. SO-f			IR-s vs. SO-s
			Ratio	±SE	Padj	Ratio	±SE	Padj
NM_001170557	Plk5	polo-like kinase 5 (Plk5), mRNA	0.273721	0.111519	0.00022638	0.0594018	0.0170144	0.000177818
NM_019326	Neurod2	no definition	0.409271	0.14102	0.00022638	0.0720544	0.0567164	0.000177818
NM_024383	Hes5	hes family bHLH transcription factor 5 (Hes5), mRNA	0.0402753	0.0139697	0.00022638	0.0776446	0.0255003	0.000177818
NM_001134534	Btbd17	BTB (POZ) domain containing 17 (Btbd17), mRNA	0.074377	0.03194	0.00022638	0.0885349	0.0326822	0.000177818
NM_001270852; NM_001270853; NM_012545	Ddc	dopa decarboxylase (aromatic L-amino acid decarboxylase) (Ddc), transcript variant 3, mRNA; dopa decarboxylase (aromatic L-amino acid decarboxylase) (Ddc), transcript variant 2, mRNA; dopa decarboxylase (aromatic L-amino acid decarboxylase) (Ddc), transcript variant 1, mRNA	0.114159	0.101775	0.00022638	0.0894937	0.0224547	0.000177818
NM_001109467	Emid1	EMI domain containing 1 (Emid1), mRNA	0.290752	0.0652738	0.00022638	0.0971791	0.0335178	0.000177818
NM_053859	Slc17a7	solute carrier family 17 (vesicular glutamate transporter), member 7 (Slc17a7), mRNA	0.663918	0.114068	0.00079891	0.0982125	0.0971922	0.000177818
NM_001106832	Snx22	sorting nexin 22 (Snx22), mRNA	0.190089	0.0970147	0.0466805	0.105639	0.0279887	0.000637444
NM_001002853	P2ry13	purinergic receptor P2Y, G-protein coupled, 13 (P2ry13), mRNA	0.186456	0.096567	0.00022638	0.106771	0.019841	0.000177818
NM_012852	Htr1d	5-hydroxytryptamine (serotonin) receptor 1D, G protein-coupled (Htr1d), mRNA	2.85668	1.5663	0.0350961	0.106831	0.0138198	0.000177818
NM_001017457	Degs2	delta(4)-desaturase, sphingolipid 2 (Degs2), mRNA	0.122327	0.0323444	0.00022638	0.114102	0.0507173	0.000177818
NM_001191070	Tbr1	no definition	0.467135	0.130513	0.00022638	0.120512	0.0804385	0.000177818
NM_138506	Adra2c	adrenoceptor alpha 2C (Adra2c), mRNA	0.246322	0.0752736	0.00022638	0.1261	0.0350028	0.000177818
NM_001013243	Slc30a3	solute carrier family 30 (zinc transporter), member 3 (Slc30a3), mRNA	0.258718	0.0361629	0.00022638	0.129912	0.107856	0.000177818
NM_001107239	Adcy1	adenylate cyclase 1 (brain) (Adcy1), mRNA	0.440832	0.0533412	0.00022638	0.131427	0.031077	0.000177818
NM_001109237	Neurod6	neuronal differentiation 6 (Neurod6), mRNA	0.26492	0.151246	0.00022638	0.131873	0.101835	0.000177818
NM_001106165	Car7	carbonic anhydrase 7 (Car7), mRNA	0.255488	0.0543786	0.00022638	0.13191	0.0412112	0.000177818
NM_001034010	Tril	TLR4 interactor with leucine-rich repeats (Tril), mRNA	0.10521	0.0572958	0.00022638	0.13219	0.0236877	0.000177818
NM_080892	Selenbp1	selenium binding protein 1 (Selenbp1), mRNA	0.100207	0.037612	0.00022638	0.134784	0.0365824	0.000177818
NM_134432	Agt	angiotensinogen (serpin peptidase inhibitor, clade A, member 8) (Agt), mRNA	0.224818	0.0591192	0.00022638	0.137731	0.0682228	0.000177818
NM_001077650	Edn3	endothelin 3 (Edn3), mRNA	0.141383	0.102938	0.0483701	0.138159	0.0216572	0.0153055
NM_022234	Asic4	acid-sensing (proton-gated) ion channel family member 4 (Asic4), mRNA	0.45513	0.120371	0.00022638	0.138713	0.050371	0.000177818
NM_012665	Syt2	synaptotagmin II (Syt2), mRNA	0.493711	0.0941451	0.00022638	0.140549	0.0679972	0.000177818
NM_001003711	Jph4	junctophilin 4 (Jph4), mRNA	0.192603	0.0528497	0.00022638	0.142511	0.0174497	0.000177818
NM_053613	Rtn4r	reticulon 4 receptor (Rtn4r), mRNA	0.213484	0.0256873	0.00022638	0.142987	0.0898135	0.000177818
NM_053441	Slco1c1	solute carrier organic anion transporter family, member 1c1 (Slco1c1), mRNA	0.163159	0.0752335	0.00022638	0.148598	0.028945	0.000177818
NM_001082977	Rasgrp2	RAS guanyl releasing protein 2 (calcium and DAG-regulated) (Rasgrp2), mRNA	0.215983	0.0974511	0.00022638	0.150765	0.0390589	0.000177818
NM_031332	Slc22a8	solute carrier family 22 (organic anion transporter), member 8 (Slc22a8), mRNA	0.164756	0.0626448	0.00022638	0.152263	0.0264691	0.000177818
NM_001107830	Lamc3	no definition	0.205835	0.107651	0.00022638	0.153411	0.0221762	0.000177818
NM_012543	Dbp	D site of albumin promoter (albumin D-box) binding protein (Dbp), transcript variant 1, mRNA	0.132732	0.0523737	0.00022638	0.154353	0.0257051	0.000177818
NM_001012347	Rgs7bp	regulator of G-protein signaling 7 binding protein (Rgs7bp), mRNA	0.628882	0.174576	0.00061643	0.167805	0.0267191	0.000177818
NM_019224	Rgs9	regulator of G-protein signaling 9 (Rgs9), mRNA	0.450182	0.197681	0.00022638	0.168005	0.0379885	0.000177818
NM_053388	Gjb6	gap junction protein, beta 6 (Gjb6), mRNA	0.126218	0.0555592	0.00022638	0.169018	0.0406942	0.000177818
NM_001106868	Hhatl	hedgehog acyltransferase-like (Hhatl), mRNA	0.255896	0.0305139	0.00022638	0.171366	0.00177581	0.000177818
NM_001071777	Gpr17	G protein-coupled receptor 17 (Gpr17), mRNA	0.19733	0.0690447	0.000971113	0.171572	0.0310328	0.000490679
NM_022236	Pde10a	phosphodiesterase 10A (Pde10a), mRNA	0.384501	0.0587239	0.00022638	0.174208	0.0416041	0.000177818
NM_001100990	Rspo3	R-spondin 3 (Rspo3), mRNA	0.517153	0.193035	0.00226624	0.177735	0.121179	0.0120722
NM_031806	Gpr6	G protein-coupled receptor 6 (Gpr6), mRNA	0.102502	0.0497061	0.00022638	0.180809	0.0580648	0.000177818
NM_001109485	Syndig1l	synapse differentiation inducing 1-like (Syndig1l), mRNA	0.306694	0.17198	0.00022638	0.180889	0.0354432	0.000177818
NM_172022	Lzts3	leucine zipper, putative tumor suppressor family member 3 (Lzts3), mRNA	0.227778	0.0350103	0.00022638	0.182091	0.0248277	0.000177818
NM_001107489	Zfp575	zinc finger protein 575 (Zfp575), mRNA	0.226771	0.0575484	0.00022638	0.185127	0.0418419	0.000177818
NM_172035	Fzd2	frizzled class receptor 2 (Fzd2), mRNA	0.21253	0.0173683	0.00022638	0.187062	0.0213238	0.000177818
NM_024138	Gng7	guanine nucleotide binding protein (G protein), gamma 7 (Gng7), mRNA	0.293018	0.0880066	0.00022638	0.189197	0.0468822	0.000177818
NM_001013217	Trim54	tripartite motif-containing 54 (Trim54), mRNA	0.314175	0.0528083	0.00022638	0.192778	0.150768	0.00161011
NM_053878	Cplx2	complexin 2 (Cplx2), mRNA	0.315646	0.0630737	0.00022638	0.19283	0.0207386	0.000177818
NM_012608	Mme	membrane metallo-endopeptidase (Mme), mRNA	0.410729	0.136648	0.00523916	0.193644	0.0535762	0.000177818
NM_001276720	Otof	no definition	0.257835	0.07907	0.00022638	0.195236	0.029424	0.000177818
NM_017289	Gabrd	gamma-aminobutyric acid (GABA) A receptor, delta (Gabrd), mRNA	0.254165	0.0249288	0.00022638	0.195259	0.0516766	0.000177818
NM_001191657	Atp13a5	ATPase type 13A5 (Atp13a5), mRNA	0.192619	0.0268894	0.00022638	0.19552	0.027283	0.000177818
NM_024372	Slc6a11	solute carrier family 6 (neurotransmitter transporter), member 11 (Slc6a11), mRNA	0.25942	0.0760182	0.00022638	0.196606	0.0821603	0.000177818
NM_019230	Slc22a3	solute carrier family 22 (organic cation transporter), member 3 (Slc22a3), mRNA	0.208536	0.123517	0.00022638	0.19786	0.049665	0.000177818
NM_022800	P2ry12	purinergic receptor P2Y, G-protein coupled, 12 (P2ry12), mRNA	0.324646	0.0843912	0.00022638	0.198083	0.0186678	0.000177818
NM_001007658	Them6	thioesterase superfamily member 6 (Them6), mRNA	0.36218	0.0705532	0.00022638	0.198611	0.0481039	0.000177818
NM_178106	Entpd3	ectonucleoside triphosphate diphosphohydrolase 3 (Entpd3), mRNA	0.320854	0.0649306	0.00022638	0.199558	0.0635749	0.000177818
NM_012970	Kcna2	potassium voltage-gated channel, shaker-related subfamily, member 2 (Kcna2), mRNA	0.383742	0.0835043	0.00022638	0.199633	0.0578779	0.001067
NM_001108228	Slc19a3	no definition	0.352423	0.192315	0.00832586	0.200846	0.103591	0.00589073
NM_001013977	Aifm3	apoptosis-inducing factor, mitochondrion-associated 3 (Aifm3), nuclear gene encoding mitochondrial protein, mRNA	0.180689	0.0419071	0.00022638	0.201486	0.046081	0.000177818
NM_001191910	Gli1	GLI family zinc finger 1 (Gli1), mRNA	0.248883	0.132114	0.024187	0.202494	0.111655	0.00533073
NM_001107745	C1qtnf4	C1q and tumor necrosis factor related protein 4 (C1qtnf4), mRNA	0.314057	0.0721656	0.00022638	0.202669	0.0388057	0.000177818
NM_212528	Col11a2	collagen, type XI, alpha 2 (Col11a2), mRNA	0.325106	0.0981988	0.00022638	0.204624	0.0203304	0.000177818
NM_013161	Pnlip	pancreatic lipase (Pnlip), mRNA	0.328649	0.120057	0.000971113	0.205759	0.0371575	0.000177818
NM_053703	Map2k6	mitogen-activated protein kinase kinase 6 (Map2k6), mRNA	0.207616	0.0790941	0.00022638	0.206782	0.0230197	0.000177818
NM_001271178	Wscd2	no definition	0.461176	0.128222	0.00022638	0.20731	0.0456299	0.000177818
NM_001107763	Ltk	leukocyte receptor tyrosine kinase (Ltk), mRNA	0.393545	0.112736	0.00022638	0.208087	0.0208025	0.000177818
NM_001109051	Fn3k	fructosamine 3 kinase (Fn3k), mRNA	0.219821	0.0456441	0.00022638	0.208301	0.0362813	0.000177818
NM_031765	Rxrg	retinoid X receptor gamma (Rxrg), mRNA	0.361618	0.152594	0.00022638	0.209495	0.0487269	0.000177818
NM_053699	Cited4	Cbp/p300-interacting transactivator, with Glu/Asp-rich carboxy-terminal domain, 4 (Cited4), mRNA	0.538634	0.278555	0.0471343	0.210156	0.0550331	0.000177818
NM_019623	Cyp4f1	cytochrome P450, family 4, subfamily f, polypeptide 1 (Cyp4f1), mRNA	0.125065	0.0369895	0.00022638	0.210438	0.0521425	0.000177818
NM_078619	Slc8a2	solute carrier family 8 (sodium/calcium exchanger), member 2 (Slc8a2), mRNA	0.313357	0.0808425	0.00022638	0.212358	0.0460847	0.000177818
NM_001108971	RGD1309821	similar to KIAA1161 protein (RGD1309821), mRNA	0.22059	0.0468455	0.00022638	0.213199	0.0411663	0.000177818
NM_175708	Car11	carbonic anhydrase 11 (Car11), mRNA	0.394181	0.0473303	0.00022638	0.215673	0.028946	0.000177818
NM_001107437	Jph3	junctophilin 3 (Jph3), mRNA	0.36112	0.0742485	0.00022638	0.21625	0.0301834	0.000177818
NM_031554	Acvr2b	activin A receptor, type IIB (Acvr2b), mRNA	0.510294	0.106589	0.00272441	0.216563	0.0401767	0.000177818
NM_001106069	Fcho1	FCH domain only 1 (Fcho1), mRNA	0.249732	0.0727502	0.00022638	0.216599	0.0141559	0.000177818
NM_012920	Camk2a	no definition	0.336137	0.0661607	0.00022638	0.21676	0.0446915	0.000177818
NM_001107755	Pamr1	peptidase domain containing associated with muscle regeneration 1 (Pamr1), mRNA	0.215424	0.0779297	0.00022638	0.217718	0.0487533	0.000177818
NM_138613	Rnf112	ring finger protein 112 (Rnf112), mRNA	0.356383	0.0514314	0.00022638	0.2192	0.0189588	0.000177818
NM_001008880	Scn4b	sodium channel, voltage-gated, type IV, beta subunit (Scn4b), mRNA	0.404208	0.111313	0.00022638	0.219761	0.0694725	0.000177818
NM_001033675; NM_001033676; NM_133529	Cabp1	calcium binding protein 1 (Cabp1), transcript variant 2, mRNA; calcium binding protein 1 (Cabp1), transcript variant 3, mRNA; calcium binding protein 1 (Cabp1), transcript variant 1, mRNA	0.506616	0.0516722	0.00022638	0.220091	0.0534345	0.000177818
NM_001013230	Selplg	selectin P ligand (Selplg), mRNA	0.272302	0.0460211	0.00022638	0.220729	0.0439503	0.000177818
NM_133568	Rasd2	RASD family, member 2 (Rasd2), mRNA	0.566604	0.123328	0.00022638	0.221623	0.0472632	0.000177818
NM_001191874	Gareml	GRB2 associated, regulator of MAPK1-like (Gareml), mRNA	0.19607	0.0755491	0.00022638	0.221648	0.051694	0.000177818
NM_053424	Slc4a4	solute carrier family 4, sodium bicarbonate cotransporter, member 4 (Slc4a4), mRNA	0.465089	0.168824	0.00022638	0.222664	0.0595203	0.000177818
NM_001134635	RGD1566243	similar to protein of unknown function (RGD1566243), mRNA	0.181535	0.0454377	0.00457122	0.222778	0.117527	0.001067
NM_001108234	Neu4	sialidase 4 (Neu4), mRNA	0.24355	0.0339771	0.00022638	0.224947	0.0649699	0.000177818
NM_053721	Rasgrf2	no definition	0.225957	0.071617	0.00022638	0.226382	0.11526	0.000177818
NM_032462	Kcnip3	Kv channel interacting protein 3, calsenilin (Kcnip3), mRNA	0.619728	0.131249	0.00210998	0.226829	0.0466189	0.000177818
NM_001107212	Adamts3	ADAM metallopeptidase with thrombospondin type 1, motif 3 (Adamts3), mRNA	0.425231	0.0997793	0.00022638	0.227565	0.0549935	0.000177818
NM_172085	Pou3f2	POU class 3 homeobox 2 (Pou3f2), mRNA	0.153633	0.0561069	0.00022638	0.227819	0.0438598	0.000177818
NM_031743	Slc24a2	no definition	0.506306	0.141146	0.00022638	0.228398	0.0451862	0.000177818
NM_001130570	Scrt1	scratch family zinc finger 1 (Scrt1), mRNA	0.433667	0.100838	0.00022638	0.22897	0.0220068	0.000177818
NM_053630	Kcnh4	potassium voltage-gated channel, subfamily H (eag-related), member 4 (Kcnh4), mRNA	0.399185	0.0767765	0.00022638	0.229213	0.0259953	0.000177818
NM_001013975	Notum	notum pectinacetylesterase homolog (Drosophila) (Notum), mRNA	0.0242955	0.00700615	0.0370172	0.229631	0.0476888	0.000177818
NM_017108	Kcnh3	potassium voltage-gated channel, subfamily H (eag-related), member 3 (Kcnh3), mRNA	0.263169	0.0368255	0.00022638	0.231294	0.0681625	0.000177818
NM_013109	Otx1	no definition	0.459625	0.126154	0.0051008	0.231578	0.0739749	0.0367217
NM_053536	Klf15	Kruppel-like factor 15 (Klf15), mRNA	0.149971	0.0231158	0.00022638	0.231922	0.03848	0.000177818
NM_131906	Slco1a2	solute carrier organic anion transporter family, member 1A2 (Slco1a2), mRNA	0.16906	0.0530101	0.00022638	0.233181	0.0458549	0.000177818
NM_001136151	Nrg2	neuregulin 2 (Nrg2), mRNA	0.372923	0.0814795	0.00022638	0.234023	0.0150702	0.000177818
NM_173123	Cyp4f4	cytochrome P450, family 4, subfamily f, polypeptide 4 (Cyp4f4), mRNA	0.129557	0.0434119	0.00022638	0.234175	0.054596	0.000177818
NM_001107577	Lrrc10b	leucine rich repeat containing 10B (Lrrc10b), mRNA	0.43606	0.244439	0.00022638	0.236254	0.0357116	0.000177818
NM_001108300	Adam11	ADAM metallopeptidase domain 11 (Adam11), mRNA	0.471062	0.125344	0.00022638	0.236369	0.0332409	0.000177818
NM_153814	Cacna1h	calcium channel, voltage-dependent, T type, alpha 1H subunit (Cacna1h), mRNA	0.388838	0.0736516	0.00022638	0.23692	0.0301261	0.000177818
NM_001191947	Dact3	dapper, antagonist of beta-catenin, homolog 3 (Xenopus laevis) (Dact3), mRNA	0.450344	0.0822113	0.00022638	0.237212	0.017554	0.000177818
NM_033352	Abcd2	ATP-binding cassette, subfamily D (ALD), member 2 (Abcd2), mRNA	0.223228	0.074127	0.00022638	0.237844	0.0123514	0.000177818
NM_001191804	Tmem151b	transmembrane protein 151B (Tmem151b), mRNA	0.264961	0.0366509	0.00022638	0.238201	0.0227396	0.000177818
NM_138841	Gpr26	G protein-coupled receptor 26 (Gpr26), mRNA	0.332478	0.0951223	0.00022638	0.23851	0.0445852	0.000177818
NM_199409	Panx2	pannexin 2 (Panx2), mRNA	0.421759	0.0428232	0.00022638	0.239836	0.0278084	0.000177818
NM_001009504	Fbxl16	F-box and leucine-rich repeat protein 16 (Fbxl16), mRNA	0.426208	0.0634138	0.00022638	0.239942	0.0449468	0.000177818
NM_001106058	Cldn10	claudin 10 (Cldn10), mRNA	0.138861	0.0873676	0.00022638	0.240089	0.0632956	0.000177818
NM_021859	Matk	megakaryocyte-associated tyrosine kinase (Matk), mRNA	0.479768	0.0865212	0.00022638	0.240365	0.0299543	0.000177818
NM_053684	Hcn2	hyperpolarization activated cyclic nucleotide-gated potassium channel 2 (Hcn2), mRNA	0.372915	0.0670057	0.00022638	0.241272	0.0256476	0.000177818
NM_031547	Chrm4	cholinergic receptor, muscarinic 4 (Chrm4), mRNA	0.445989	0.0442147	0.00022638	0.242411	0.056413	0.000177818
NM_031338	Camkk2	no definition	0.209431	0.0284825	0.00022638	0.243002	0.0445495	0.00287837
NM_001108940	Bhlhe22	basic helix-loop-helix family, member e22 (Bhlhe22), mRNA	0.197287	0.0662862	0.00022638	0.243852	0.137364	0.000177818
NM_012799	Nmbr	no definition	0.228748	0.0897522	0.00793875	0.244419	0.15546	0.00383322
NM_022292	Kcnk12	potassium channel, subfamily K, member 12 (Kcnk12), mRNA	0.639831	0.153644	0.00793875	0.244984	0.061804	0.000177818
NM_001191936	Shisa2	shisa family member 2 (Shisa2), mRNA	0.486196	0.278885	0.0393557	0.245008	0.0761363	0.00186885
NM_001107301	Abhd8	abhydrolase domain containing 8 (Abhd8), mRNA	0.414691	0.105696	0.00022638	0.245618	0.0249645	0.000177818
NM_012965	Hrh2	histamine receptor H 2 (Hrh2), mRNA	0.389582	0.079471	0.0153621	0.246505	0.0977156	0.010014
NM_031672	Slc15a2	solute carrier family 15 (oligopeptide transporter), member 2 (Slc15a2), mRNA	0.30044	0.0775801	0.00022638	0.246863	0.0500929	0.000177818
NM_022407	Aldh1a1	aldehyde dehydrogenase 1 family, member A1 (Aldh1a1), mRNA	0.328533	0.0574721	0.00022638	0.248478	0.0630334	0.000177818
NM_012784	Cnr1	cannabinoid receptor 1 (brain) (Cnr1), mRNA	1.53266	0.165086	0.00022638	0.249063	0.0536402	0.000177818
NM_031573	Phkg1	phosphorylase kinase, gamma 1 (Phkg1), mRNA	0.219763	0.108394	0.0013047	0.249145	0.0528158	0.000177818
NM_001106545	Kcng1	potassium voltage-gated channel, subfamily G, member 1 (Kcng1), mRNA	0.409561	0.183476	0.00022638	0.250052	0.0939115	0.000177818
NM_021758	Lin7b	lin-7 homolog B (C. elegans) (Lin7b), mRNA	0.394274	0.0709529	0.00022638	0.251756	0.0341666	0.000177818
NM_001106539	Matn4	matrilin 4 (Matn4), mRNA	0.333688	0.162182	0.00695572	0.252175	0.0618853	0.00092669
NM_030868	Nov	nephroblastoma overexpressed (Nov), mRNA	0.246022	0.0790152	0.00022638	0.252557	0.166076	0.000177818
NM_001136241	Ngef	neuronal guanine nucleotide exchange factor (Ngef), mRNA	0.431078	0.0253256	0.00022638	0.254435	0.0443497	0.000177818
NM_012828	Cacnb3	calcium channel, voltage-dependent, beta 3 subunit (Cacnb3), mRNA	0.363649	0.0627291	0.00022638	0.254462	0.0411161	0.000177818
NM_001009716	Asphd2	aspartate beta-hydroxylase domain containing 2 (Asphd2), mRNA	0.495388	0.095341	0.00022638	0.254737	0.0245377	0.000177818
NM_001113335; NM_012653	Slc9a2	solute carrier family 9, subfamily A (NHE2, cation proton antiporter 2), member 2 (Slc9a2), transcript variant 1, mRNA; solute carrier family 9, subfamily A (NHE2, cation proton antiporter 2), member 2 (Slc9a2), transcript variant 2, mRNA	0.393662	0.102228	0.00061643	0.256121	0.145069	0.000336763
NM_012957	Gabrb2	gamma-aminobutyric acid (GABA) A receptor, beta 2 (Gabrb2), mRNA	0.352631	0.115138	0.00022638	0.256272	0.0830258	0.00750717
NM_001107431	Chst5	carbohydrate (N-acetylglucosamine 6-O) sulfotransferase 5 (Chst5), mRNA	0.517847	0.143719	0.0319524	0.256319	0.0612889	0.000177818
NM_001109458	Fam163b	family with sequence similarity 163, member B (Fam163b), mRNA	0.514769	0.0861235	0.00022638	0.259003	0.0299742	0.000177818
NM_001107280	Pcdh20	protocadherin 20 (Pcdh20), mRNA	0.17888	0.0373342	0.00022638	0.259745	0.0648246	0.000177818
NM_019266	Scn8a	no definition	0.403081	0.096868	0.00022638	0.260915	0.029594	0.000177818
NM_017090	Gucy1a3	guanylate cyclase 1, soluble, alpha 3 (Gucy1a3), mRNA	0.182869	0.062747	0.00022638	0.260974	0.0574315	0.000177818
NM_012505	Atp1a2	ATPase, Na+/K+ transporting, alpha 2 polypeptide (Atp1a2), mRNA	0.356408	0.0719898	0.00022638	0.26157	0.0424761	0.000177818
NM_001191839	Trim66	tripartite motif-containing 66 (Trim66), mRNA	0.301554	0.0761396	0.00022638	0.262082	0.0603966	0.000177818
NM_024000	Camkv	CaM kinase-like vesicle-associated (Camkv), mRNA	0.43117	0.0603962	0.00022638	0.263006	0.0332696	0.000177818
NM_176075	Ppargc1b	peroxisome proliferator-activated receptor gamma, coactivator 1 beta (Ppargc1b), mRNA	0.574149	0.120624	0.0051008	0.263134	0.0725105	0.000177818
NM_001276762	Epm2a	epilepsy, progressive myoclonus type 2A (Epm2a), mRNA	0.492027	0.182471	0.00563353	0.264081	0.0717054	0.000177818
NM_031696	Gpr88	G-protein coupled receptor 88 (Gpr88), mRNA	0.453027	0.137926	0.00022638	0.264218	0.0654923	0.000177818
NM_022238	Abcb9	ATP-binding cassette, subfamily B (MDR/TAP), member 9 (Abcb9), mRNA	0.414059	0.0713479	0.00022638	0.265424	0.0408266	0.000177818
NM_001037351	Tnnc2	troponin C type 2 (fast) (Tnnc2), mRNA	0.29904	0.125372	0.00022638	0.266635	0.0655796	0.000490679
NM_017296	Kcnj2	potassium inwardly-rectifying channel, subfamily J, member 2 (Kcnj2), mRNA	0.412181	0.0336691	0.00079891	0.267305	0.0539626	0.000177818
NM_001005558	Fam151a	family with sequence similarity 151, member A (Fam151a), mRNA	0.18158	0.0612996	0.00178864	0.270142	0.0573165	0.000490679
NM_001109309	Cdk5r2	cyclin-dependent kinase 5, regulatory subunit 2 (p39) (Cdk5r2), mRNA	0.404169	0.0757993	0.00022638	0.270211	0.0418559	0.000177818
NM_181636	Col23a1	collagen, type XXIII, alpha 1 (Col23a1), mRNA	0.362452	0.118291	0.00022638	0.270477	0.194752	0.000177818
NM_080405	Gli3	GLI family zinc finger 3 (Gli3), mRNA	0.434808	0.0326995	0.00022638	0.270686	0.0342008	0.000177818
NM_001025042	Fibin	fin bud initiation factor homolog (zebrafish) (Fibin), mRNA	0.229253	0.0534217	0.00022638	0.272004	0.0609308	0.000177818
NM_001107690	Fam189b	family with sequence similarity 189, member B (Fam189b), mRNA	0.403976	0.0582229	0.00022638	0.273435	0.0247385	0.000177818
NM_012703	Thrsp	thyroid hormone responsive (Thrsp), mRNA	0.286918	0.0867957	0.00022638	0.273761	0.0535152	0.000177818
NM_001271404	Hs6st3	heparan sulfate 6-O-sulfotransferase 3 (Hs6st3), mRNA	0.602014	0.16909	0.00287509	0.273835	0.109322	0.000177818
NM_001135778	Prodh	proline dehydrogenase (oxidase) 1 (Prodh), nuclear gene encoding mitochondrial protein, mRNA	0.202509	0.0791147	0.00022638	0.27471	0.0758502	0.000177818
NM_138515	Cyp2d4	cytochrome P450, family 2, subfamily d, polypeptide 4 (Cyp2d4), mRNA	0.426953	0.0649446	0.00022638	0.275297	0.0614461	0.000177818
NM_001107496	Dyrk1b	dual-specificity tyrosine-(Y)-phosphorylation regulated kinase 1b (Dyrk1b), mRNA	0.437071	0.118486	0.00022638	0.275446	0.0453618	0.000177818
NM_001108726	Itgb8	integrin, beta 8 (Itgb8), mRNA	0.396464	0.140431	0.00022638	0.27548	0.0758497	0.00225528
NM_138905	Ppap2b	phosphatidic acid phosphatase type 2B (Ppap2b), mRNA	0.220589	0.0672058	0.00022638	0.278856	0.0426691	0.000177818
NM_001106214	Lix1	Lix1 homolog (chicken) (Lix1), mRNA	0.203782	0.0791878	0.00022638	0.27921	0.0343543	0.000177818
NM_001108955	Fjx1	four jointed box 1 (Drosophila) (Fjx1), mRNA	0.384054	0.0966932	0.00022638	0.279822	0.0245414	0.000177818
NM_001106960	Frmpd4	FERM and PDZ domain containing 4 (Frmpd4), mRNA	0.448248	0.131835	0.00022638	0.281971	0.0607607	0.000177818
NM_013165	Cckbr	cholecystokinin B receptor (Cckbr), mRNA	0.234843	0.0442601	0.00022638	0.284074	0.0750911	0.000177818
NM_001106524	Acss1	acyl-CoA synthetase short-chain family member 1 (Acss1), mRNA	0.123257	0.0220364	0.00022638	0.284407	0.0574501	0.000177818
NM_173337	Camk2n1	calcium/calmodulin-dependent protein kinase II inhibitor 1 (Camk2n1), mRNA	0.497483	0.0702154	0.00022638	0.285096	0.036417	0.000177818
NM_001024290	Gal3st3	galactose-3-O-sulfotransferase 3 (Gal3st3), mRNA	0.223324	0.0450944	0.00022638	0.286149	0.054177	0.000177818
NM_017130	Neu2	sialidase 2 (Neu2), mRNA	0.281409	0.0943312	0.00022638	0.287103	0.0836635	0.000177818
NM_001271383	Acot11	acyl-CoA thioesterase 11 (Acot11), mRNA	0.0871757	0.0481199	0.00043076	0.289072	0.0564749	0.000177818
NM_001033665; NM_012916	Bcan	brevican (Bcan), transcript variant 1, mRNA; no definition	0.361809	0.104628	0.00022638	0.289146	0.0496684	0.000177818
NM_172041; NM_172042	Kcnk2	potassium channel, subfamily K, member 2 (Kcnk2), transcript variant 1, mRNA; potassium channel, subfamily K, member 2 (Kcnk2), transcript variant 2, mRNA	0.663757	0.0736342	0.00344969	0.289367	0.0666419	0.000177818
NM_001109403	C1ql3	complement component 1, q subcomponent-like 3 (C1ql3), mRNA	0.511157	0.110219	0.00022638	0.290647	0.170778	0.000177818
NM_022499	Pvalb	parvalbumin (Pvalb), mRNA	0.535347	0.0780295	0.00022638	0.290855	0.14144	0.000177818
NM_212522	Sptb	spectrin, beta, erythrocytic (Sptb), mRNA	0.512098	0.0941072	0.00022638	0.291494	0.0264045	0.000177818
NM_001130569	Mpped1	metallophosphoesterase domain containing 1 (Mpped1), mRNA	0.493554	0.041861	0.00022638	0.292833	0.0624871	0.000177818
NM_017122	Hpca	hippocalcin (Hpca), mRNA	0.574388	0.0355754	0.00022638	0.29409	0.0694362	0.000177818
NM_053649	Kremen1	kringle containing transmembrane protein 1 (Kremen1), mRNA	2.34751	0.428707	0.00022638	0.294112	0.0555399	0.000177818
NM_001191894	Stk32a	serine/threonine kinase 32A (Stk32a), mRNA	1.87943	0.662994	0.0455976	0.294868	0.103455	0.000336763
NM_001108453	Cbfa2t3	core-binding factor, runt domain, alpha subunit 2; translocated to, 3 (Cbfa2t3), mRNA	0.520603	0.0925132	0.00022638	0.294907	0.0502858	0.000177818
NM_001106249	Siglec5	sialic acid binding Ig-like lectin 5 (Siglec5), mRNA	0.239661	0.0764216	0.00022638	0.295222	0.0364468	0.000177818
NM_001105783	Wnt9a	wingless-type MMTV integration site family, member 9A (Wnt9a), mRNA	0.193983	0.0744273	0.00022638	0.296228	0.161359	0.000177818
NM_053804	Kcnk4	potassium channel, subfamily K, member 4 (Kcnk4), mRNA	0.563293	0.125573	0.00022638	0.296853	0.0803729	0.000177818
NM_001012737	Cdh7	cadherin 7, type 2 (Cdh7), mRNA	0.33664	0.105785	0.00022638	0.2973	0.111375	0.000177818
NM_001142652	Neurl1b	neuralized E3 ubiquitin protein ligase 1B (Neurl1b), mRNA	0.342266	0.0903035	0.00022638	0.297867	0.0596374	0.000177818
NM_130829	Palm	paralemmin (Palm), mRNA	0.524922	0.066725	0.00537367	0.298078	0.0395393	0.000781969
NM_001012621	Slc13a4	solute carrier family 13 (sodium/sulfate symporter), member 4 (Slc13a4), mRNA	0.620846	0.153655	0.0366284	0.298688	0.0643775	0.000177818
NM_001172079	Icam5	intercellular adhesion molecule 5, telencephalin (Icam5), mRNA	0.29025	0.0619779	0.00022638	0.299156	0.0447779	0.000177818
NM_001191902	Sp9	trans-acting transcription factor 9 (Sp9), mRNA	0.503534	0.172826	0.0125165	0.299933	0.0733377	0.000177818
NR_027235	RGD1559747	no definition	0.305652	0.0810368	0.00022638	0.300353	0.0840684	0.000177818
NM_013104	Igfbp6	insulin-like growth factor binding protein 6 (Igfbp6), mRNA	0.598298	0.159036	0.00330517	0.300365	0.0192021	0.000637444
NM_001191621	Map3k10	mitogen activated protein kinase kinase kinase 10 (Map3k10), mRNA	0.470501	0.0595208	0.00022638	0.300661	0.0306991	0.000177818
NM_001191822	Rhbdl1	rhomboid, veinlet-like 1 (Drosophila) (Rhbdl1), mRNA	0.313553	0.0594033	0.00022638	0.301087	0.047147	0.000177818
NM_001127337	Brsk1	BR serine/threonine kinase 1 (Brsk1), mRNA	0.532563	0.0539499	0.00022638	0.301475	0.0225548	0.000177818
NM_001107997	Mmel1	membrane metallo-endopeptidase-like 1 (Mmel1), mRNA	0.318249	0.137138	0.00022638	0.30236	0.0789197	0.000177818
NM_001271454	Igsf21	immunoglobin superfamily, member 21 (Igsf21), mRNA	1.62294	0.183534	0.00022638	0.302364	0.0954441	0.000177818
NM_031130	Nr2f1	nuclear receptor subfamily 2, group F, member 1 (Nr2f1), mRNA	0.394854	0.104717	0.00022638	0.302578	0.0448832	0.000177818
NM_001106550	Nkain4	Na+/K+ transporting ATPase interacting 4 (Nkain4), mRNA	0.302193	0.0703684	0.00022638	0.302601	0.0358794	0.000177818
NM_001271530	Prdm11	no definition	0.590013	0.111242	0.00807461	0.303578	0.0231425	0.000177818
NM_019189	Hapln1	hyaluronan and proteoglycan link protein 1 (Hapln1), mRNA	0.257258	0.0718365	0.00022638	0.304008	0.021462	0.000177818
NM_017354	Ntm	neurotrimin (Ntm), mRNA	0.530542	0.0586018	0.00022638	0.30541	0.0131112	0.000177818
NM_001108464	Prr18	proline rich 18 (Prr18), mRNA	0.448998	0.102876	0.00022638	0.305548	0.0321508	0.000177818
NM_001107341	Susd3	sushi domain containing 3 (Susd3), mRNA	0.328298	0.101591	0.00242442	0.305719	0.106138	0.000336763
NM_001107139	Pitpnm2	phosphatidylinositol transfer protein, membrane-associated 2 (Pitpnm2), mRNA	0.47912	0.0633866	0.00022638	0.305993	0.0279676	0.000177818
NM_019156	Vtn	vitronectin (Vtn), mRNA	0.305692	0.0970997	0.00022638	0.306547	0.0528047	0.000177818
NM_001024327	Zfp467	zinc finger protein 467 (Zfp467), mRNA	0.291664	0.0440122	0.00022638	0.30816	0.0208872	0.000177818
NM_001134796	Mast3	microtubule associated serine/threonine kinase 3 (Mast3), mRNA	0.350108	0.0682966	0.00022638	0.31127	0.0367966	0.000177818
NM_001106873	Slc25a23	solute carrier family 25 (mitochondrial carrier; phosphate carrier), member 23 (Slc25a23), mRNA	0.435619	0.0755522	0.00022638	0.311609	0.0209509	0.000177818
NM_012936	Crybb1	crystallin, beta B1 (Crybb1), mRNA	0.25723	0.146209	0.0211833	0.31191	0.0582944	0.00275652
NM_001100575	Mpp7	membrane protein, palmitoylated 7 (MAGUK p55 subfamily member 7) (Mpp7), mRNA	0.312546	0.0801035	0.00302282	0.31332	0.0724791	0.000336763
NM_053473	Ppp1r9a	protein phosphatase 1, regulatory subunit 9A (Ppp1r9a), mRNA	0.502273	0.153604	0.00022638	0.313857	0.0410818	0.000177818
NM_134326	Alb	albumin (Alb), mRNA	0.214583	0.0972673	0.00022638	0.313968	0.0670216	0.000177818
NM_214459	Phactr3	phosphatase and actin regulator 3 (Phactr3), mRNA	0.308128	0.063022	0.00022638	0.314031	0.0263677	0.000177818
NM_012705	Cd4	Cd4 molecule (Cd4), mRNA	0.411302	0.137449	0.00146622	0.31412	0.0381451	0.000177818
NM_001008369	Pitpnm1	phosphatidylinositol transfer protein, membrane-associated 1 (Pitpnm1), mRNA	0.497394	0.0513592	0.00022638	0.314646	0.0182544	0.000177818
NM_001108364	Mxd4	Max dimerization protein 4 (Mxd4), mRNA	0.545323	0.0798559	0.00022638	0.314652	0.034853	0.000177818
NM_024140	Nrgn	neurogranin (Nrgn), mRNA	0.531711	0.0853181	0.00022638	0.31661	0.0621271	0.000177818
NM_001100653	Sidt1	SID1 transmembrane family, member 1 (Sidt1), mRNA	0.362497	0.0809947	0.00022638	0.31699	0.176969	0.000177818
NM_138849	Syt17	no definition	0.270148	0.0873824	0.00022638	0.317679	0.164513	0.000177818
NM_022609	B3gat2	beta-1,3-glucuronyltransferase 2 (B3gat2), mRNA	0.34682	0.141322	0.00022638	0.318766	0.0521425	0.000177818
NM_001276304; NM_173138	Dlgap3	no definition; discs, large (Drosophila) homolog-associated protein 3 (Dlgap3), transcript variant 1, mRNA	0.516461	0.0355604	0.00022638	0.318883	0.0442695	0.000177818
NM_001108723	Cyp46a1	cytochrome P450, family 46, subfamily a, polypeptide 1 (Cyp46a1), mRNA	0.530805	0.0540879	0.00022638	0.321549	0.0544277	0.000177818
NM_001012049	Mfap3l	microfibrillar-associated protein 3-like (Mfap3l), mRNA	0.506539	0.0498468	0.00022638	0.32216	0.0239516	0.000177818
NM_001110137; NM_021751	Prom1	no definition; prominin 1 (Prom1), transcript variant 1, mRNA	0.167725	0.0291234	0.00022638	0.322312	0.029322	0.000177818
NM_012612	Nppa	natriuretic peptide A (Nppa), mRNA	3.43417	1.00702	0.00022638	0.322949	0.266548	0.000177818
NM_001100512	Gpld1	glycosylphosphatidylinositol specific phospholipase D1 (Gpld1), mRNA	0.531932	0.121247	0.00022638	0.323041	0.0409365	0.000177818
NM_138838	Pou3f1	no definition	0.365973	0.0775585	0.00022638	0.323153	0.09469	0.000177818
NM_013045	Tnr	tenascin R (Tnr), mRNA	0.615614	0.101541	0.00022638	0.323348	0.0490472	0.000177818
NM_175582	Id4	inhibitor of DNA binding 4 (Id4), mRNA	0.541037	0.152864	0.00022638	0.324003	0.0599032	0.000177818
NM_012628	Prkcg	protein kinase C, gamma (Prkcg), mRNA	0.559055	0.0777823	0.00022638	0.324158	0.0442706	0.000177818
NM_001108478	Ttc9b	tetratricopeptide repeat domain 9B (Ttc9b), mRNA	0.543286	0.0892746	0.00022638	0.324347	0.0706853	0.000177818
NM_001107395	Psd2	pleckstrin and Sec7 domain containing 2 (Psd2), mRNA	0.259857	0.0802528	0.00022638	0.324997	0.0554682	0.000177818
NM_022946	Dlgap1	discs, large (Drosophila) homolog-associated protein 1 (Dlgap1), mRNA	0.62129	0.118826	0.00022638	0.325478	0.0752431	0.000177818
NM_031602	Kcnj10	potassium inwardly-rectifying channel, subfamily J, member 10 (Kcnj10), mRNA	0.38793	0.142269	0.00022638	0.326562	0.0343363	0.000177818
NM_181377	Rtn4rl1	reticulon 4 receptor-like 1 (Rtn4rl1), mRNA	0.651087	0.150362	0.000971113	0.327651	0.0647838	0.000177818
NM_001106392	Hs3st5	heparan sulfate (glucosamine) 3-O-sulfotransferase 5 (Hs3st5), mRNA	0.561568	0.12642	0.00669036	0.3279	0.0715195	0.000177818
NM_017029	Nefm	no definition	0.557828	0.0854422	0.00022638	0.32816	0.162308	0.000177818
NM_001108385	Dmtn	dematin actin binding protein (Dmtn), mRNA	0.57111	0.0636727	0.00022638	0.328834	0.0462644	0.000177818
NM_012808	Tst	thiosulfate sulfurtransferase (Tst), mRNA	0.295758	0.120982	0.00022638	0.329621	0.0586238	0.000177818
NM_133422	Zfp483	zinc finger protein 483 (Zfp483), mRNA	0.369352	0.131116	0.00022638	0.330502	0.0577377	0.000177818
NM_053314	Kcnj16	potassium inwardly-rectifying channel, subfamily J, member 16 (Kcnj16), mRNA	0.389331	0.17156	0.00022638	0.330587	0.221546	0.000177818
NM_001024925	Gpr34	G protein-coupled receptor 34 (Gpr34), mRNA	0.280189	0.101582	0.0254534	0.330639	0.0491688	0.000177818
NM_053474	Ppp1r9b	protein phosphatase 1, regulatory subunit 9B (Ppp1r9b), mRNA	0.5943	0.080102	0.00022638	0.330719	0.0363421	0.000177818
NM_001172151	Cmtm4	CKLF-like MARVEL transmembrane domain containing 4 (Cmtm4), mRNA	0.501917	0.0984247	0.00022638	0.331266	0.0518674	0.000177818
NM_001106989	Sox8	SRY (sex determining region Y)-box 8 (Sox8), mRNA	0.305059	0.0638717	0.00022638	0.331309	0.012863	0.000177818
NM_053930; NM_053931	Gp1bb	glycoprotein Ib (platelet), beta polypeptide (Gp1bb), mRNA; septin 5 (Sept5), mRNA	0.518257	0.0609592	0.00022638	0.331679	0.0547634	0.000177818
NM_012547	Drd2	no definition	0.403458	0.154552	0.00022638	0.332093	0.0849749	0.000177818
NM_012508	Atp2b2	no definition	0.339454	0.0710776	0.00022638	0.332579	0.0552318	0.000177818
NM_130739	Acsl6	acyl-CoA synthetase long-chain family member 6 (Acsl6), mRNA	0.45833	0.0891613	0.00022638	0.332602	0.0169647	0.000177818
NM_012575	Grin2c	glutamate receptor, ionotropic, N-methyl D-aspartate 2C (Grin2c), mRNA	0.404253	0.113249	0.00022638	0.332879	0.048168	0.000177818
NM_022600	Adcy5	adenylate cyclase 5 (Adcy5), mRNA	0.585655	0.0954821	0.00022638	0.33299	0.0654834	0.000177818
NM_001033894	Jakmip1	janus kinase and microtubule interacting protein 1 (Jakmip1), mRNA	0.486098	0.10064	0.00022638	0.333126	0.067228	0.000177818
NM_170668	Slc13a5	solute carrier family 13 (sodium-dependent citrate transporter), member 5 (Slc13a5), mRNA	0.255742	0.100446	0.00022638	0.333743	0.139678	0.000177818
NM_019167	Sptbn2	spectrin, beta, non-erythrocytic 2 (Sptbn2), mRNA	0.504295	0.0439408	0.00022638	0.334162	0.053045	0.000177818
NM_001013913	Slc16a4	solute carrier family 16, member 4 (Slc16a4), mRNA	0.418985	0.110946	0.0101504	0.334347	0.0489219	0.00186885
NM_001130546	Lynx1	no definition	0.595922	0.0286355	0.00022638	0.336095	0.0584837	0.000177818
NM_133296	Slc6a20	solute carrier family 6 (proline IMINO transporter), member 20 (Slc6a20), mRNA	1.67263	0.438371	0.00643478	0.336514	0.103212	0.000177818
NM_001047877	Arsg	arylsulfatase G (Arsg), mRNA	0.478337	0.0540625	0.00457122	0.336794	0.0524859	0.000177818
NM_001270626; NM_001270627; NM_001270628; NM_057190	Nsmf	NMDA receptor synaptonuclear signaling and neuronal migration factor (Nsmf), transcript variant 2, mRNA; NMDA receptor synaptonuclear signaling and neuronal migration factor (Nsmf), transcript variant 3, mRNA; NMDA receptor synaptonuclear signaling and neuronal migration factor (Nsmf), transcript variant 4, mRNA; NMDA receptor synaptonuclear signaling and neuronal migration factor (Nsmf), transcr…	0.651443	0.0921701	0.00022638	0.337444	0.0592526	0.000177818
NM_030993	Ddn	dendrin (Ddn), mRNA	0.583679	0.0797837	0.00022638	0.337453	0.0601856	0.000177818
NM_001107976	Nt5c1a	5'-nucleotidase, cytosolic IA (Nt5c1a), mRNA	0.381078	0.118467	0.000971113	0.337554	0.100502	0.000637444
NM_012946	Sparcl1	SPARC-like 1 (hevin) (Sparcl1), mRNA	0.661758	0.132504	0.000971113	0.337898	0.0548868	0.000177818
NM_012802	Pdgfra	platelet derived growth factor receptor, alpha polypeptide (Pdgfra), mRNA	0.435792	0.100531	0.00022638	0.338057	0.0763594	0.000177818
NM_001100473	Wnt7a	wingless-type MMTV integration site family, member 7A (Wnt7a), mRNA	0.62675	0.179067	0.00162725	0.3384	0.0414955	0.000177818
NM_001017960; NM_031134	Thra	no definition; thyroid hormone receptor alpha (Thra), transcript variant TRalpha2, mRNA	0.517912	0.0496412	0.00022638	0.338594	0.0169326	0.000177818
NM_153305	Fzd9	frizzled class receptor 9 (Fzd9), mRNA	0.369232	0.0716929	0.00022638	0.339066	0.0421722	0.000177818
NM_001106525	Snph	no definition	0.579485	0.061013	0.00022638	0.339215	0.0293763	0.000177818
NM_199395	Arhgef25	Rho guanine nucleotide exchange factor (GEF) 25 (Arhgef25), mRNA	0.283632	0.0328124	0.00022638	0.339556	0.0321099	0.000177818
NM_001168630	Cdh9	cadherin 9, type 2, T1-cadherin (Cdh9), mRNA	0.582361	0.182516	0.00330517	0.340347	0.119854	0.000177818
NM_001108461	Tppp	tubulin polymerization promoting protein (Tppp), mRNA	0.517924	0.126918	0.00022638	0.341266	0.0150589	0.000177818
NM_001107068	Mgat5b	mannosyl (alpha-1,6-)-glycoprotein beta-1,6-N-acetyl-glucosaminyltransferase, isozyme B (Mgat5b), mRNA	0.416065	0.077359	0.00022638	0.341837	0.057057	0.000177818
NM_001106117	Hecw1	HECT, C2 and WW domain containing E3 ubiquitin protein ligase 1 (Hecw1), mRNA	0.45591	0.115842	0.00022638	0.342181	0.0425345	0.000177818
NM_001109259	RGD1564053	similar to hypothetical protein (RGD1564053), transcript variant 1, mRNA	0.435601	0.142391	0.00022638	0.342432	0.116342	0.000177818
NM_001191789	Lrrk2	leucine-rich repeat kinase 2 (Lrrk2), mRNA	0.467763	0.0986492	0.00022638	0.343154	0.066681	0.000177818
NM_001271220	Baiap2l2	no definition	0.32897	0.0771804	0.00022638	0.3433	0.0726744	0.000177818
NM_001100784	Gjc2	gap junction protein, gamma 2 (Gjc2), mRNA	0.246213	0.0758263	0.00022638	0.344737	0.0551415	0.000177818
NM_031039	Gpt	glutamic-pyruvate transaminase (alanine aminotransferase) (Gpt), mRNA	0.369814	0.0354515	0.00022638	0.345386	0.023168	0.000177818
NM_153318	Cyp4f6	cytochrome P450, family 4, subfamily f, polypeptide 6 (Cyp4f6), mRNA	0.455527	0.123401	0.00194911	0.347701	0.0508396	0.000177818
NM_017304	Kcnab2	potassium voltage-gated channel, shaker-related subfamily, beta member 2 (Kcnab2), mRNA	0.55487	0.0881075	0.00022638	0.348171	0.0392562	0.000177818
NM_017083	Myo5b	myosin Vb (Myo5b), mRNA	0.347381	0.132295	0.00022638	0.348539	0.0887765	0.000177818
NM_001191067	Tbc1d8	TBC1 domain family, member 8 (Tbc1d8), mRNA	0.512631	0.0713685	0.00022638	0.349361	0.0419283	0.000177818
NM_001014146	Sugct	no definition	0.377799	0.154168	0.00316273	0.34962	0.0702524	0.00199853
NM_022384	Ascl1	achaete-scute family bHLH transcription factor 1 (Ascl1), mRNA	0.432829	0.0804953	0.00257971	0.349669	0.0874279	0.000490679
NM_001111115; NM_024163	Begain	brain-enriched guanylate kinase-associated (Begain), transcript variant 1, mRNA; brain-enriched guanylate kinase-associated (Begain), transcript variant 2, mRNA	0.586176	0.0564172	0.00022638	0.349993	0.0216882	0.000177818
NM_001277386; NM_001277425	Iqsec2	no definition; no definition	0.353142	0.0749338	0.00022638	0.350985	0.0276817	0.000177818
NM_012673	Thy1	Thy-1 cell surface antigen (Thy1), mRNA	0.616677	0.0404126	0.00022638	0.351282	0.0524683	0.000177818
NM_001276470	Prrt2	proline-rich transmembrane protein 2 (Prrt2), transcript variant 1, mRNA	0.493609	0.105138	0.00022638	0.35181	0.0359396	0.000177818
NM_080691	Cacng3	calcium channel, voltage-dependent, gamma subunit 3 (Cacng3), mRNA	0.295652	0.0663819	0.00022638	0.352049	0.0686326	0.000177818
NM_001107165	Rtbdn	retbindin (Rtbdn), mRNA	0.573878	0.207234	0.027778	0.352057	0.11859	0.000177818
NM_019363	Aox1	aldehyde oxidase 1 (Aox1), mRNA	0.266478	0.088842	0.00022638	0.352106	0.066585	0.000177818
NM_080773	Chrm1	cholinergic receptor, muscarinic 1 (Chrm1), mRNA	0.236703	0.0785563	0.00022638	0.352755	0.0866097	0.000177818
NM_012522	Cbs	cystathionine beta synthase (Cbs), mRNA	0.273676	0.12661	0.00022638	0.35289	0.07112	0.000177818
NM_021676	Shank3	SH3 and multiple ankyrin repeat domains 3 (Shank3), mRNA	0.556211	0.0469465	0.00022638	0.353054	0.035537	0.000177818
NM_030875	Scn1a	no definition	0.537977	0.101003	0.00022638	0.353323	0.0592842	0.000177818
NM_022710	Pde1b	phosphodiesterase 1B, calmodulin-dependent (Pde1b), mRNA	0.636374	0.121441	0.00022638	0.353487	0.0878407	0.000177818
NM_001105868	Ephb3	Eph receptor B3 (Ephb3), mRNA	0.205962	0.0325411	0.00022638	0.353507	0.061641	0.000177818
NM_001008316	Plag1	pleiomorphic adenoma gene 1 (Plag1), mRNA	0.598472	0.237916	0.0359226	0.353669	0.124108	0.00324133
NM_198752	Kifc2	kinesin family member C2 (Kifc2), mRNA	0.600967	0.057071	0.00022638	0.353926	0.0267643	0.000177818
NM_001191818	Dpf3	D4, zinc and double PHD fingers, family 3 (Dpf3), mRNA	0.269248	0.0905645	0.00793875	0.354287	0.0456826	0.0060042
NM_001270681; NM_001270682; NM_001270683; NM_001270684; NM_138828	Apoe	apolipoprotein E (Apoe), transcript variant 1, mRNA; apolipoprotein E (Apoe), transcript variant 3, mRNA; apolipoprotein E (Apoe), transcript variant 4, mRNA; apolipoprotein E (Apoe), transcript variant 5, mRNA; apolipoprotein E (Apoe), transcript variant 2, mRNA	0.429631	0.0920718	0.00079891	0.354412	0.03376	0.000177818
NM_001191043; NM_032078	Ryr2	ryanodine receptor 2, cardiac (Ryr2), transcript variant 2, mRNA; ryanodine receptor 2, cardiac (Ryr2), transcript variant 1, mRNA	0.572017	0.12764	0.00022638	0.35468	0.0378149	0.000177818
NM_001106760	Nudt14	nudix (nucleoside diphosphate linked moiety X)-type motif 14 (Nudt14), mRNA	0.445041	0.0874462	0.00022638	0.357162	0.0379681	0.000177818
NM_001012748	Cdh20	cadherin 20 (Cdh20), mRNA	0.621624	0.125894	0.00330517	0.357556	0.0511751	0.000177818
NM_017049	Slc4a3	solute carrier family 4 (anion exchanger), member 3 (Slc4a3), mRNA	0.497345	0.0467318	0.00022638	0.357739	0.0346158	0.000177818
NM_001109996; NM_012824	Apoc1	apolipoprotein C-I (Apoc1), transcript variant 2, mRNA; apolipoprotein C-I (Apoc1), transcript variant 1, mRNA	0.254042	0.0646848	0.00022638	0.357967	0.0520323	0.000177818
NM_001109589	Rab36	RAB36, member RAS oncogene family (Rab36), mRNA	0.622943	0.0525262	0.00061643	0.358591	0.0529343	0.000177818
NM_012727	Camk4	calcium/calmodulin-dependent protein kinase IV (Camk4), mRNA	0.410786	0.07059	0.00022638	0.359096	0.0512191	0.000177818
NM_053513	Mpp2	membrane protein, palmitoylated 2 (MAGUK p55 subfamily member 2) (Mpp2), mRNA	0.392994	0.0784294	0.00022638	0.359106	0.024363	0.000177818
NM_001100822	Flt3	no definition	0.43574	0.0961579	0.00022638	0.359748	0.108002	0.000177818
NM_053746	Cntn5	contactin 5 (Cntn5), mRNA	0.404948	0.166864	0.00022638	0.36034	0.0522361	0.000637444
NM_013225	Cntn6	contactin 6 (Cntn6), mRNA	0.343843	0.126508	0.00022638	0.360365	0.0523414	0.000177818
NM_133288	Atp2b3	ATPase, Ca++ transporting, plasma membrane 3 (Atp2b3), mRNA	0.466937	0.103748	0.00022638	0.360407	0.0322119	0.000177818
NM_001106769	Apc2	adenomatosis polyposis coli 2 (Apc2), mRNA	0.411462	0.0619355	0.00022638	0.360672	0.043658	0.000177818
NM_020093	Park2	parkinson protein 2, E3 ubiquitin protein ligase (Park2), mRNA	0.54218	0.135117	0.00496718	0.361027	0.0327785	0.000177818
NM_001034078	Cbx8	chromobox homolog 8 (Cbx8), mRNA	0.46394	0.117847	0.0193979	0.361045	0.0462329	0.00698168
NM_001107691	Trim46	no definition	0.577968	0.0623194	0.00022638	0.362092	0.0508784	0.000177818
NM_001113409; NM_181092	Syngap1	synaptic Ras GTPase activating protein 1 (Syngap1), transcript variant 2, mRNA; synaptic Ras GTPase activating protein 1 (Syngap1), transcript variant 1, mRNA	0.432601	0.0692058	0.00022638	0.362426	0.0456358	0.000177818
NM_001109294	RGD1562084	similar to expressed sequence AI118078 (RGD1562084), mRNA	0.363264	0.102779	0.00022638	0.363115	0.122392	0.000336763
NM_001108526	Sema4g	sema domain, immunoglobulin domain (Ig), transmembrane domain (TM) and short cytoplasmic domain, (semaphorin) 4G (Sema4g), mRNA	0.573074	0.153081	0.000971113	0.364396	0.0660788	0.000177818
NM_001098803	Zfhx2	zinc finger homeobox 2 (Zfhx2), mRNA	0.578916	0.109519	0.00022638	0.36473	0.0363203	0.000177818
NM_001134689	Ccdc28b	coiled coil domain containing 28B (Ccdc28b), mRNA	0.328383	0.0447362	0.00022638	0.365218	0.0575523	0.000177818
NM_001191845	Hey1	hairy/enhancer-of-split related with YRPW motif 1 (Hey1), mRNA	0.593702	0.137332	0.0121784	0.365618	0.0764788	0.000177818
NM_001107985	Extl1	exostosin-like glycosyltransferase 1 (Extl1), mRNA	0.499006	0.0889472	0.00022638	0.365621	0.0287474	0.000177818
NM_001039013	Tle2	transducin-like enhancer of split 2 (Tle2), mRNA	0.504156	0.120797	0.00043076	0.36626	0.054723	0.000177818
NM_001100963	Aass	no definition	0.140457	0.0702834	0.00022638	0.366346	0.0861675	0.000177818
NM_001109655	Car14	carbonic anhydrase 14 (Car14), mRNA	0.12223	0.0294443	0.00272441	0.366682	0.0958906	0.000177818
NM_001106255	RGD1309036	hypothetical LOC292874 (RGD1309036), mRNA	0.563807	0.0515302	0.00043076	0.366809	0.089357	0.000177818
NM_001106494	Lpcat4	lysophosphatidylcholine acyltransferase 4 (Lpcat4), mRNA	0.512832	0.0344133	0.00022638	0.367593	0.0437206	0.000177818
NM_019621	Dlg4	discs, large homolog 4 (Drosophila) (Dlg4), mRNA	0.589635	0.0544176	0.00022638	0.367878	0.0429906	0.000177818
NM_001011949	Ccna1	cyclin A1 (Ccna1), mRNA	0.524598	0.102247	0.00931371	0.367957	0.0520821	0.000336763
NM_001191681	Nat8l	N-acetyltransferase 8-like (Nat8l), mRNA	0.429173	0.0476386	0.00022638	0.369079	0.0654467	0.000177818
NM_022547	Aldh1l1	no definition	0.209195	0.0483951	0.00022638	0.369937	0.050393	0.000177818
NM_001029924	Stra6	stimulated by retinoic acid 6 (Stra6), mRNA	0.447432	0.118301	0.00061643	0.369975	0.0824745	0.000177818
NM_033499	Scrg1	stimulator of chondrogenesis 1 (Scrg1), mRNA	0.555054	0.214205	0.00782523	0.370065	0.0466844	0.000177818
NM_080777	Sncb	synuclein, beta (Sncb), mRNA	0.515991	0.0498239	0.00022638	0.37016	0.0783571	0.000177818
NM_001109072	Fam163a	family with sequence similarity 163, member A (Fam163a), mRNA	0.282482	0.0765211	0.00022638	0.37036	0.0776813	0.000177818
NM_001277287; NM_001277288	Bcl11b	no definition; no definition	0.508595	0.105462	0.00022638	0.370756	0.0782766	0.000177818
NM_012827	Bmp4	bone morphogenetic protein 4 (Bmp4), mRNA	0.482864	0.072896	0.00178864	0.370869	0.0357915	0.000177818
NM_001024776	Hipk4	homeodomain interacting protein kinase 4 (Hipk4), mRNA	0.435143	0.0810335	0.00022638	0.372084	0.057167	0.000177818
NM_031610	Kcnj3	potassium inwardly-rectifying channel, subfamily J, member 3 (Kcnj3), mRNA	0.509433	0.110557	0.00022638	0.372241	0.179041	0.000177818
NM_019361	Arc	activity-regulated cytoskeleton-associated protein (Arc), mRNA	0.523176	0.2362	0.00022638	0.372378	0.148557	0.000177818
NM_031045	Itpka	inositol-trisphosphate 3-kinase A (Itpka), mRNA	0.362937	0.0395637	0.00022638	0.372962	0.0857436	0.000177818
NM_214457	Phactr1	no definition	0.558096	0.101158	0.00022638	0.37321	0.0537927	0.000177818
NM_023978	Per3	period circadian clock 3 (Per3), mRNA	0.433298	0.174297	0.00022638	0.373575	0.0565474	0.000177818
NM_053293	Gstt1	glutathione S-transferase theta 1 (Gstt1), mRNA	0.402846	0.198944	0.0178944	0.373754	0.0541613	0.00161011
NM_145784	Gpr37l1	G protein-coupled receptor 37-like 1 (Gpr37l1), mRNA	0.273367	0.0691171	0.00022638	0.374342	0.0588438	0.000177818
NM_001107314	RGD1304810	similar to 6430573F11Rik protein (RGD1304810), mRNA	0.226815	0.102074	0.00022638	0.374389	0.0543754	0.000177818
NM_001012119	Cbx6	chromobox homolog 6 (Cbx6), mRNA	0.515109	0.0402053	0.00022638	0.374472	0.0345815	0.000177818
NM_001013133	Rhobtb2	Rho-related BTB domain containing 2 (Rhobtb2), mRNA	0.492597	0.0255051	0.00022638	0.375767	0.0670969	0.000177818
NM_001109190	Celf3	CUGBP, Elav-like family member 3 (Celf3), mRNA	0.342632	0.0747578	0.00022638	0.375882	0.0429958	0.000177818
NM_001191595	Fras1	no definition	0.600258	0.110949	0.00162725	0.376353	0.0275314	0.000177818
NM_001135819	Pdxp	pyridoxal (pyridoxine, vitamin B6) phosphatase (Pdxp), mRNA	0.619035	0.102126	0.00022638	0.3764	0.0471088	0.000177818
NM_001008823	Krt26	keratin 26 (Krt26), mRNA	0.393719	0.21492	0.0223445	0.37693	0.147349	0.000336763
NM_001024980	Ankrd34a	ankyrin repeat domain 34A (Ankrd34a), mRNA	0.229926	0.0309215	0.00022638	0.377694	0.108713	0.000177818
NM_053774	Usp2	ubiquitin specific peptidase 2 (Usp2), mRNA	0.424831	0.0693708	0.00022638	0.377765	0.0538164	0.000177818
NM_134370	Psd	pleckstrin and Sec7 domain containing (Psd), mRNA	0.553161	0.0862639	0.00022638	0.378152	0.0530091	0.000177818
NM_019309	Grik2	glutamate receptor, ionotropic, kainate 2 (Grik2), mRNA	0.474253	0.0758824	0.00022638	0.378425	0.0542623	0.000177818
NM_001105925	Mmp17	matrix metallopeptidase 17 (Mmp17), mRNA	0.59577	0.10957	0.00022638	0.378548	0.0784791	0.000177818
NM_030839	Syt13	synaptotagmin XIII (Syt13), mRNA	0.64873	0.0979395	0.00079891	0.378638	0.0817336	0.000177818
NM_172030	Entpd2	ectonucleoside triphosphate diphosphohydrolase 2 (Entpd2), mRNA	0.509967	0.0760211	0.00022638	0.378764	0.0792718	0.000177818
NM_001013946	Akap8l	A kinase (PRKA) anchor protein 8-like (Akap8l), mRNA	0.533389	0.0886168	0.00022638	0.379171	0.0269407	0.000177818
NM_203336	Esrrg	estrogen-related receptor gamma (Esrrg), mRNA	0.410431	0.12936	0.00022638	0.379518	0.0511515	0.000177818
NM_001106274	Rlbp1	retinaldehyde binding protein 1 (Rlbp1), mRNA	0.454103	0.0613344	0.00022638	0.379976	0.0274327	0.000177818
NM_001107811	Gpr155	G protein-coupled receptor 155 (Gpr155), mRNA	0.578404	0.0801197	0.00022638	0.380471	0.0793573	0.000177818
NM_001109430	Lrtm2	leucine-rich repeats and transmembrane domains 2 (Lrtm2), mRNA	0.149457	0.0378396	0.00022638	0.380566	0.0639336	0.000177818
NM_001025712	Itm2a	integral membrane protein 2A (Itm2a), mRNA	0.203356	0.0450923	0.00022638	0.38069	0.031091	0.000177818
NM_053428	Fgf13	fibroblast growth factor 13 (Fgf13), mRNA	0.478851	0.0571382	0.00022638	0.381277	0.0545166	0.000177818
NM_001013185	Adck3	aarF domain containing kinase 3 (Adck3), mRNA	0.447199	0.124231	0.00022638	0.38148	0.0568623	0.000177818
NM_001100516	Kctd1	potassium channel tetramerization domain containing 1 (Kctd1), mRNA	0.377812	0.0905325	0.00022638	0.382876	0.085244	0.000177818
NM_001112742; NM_032990	Gria3	glutamate receptor, ionotropic, AMPA 3 (Gria3), transcript variant 2, mRNA; glutamate receptor, ionotropic, AMPA 3 (Gria3), transcript variant 1, mRNA	0.522181	0.123323	0.00022638	0.38336	0.0539964	0.000177818
NM_001107683	Slitrk3	SLIT and NTRK-like family, member 3 (Slitrk3), mRNA	0.666374	0.0909005	0.00443649	0.383745	0.0967653	0.000177818
NM_001109134	RGD1559896	similar to RIKEN cDNA 2310022B05 (RGD1559896), mRNA	0.288581	0.0569368	0.00022638	0.38375	0.0327966	0.000177818
NM_012647	Scn2a	no definition	0.515099	0.116743	0.00022638	0.384573	0.0602833	0.000177818
NM_019122	Syt3	synaptotagmin III (Syt3), mRNA	0.441321	0.0728134	0.00022638	0.384733	0.0652579	0.000177818
NM_001170597	Bai1	no definition	0.569339	0.0528346	0.00022638	0.385296	0.0261589	0.000177818
NM_001108107	Pdzrn4	PDZ domain containing RING finger 4 (Pdzrn4), mRNA	0.506357	0.253141	0.00344969	0.386023	0.0640044	0.00092669
NM_001108675	Col9a2	collagen, type IX, alpha 2 (Col9a2), mRNA	0.418857	0.105676	0.00022638	0.386403	0.0734652	0.000177818
NM_001107524	Rgma	repulsive guidance molecule family member A (Rgma), mRNA	0.450247	0.101132	0.00022638	0.386736	0.0425889	0.000177818
NM_001191639	Coro7	coronin 7 (Coro7), mRNA	0.536993	0.0554625	0.0013047	0.387106	0.0517587	0.000177818
NM_052983	Slc5a5	solute carrier family 5 (sodium/iodide cotransporter), member 5 (Slc5a5), mRNA	0.171562	0.100993	0.00043076	0.387184	0.0349594	0.000177818
NM_021697	Kcnv1	potassium channel, subfamily V, member 1 (Kcnv1), mRNA	0.398102	0.0873891	0.00022638	0.387458	0.132016	0.000177818
NM_001005898	Omg	oligodendrocyte-myelin glycoprotein (Omg), mRNA	0.345781	0.125456	0.0013047	0.387906	0.0490227	0.000177818
NM_001270786; NM_001270787; NM_138904	Gls2	glutaminase 2 (liver, mitochondrial) (Gls2), transcript variant 1, mRNA; no definition; glutaminase 2 (liver, mitochondrial) (Gls2), transcript variant 3, mRNA	0.455777	0.0372377	0.00022638	0.388981	0.0770813	0.000177818
NM_001109139	Mypop	Myb-related transcription factor, partner of profilin (Mypop), mRNA	0.463008	0.105922	0.00022638	0.389782	0.0383977	0.000177818
NM_012739	Adra2a	adrenoceptor alpha 2A (Adra2a), mRNA	0.404648	0.116742	0.00022638	0.389842	0.176639	0.000177818
NM_001011937	Doc2g	double C2-like domains, gamma (Doc2g), mRNA	0.292399	0.0740156	0.00113878	0.390217	0.130127	0.000490679
NM_012497	Aldoc	aldolase C, fructose-bisphosphate (Aldoc), mRNA	0.34793	0.0918825	0.00022638	0.390764	0.033649	0.000177818
NM_012877	Scn2b	sodium channel, voltage-gated, type II, beta subunit (Scn2b), mRNA	0.435366	0.0567864	0.00022638	0.391393	0.0771055	0.000177818
NM_145675	Cyp4x1	cytochrome P450, family 4, subfamily x, polypeptide 1 (Cyp4x1), mRNA	0.43758	0.142676	0.00022638	0.391727	0.107955	0.000177818
NM_030995	Map1a	microtubule-associated protein 1A (Map1a), mRNA	0.580746	0.0593477	0.00022638	0.391857	0.0221442	0.000177818
NM_207613	Cdh15	cadherin 15 (Cdh15), mRNA	0.456707	0.119685	0.00316273	0.391979	0.0777619	0.000177818
NM_001105743	Shc3	SHC (Src homology 2 domain containing) transforming protein 3 (Shc3), mRNA	0.625934	0.0750446	0.00022638	0.392042	0.0499241	0.000177818
NM_001108336	Sdsl	no definition	0.282171	0.0540921	0.00022638	0.392175	0.032237	0.000177818
NR_102359	LOC100910802	no definition	0.407502	0.0824873	0.0201866	0.392317	0.146707	0.00708744
NM_053324	Syt9	synaptotagmin IX (Syt9), mRNA	0.341013	0.0841917	0.00242442	0.393242	0.100378	0.000177818
NM_024355	Axin2	axin 2 (Axin2), mRNA	0.38353	0.0440223	0.00022638	0.393471	0.0368076	0.000177818
NM_001191811	Sgpp2	sphingosine-1-phosphate phosphatase 2 (Sgpp2), mRNA	0.431625	0.0560946	0.00022638	0.393496	0.0695063	0.00120623
NM_133418	Slc25a10	solute carrier family 25 (mitochondrial carrier; dicarboxylate transporter), member 10 (Slc25a10), mRNA	0.503582	0.0838854	0.00022638	0.393531	0.0314073	0.000177818
NM_012817	Igfbp5	insulin-like growth factor binding protein 5 (Igfbp5), mRNA	0.409751	0.114238	0.00022638	0.393599	0.08291	0.000177818
NM_001106974	Rbfox1	RNA binding protein, fox-1 homolog (C. elegans) 1 (Rbfox1), mRNA	0.495206	0.0667293	0.00022638	0.393831	0.0619116	0.000177818
NM_001100172	Kctd8	potassium channel tetramerization domain containing 8 (Kctd8), mRNA	0.220016	0.0307311	0.00022638	0.394498	0.107521	0.000177818
NM_001013992	Zfp385d	zinc finger protein 385D (Zfp385d), mRNA	0.474158	0.123886	0.00242442	0.394843	0.11227	0.000177818
NM_001014193	Rsrp1	arginine/serine-rich protein 1 (Rsrp1), mRNA	0.582684	0.144728	0.00022638	0.395103	0.0273994	0.000177818
NM_001270538; NM_013002	Pcp4	Purkinje cell protein 4 (Pcp4), transcript variant 2, mRNA; Purkinje cell protein 4 (Pcp4), transcript variant 1, mRNA	0.66078	0.073511	0.00022638	0.395179	0.0800166	0.000177818
NM_001014138	Lrrc16b	leucine rich repeat containing 16B (Lrrc16b), mRNA	0.448373	0.1047	0.00022638	0.395363	0.11314	0.000177818
NM_001107252	Nkiras1	no definition	0.599911	0.0795135	0.00022638	0.395388	0.0819964	0.000177818
NM_022008	Fxyd7	FXYD domain-containing ion transport regulator 7 (Fxyd7), mRNA	0.310161	0.0379086	0.00022638	0.395857	0.0592407	0.000177818
NM_001113197	Nr2e1	nuclear receptor subfamily 2, group E, member 1 (Nr2e1), mRNA	0.533089	0.157489	0.00226624	0.39612	0.0834843	0.000177818
NM_001105797	Slc16a11	no definition	0.627778	0.136102	0.0177921	0.396225	0.0879999	0.000177818
NM_019234	Dync1i1	dynein cytoplasmic 1 intermediate chain 1 (Dync1i1), mRNA	0.500219	0.116947	0.00022638	0.396411	0.0550375	0.000177818
NM_012590	Inha	inhibin alpha (Inha), mRNA	0.59289	0.15262	0.0164843	0.396466	0.114964	0.000177818
NM_001109480	Tmem229a	transmembrane protein 229A (Tmem229a), mRNA	0.392902	0.0871577	0.00022638	0.396562	0.0419394	0.000177818
NM_001025132	Cnih2	cornichon family AMPA receptor auxiliary protein 2 (Cnih2), mRNA	0.491363	0.0524311	0.00022638	0.398036	0.0487226	0.000177818
NM_001012013	Acbd4	acyl-CoA binding domain containing 4 (Acbd4), mRNA	0.473498	0.0453868	0.00022638	0.398287	0.0241069	0.000177818
NM_153298	Sfxn5	sideroflexin 5 (Sfxn5), mRNA	0.40924	0.0552016	0.00022638	0.400077	0.034462	0.000177818
NM_021594	Slc9a3r1	solute carrier family 9, subfamily A (NHE3, cation proton antiporter 3), member 3 regulator 1 (Slc9a3r1), mRNA	0.476481	0.177335	0.00022638	0.400579	0.07002	0.000177818
NM_024154	Asic1	acid-sensing (proton-gated) ion channel 1 (Asic1), mRNA	0.624009	0.0789631	0.00022638	0.400971	0.0481407	0.000177818
NM_017345	L1cam	L1 cell adhesion molecule (L1cam), mRNA	0.602234	0.105265	0.00022638	0.401063	0.0441367	0.000177818
NM_001005244; NM_001005246; NM_012698	Dmd	dystrophin (Dmd), transcript variant Dp71ab, mRNA; no definition; no definition	0.486317	0.0971103	0.00022638	0.401594	0.0339143	0.000177818
NM_019378	Srcin1	SRC kinase signaling inhibitor 1 (Srcin1), mRNA	0.636148	0.112476	0.00022638	0.402062	0.0390807	0.000177818
NM_145682	Filip1	filamin A interacting protein 1 (Filip1), mRNA	0.333352	0.0598574	0.00022638	0.402734	0.107954	0.000177818
NM_001105994	Ephx4	epoxide hydrolase 4 (Ephx4), mRNA	0.365646	0.0784486	0.00022638	0.402835	0.0745565	0.000177818
NM_001025423	Adhfe1	alcohol dehydrogenase, iron containing, 1 (Adhfe1), mRNA	0.302197	0.0637417	0.00022638	0.403069	0.0450111	0.000177818
NM_031597	Kcnq3	potassium voltage-gated channel, KQT-like subfamily, member 3 (Kcnq3), mRNA	0.556922	0.202098	0.00022638	0.404275	0.0576739	0.000177818
NM_001106571	Lhx2	LIM homeobox 2 (Lhx2), mRNA	0.385107	0.0950442	0.00022638	0.404718	0.0939315	0.000177818
NM_001191749	Dfna5	deafness, autosomal dominant 5 (human) (Dfna5), mRNA	0.415123	0.0695141	0.00022638	0.405415	0.046446	0.000177818
NM_001109160	Flrt1	fibronectin leucine rich transmembrane protein 1 (Flrt1), mRNA	0.634417	0.100155	0.00210998	0.40598	0.0457388	0.000177818
NM_001100989	Mtus2	microtubule associated tumor suppressor candidate 2 (Mtus2), mRNA	0.600422	0.150548	0.00429663	0.406157	0.0601989	0.000177818
NM_145777	Olfm3	olfactomedin 3 (Olfm3), mRNA	0.586532	0.146453	0.00022638	0.406413	0.115004	0.000177818
NM_001100845	Sptbn4	spectrin, beta, non-erythrocytic 4 (Sptbn4), mRNA	0.654676	0.0997262	0.00022638	0.406473	0.0226552	0.000177818
NM_001191970	Thsd7a	thrombospondin, type I, domain containing 7A (Thsd7a), mRNA	0.267224	0.0748292	0.00022638	0.406588	0.0376688	0.000177818
NM_001034090; NM_012844	Ephx1	epoxide hydrolase 1, microsomal (xenobiotic) (Ephx1), transcript variant 1, mRNA; epoxide hydrolase 1, microsomal (xenobiotic) (Ephx1), transcript variant 2, mRNA	0.427116	0.0328613	0.00022638	0.406588	0.0554698	0.000177818
NM_012527	Chrm3	cholinergic receptor, muscarinic 3 (Chrm3), mRNA	0.402935	0.0718577	0.00022638	0.406887	0.150753	0.000177818
NM_001107615	Brpf3	bromodomain and PHD finger containing, 3 (Brpf3), mRNA	0.653765	0.0604055	0.00113878	0.407082	0.0546382	0.000177818
NM_001024909	Ccdc184	coiled-coil domain containing 184 (Ccdc184), mRNA	0.357898	0.0709928	0.00022638	0.407172	0.0616299	0.000177818
NM_001010958	Slc25a29	solute carrier family 25 (mitochondrial carnitine/acylcarnitine carrier), member 29 (Slc25a29), mRNA	0.426075	0.0969972	0.00022638	0.40774	0.0241308	0.000177818
NM_001191582	Cul9	cullin 9 (Cul9), mRNA	0.441162	0.0675288	0.00022638	0.408622	0.0395326	0.000177818
NM_001109273	Tmem51	transmembrane protein 51 (Tmem51), mRNA	0.388315	0.0971912	0.00061643	0.409175	0.0825031	0.000177818
NM_001107552	Fbxl19	F-box and leucine-rich repeat protein 19 (Fbxl19), mRNA	0.587391	0.0698722	0.00022638	0.409189	0.0429287	0.000177818
NM_001012738	Ckmt1b	creatine kinase, mitochondrial 1B (Ckmt1b), mRNA	0.615722	0.0811384	0.00022638	0.409422	0.079377	0.000177818
NM_001106996	Cyfip2	cytoplasmic FMR1 interacting protein 2 (Cyfip2), mRNA	0.549787	0.0719975	0.00022638	0.409442	0.0640762	0.000177818
NM_001106296	Fam57b	family with sequence similarity 57, member B (Fam57b), mRNA	0.395596	0.0314053	0.00022638	0.409737	0.106548	0.000177818
NM_023957	Arhgef9	no definition	0.612412	0.075563	0.00022638	0.409814	0.0650564	0.000177818
NM_001108162	Rasl12	RAS-like, family 12 (Rasl12), mRNA	0.195619	0.0444718	0.00022638	0.410297	0.0305117	0.000177818
NM_031143	Dgkz	diacylglycerol kinase zeta (Dgkz), mRNA	0.454975	0.0740351	0.00022638	0.411017	0.0455293	0.000177818
NM_001107179	Lmod1	no definition	0.241791	0.0591435	0.00022638	0.411151	0.0627183	0.000177818
NM_001013994	Rcor2	REST corepressor 2 (Rcor2), mRNA	0.432868	0.116506	0.00022638	0.411653	0.0381801	0.000177818
NM_053519	Sorl1	sortilin-related receptor, LDLR class A repeats-containing (Sorl1), mRNA	0.654921	0.113013	0.00061643	0.411716	0.0294036	0.000177818
NM_001191076	Ebf4	early B-cell factor 4 (Ebf4), mRNA	0.607745	0.149192	0.0242812	0.411761	0.175115	0.000177818
NM_001106675	Echdc2	enoyl CoA hydratase domain containing 2 (Echdc2), mRNA	0.424519	0.131533	0.00162725	0.411875	0.0531006	0.000177818
NM_001271299; NM_001271301	Sptssb	no definition; serine palmitoyltransferase, small subunit B (Sptssb), transcript variant 2, mRNA	0.162437	0.0187167	0.00022638	0.41201	0.0924985	0.000177818
NM_001108926	Cabp4	calcium binding protein 4 (Cabp4), mRNA	0.549644	0.16233	0.0313326	0.414249	0.0794503	0.000490679
NM_133605	Camk2g	calcium/calmodulin-dependent protein kinase II gamma (Camk2g), mRNA	0.414395	0.110553	0.00022638	0.414413	0.0513667	0.000177818
NM_001047115	Crtc1	CREB regulated transcription coactivator 1 (Crtc1), mRNA	0.536523	0.083599	0.00022638	0.415247	0.0357271	0.000177818
NM_001108438	Dok4	docking protein 4 (Dok4), mRNA	0.392621	0.0672975	0.00022638	0.415365	0.0479627	0.000177818
NM_017041	Ppp3ca	no definition	0.480324	0.087729	0.00022638	0.41554	0.0947538	0.000177818
NM_001107445	Hspa12a	heat shock protein 12A (Hspa12a), mRNA	0.655186	0.06303	0.00022638	0.416036	0.0911932	0.000177818
NM_001271081	Lrrc4b	leucine rich repeat containing 4B (Lrrc4b), mRNA	0.421595	0.100862	0.00022638	0.416997	0.0331465	0.000177818
NM_017294	Pacsin1	no definition	0.623108	0.0990162	0.00022638	0.41709	0.0558045	0.000177818
NM_001191113	Cpne6	copine VI (neuronal) (Cpne6), mRNA	0.406382	0.120436	0.00022638	0.417576	0.0529161	0.000177818
NM_001191110	Celsr2	cadherin, EGF LAG seven-pass G-type receptor 2 (Celsr2), mRNA	0.650348	0.104618	0.00022638	0.417579	0.0531802	0.000177818
NM_023990	Six3	SIX homeobox 3 (Six3), mRNA	0.231726	0.136087	0.0216951	0.418315	0.06163	0.000177818
NM_031091	Rab3b	RAB3B, member RAS oncogene family (Rab3b), mRNA	0.523311	0.035386	0.00022638	0.418776	0.12322	0.000177818
NM_001109004	Traip	TRAF-interacting protein (Traip), mRNA	0.31665	0.103905	0.00022638	0.41879	0.105515	0.000177818
NM_001108514	Ankrd13d	ankyrin repeat domain 13 family, member D (Ankrd13d), mRNA	0.439703	0.0710709	0.00022638	0.418831	0.0375056	0.000177818
NM_001114330; NM_017011	Grm1	no definition; glutamate receptor, metabotropic 1 (Grm1), transcript variant 1, mRNA	0.308228	0.0950163	0.00022638	0.418909	0.0841017	0.000177818
NM_001012034	Art3	ADP-ribosyltransferase 3 (Art3), mRNA	0.237571	0.0945526	0.00022638	0.418944	0.11583	0.00147737
NM_031645	Ramp1	receptor (G protein-coupled) activity modifying protein 1 (Ramp1), mRNA	0.492423	0.0649465	0.00022638	0.419232	0.0786566	0.000177818
NM_021682	Negr1	neuronal growth regulator 1 (Negr1), mRNA	0.551155	0.137492	0.00022638	0.419365	0.0517564	0.000177818
NM_012782	Bckdha	branched chain ketoacid dehydrogenase E1, alpha polypeptide (Bckdha), mRNA	0.517314	0.105077	0.00022638	0.420716	0.0381686	0.000177818
NM_001001515	Lmo7	LIM domain 7 (Lmo7), mRNA	0.494098	0.0574523	0.00022638	0.421186	0.0617752	0.000177818
NM_001044240	Gdf1	growth differentiation factor 1 (Gdf1), mRNA	0.661797	0.10159	0.00061643	0.421601	0.0442494	0.000177818
NM_001106304	Gprc5b	G protein-coupled receptor, class C, group 5, member B (Gprc5b), mRNA	0.34971	0.0579531	0.00022638	0.42175	0.0597768	0.000177818
NM_053573	Olfm1	olfactomedin 1 (Olfm1), mRNA	0.537563	0.0924002	0.00022638	0.421917	0.17418	0.000177818
NM_001163277	Jakmip3	janus kinase and microtubule interacting protein 3 (Jakmip3), mRNA	0.443218	0.0396043	0.00022638	0.422148	0.0639063	0.000177818
NM_001109481	Rprml	reprimo-like (Rprml), mRNA	0.46236	0.0984464	0.00022638	0.422728	0.139927	0.000177818
NM_001024360	Lrrc73	leucine rich repeat containing 73 (Lrrc73), mRNA	0.529897	0.0444475	0.00022638	0.422757	0.0634001	0.000177818
NM_139216; NM_139217	Kcnc2	potassium voltage gated channel, Shaw-related subfamily, member 2 (Kcnc2), transcript variant a, mRNA; potassium voltage gated channel, Shaw-related subfamily, member 2 (Kcnc2), transcript variant b, mRNA	0.582901	0.0596584	0.00022638	0.422906	0.138177	0.000177818
NM_019318	Maf	v-maf avian musculoaponeurotic fibrosarcoma oncogene homolog (Maf), mRNA	0.633564	0.101789	0.00226624	0.422974	0.0456696	0.000177818
NM_001106373	Pank1	pantothenate kinase 1 (Pank1), mRNA	0.65978	0.0581472	0.00845175	0.423499	0.0992143	0.000177818
NM_130744	Cygb	cytoglobin (Cygb), mRNA	0.451451	0.104584	0.00022638	0.423748	0.109735	0.000177818
NM_001007092	Clstn1	calsyntenin 1 (Clstn1), mRNA	0.615657	0.085249	0.00022638	0.424048	0.051244	0.000177818
NM_017351	Itih3	inter-alpha trypsin inhibitor, heavy chain 3 (Itih3), mRNA	0.52403	0.158513	0.00022638	0.424072	0.189435	0.000177818
NM_001108922	Stk32c	serine/threonine kinase 32C (Stk32c), mRNA	0.588804	0.163973	0.00022638	0.424469	0.105061	0.000177818
NM_001012123	C1qtnf5	C1q and tumor necrosis factor related protein 5 (C1qtnf5), mRNA	0.436671	0.142563	0.00022638	0.42451	0.0852925	0.000177818
NM_001108199	Trerf1	transcriptional regulating factor 1 (Trerf1), mRNA	0.252587	0.0721401	0.00022638	0.424639	0.0793095	0.000177818
NM_133518	Rph3a	rabphilin 3A (Rph3a), mRNA	0.49214	0.0437684	0.00022638	0.425399	0.03866	0.000177818
NM_001013858	Tlcd1	TLC domain containing 1 (Tlcd1), mRNA	0.373032	0.0691702	0.00022638	0.425426	0.025653	0.000177818
NM_031044	Hnmt	histamine N-methyltransferase (Hnmt), mRNA	0.344871	0.1248	0.00022638	0.425928	0.0487341	0.000336763
NM_001037202	Plekhh3	pleckstrin homology domain containing, family H (with MyTH4 domain) member 3 (Plekhh3), mRNA	0.581419	0.0236765	0.00537367	0.426117	0.0383593	0.000177818
NM_031730	Kcnd2	potassium voltage-gated channel, Shal-related subfamily, member 2 (Kcnd2), mRNA	0.379981	0.0918764	0.00022638	0.426235	0.0664046	0.000177818
NM_001135874	Ston2	stonin 2 (Ston2), mRNA	0.545959	0.147097	0.00022638	0.426492	0.0715473	0.000177818
NM_001113791	RGD1562618	similar to RIKEN cDNA 6030419C18 gene (RGD1562618), mRNA	0.659248	0.0743821	0.00061643	0.42661	0.0599304	0.000177818
NM_001025122	RGD1561328	cysteine and histidine rich 1-like (RGD1561328), mRNA	0.42978	0.0444258	0.00022638	0.426666	0.0468832	0.000177818
NM_001107990	Crocc	ciliary rootlet coiled-coil, rootletin (Crocc), mRNA	0.596965	0.0735179	0.00043076	0.426782	0.070627	0.000177818
NM_001108286	Ypel2	yippee-like 2 (Drosophila) (Ypel2), mRNA	0.424004	0.0789603	0.00022638	0.427587	0.070972	0.000177818
NM_001009670	Abhd14a	abhydrolase domain containing 14A (Abhd14a), mRNA	0.470048	0.0556954	0.00022638	0.427634	0.0306117	0.000177818
NM_001107441	Ccsap	centriole, cilia and spindle-associated protein (Ccsap), mRNA	0.498505	0.0962721	0.00022638	0.427901	0.0771846	0.000177818
NM_001270602; NM_001270603; NM_001270605; NM_001270606; NM_001270608; NM_001270610; NM_017010	Grin1	glutamate receptor, ionotropic, N-methyl D-aspartate 1 (Grin1), transcript variant 1, mRNA; glutamate receptor, ionotropic, N-methyl D-aspartate 1 (Grin1), transcript variant 3, mRNA; no definition; no definition; no definition; no definition; glutamate receptor, ionotropic, N-methyl D-aspartate 1 (Grin1), transcript variant 2, mRNA	0.623808	0.108867	0.00022638	0.428504	0.0445288	0.000177818
NM_053580	Slc27a1	solute carrier family 27 (fatty acid transporter), member 1 (Slc27a1), mRNA	0.43909	0.0659538	0.00022638	0.42908	0.0474541	0.000177818
NM_022695	Ntsr2	neurotensin receptor 2 (Ntsr2), mRNA	0.490461	0.0808981	0.00022638	0.429262	0.0572254	0.000177818
NM_001169575	Ppp1r3e	protein phosphatase 1, regulatory subunit 3E (Ppp1r3e), mRNA	0.503015	0.142005	0.0119283	0.430021	0.110814	0.00359968
NM_001191683	Bcl11a	B-cell CLL/lymphoma 11A (zinc finger protein) (Bcl11a), mRNA	0.388369	0.135548	0.00022638	0.430346	0.0999613	0.000177818
NM_021767	Nrxn1	no definition	0.508305	0.129096	0.00022638	0.430573	0.0150373	0.000177818
NM_001100507	Zmiz2	zinc finger, MIZ-type containing 2 (Zmiz2), mRNA	0.603474	0.0655207	0.00257971	0.430648	0.0269237	0.000177818
NM_001025744	Nprl2	nitrogen permease regulator-like 2 (S. cerevisiae) (Nprl2), mRNA	0.39835	0.085387	0.00022638	0.430881	0.0302399	0.000177818
NM_031751	Shank1	SH3 and multiple ankyrin repeat domains 1 (Shank1), mRNA	0.575083	0.0581811	0.00022638	0.430893	0.0888754	0.000177818
NM_001107371	Neto1	neuropilin (NRP) and tolloid (TLL)-like 1 (Neto1), mRNA	0.647616	0.117885	0.00079891	0.431152	0.0853341	0.000177818
NM_019284; NM_133652	Cspg5	no definition; chondroitin sulfate proteoglycan 5 (neuroglycan C) (Cspg5), transcript variant 2, mRNA	0.297931	0.0955007	0.00022638	0.432254	0.0359003	0.000177818
NM_001143847; NM_001270604; NM_031079	Pde2a	phosphodiesterase 2A, cGMP-stimulated (Pde2a), transcript variant 1, mRNA; phosphodiesterase 2A, cGMP-stimulated (Pde2a), transcript variant 3, mRNA; phosphodiesterase 2A, cGMP-stimulated (Pde2a), transcript variant 2, mRNA	0.614817	0.0914063	0.00022638	0.432272	0.0430042	0.000177818
NM_001106750	Flrt2	fibronectin leucine rich transmembrane protein 2 (Flrt2), mRNA	0.58898	0.134136	0.00022638	0.432652	0.0595767	0.000177818
NM_001191100	Rbm24	RNA binding motif protein 24 (Rbm24), mRNA	0.38799	0.0838032	0.00022638	0.433129	0.0806012	0.000177818
NM_001107372	Kcng2	potassium voltage-gated channel, subfamily G, member 2 (Kcng2), mRNA	0.395676	0.0788949	0.00022638	0.433325	0.166261	0.000177818
NM_024370	Gabrg3	gamma-aminobutyric acid (GABA) A receptor, gamma 3 (Gabrg3), mRNA	0.560234	0.239932	0.0264518	0.433535	0.144494	0.00555127
NM_001015036	St6galnac6	ST6 (alpha-N-acetyl-neuraminyl-2,3-beta-galactosyl-1,3)-N-acetylgalactosaminide alpha-2,6-sialyltransferase 6 (St6galnac6), mRNA	0.525576	0.0444117	0.00022638	0.433553	0.0331515	0.000177818
NM_001191658	Atp13a4	ATPase type 13A4 (Atp13a4), mRNA	0.299581	0.11734	0.00022638	0.433646	0.162316	0.000177818
NM_023099	Gpr27	G protein-coupled receptor 27 (Gpr27), mRNA	0.652472	0.155732	0.00708464	0.434947	0.0934783	0.000177818
NM_001001514; NM_001177695	Ablim2	actin binding LIM protein family, member 2 (Ablim2), transcript variant 2, mRNA; actin binding LIM protein family, member 2 (Ablim2), transcript variant 1, mRNA	0.587981	0.069828	0.00022638	0.435254	0.080354	0.000177818
NM_001013069	Stard10	StAR-related lipid transfer (START) domain containing 10 (Stard10), mRNA	0.497232	0.0682429	0.00022638	0.435299	0.0617119	0.000177818
NM_001013179	Hes6	hes family bHLH transcription factor 6 (Hes6), mRNA	0.384112	0.0584591	0.00022638	0.43606	0.0873769	0.000177818
NM_001135710	Sec14l5	SEC14-like 5 (S. cerevisiae) (Sec14l5), mRNA	0.636318	0.0588196	0.034346	0.436414	0.0636395	0.000177818
NM_012870	Tnfrsf11b	tumor necrosis factor receptor superfamily, member 11b (Tnfrsf11b), mRNA	1.89735	0.201949	0.00022638	0.436547	0.0657585	0.000177818
NM_001025114	Wasf1	WAS protein family, member 1 (Wasf1), mRNA	0.578599	0.102459	0.00022638	0.436729	0.0725293	0.000177818
NM_001014779	Pcdhb8	protocadherin beta 8 (Pcdhb8), mRNA	0.548018	0.143304	0.0170365	0.436744	0.0783643	0.00676718
NM_001190399; NM_138915	Caly	calcyon neuron-specific vesicular protein (Caly), transcript variant 2, mRNA; calcyon neuron-specific vesicular protein (Caly), transcript variant 1, mRNA	0.443836	0.0844536	0.00022638	0.437702	0.0599443	0.000177818
NM_001191077	Paqr6	progestin and adipoQ receptor family member VI (Paqr6), mRNA	0.197945	0.0705353	0.00022638	0.438139	0.0856348	0.000177818
NM_001106387	Lrrtm3	leucine rich repeat transmembrane neuronal 3 (Lrrtm3), mRNA	0.317203	0.0739006	0.00022638	0.438163	0.0850525	0.000177818
NM_001109138	Smim17	small integral membrane protein 17 (Smim17), mRNA	0.352289	0.113192	0.00162725	0.438646	0.163279	0.00476495
NM_012856	Kcnc1	potassium voltage gated channel, Shaw-related subfamily, member 1 (Kcnc1), mRNA	0.636859	0.0866841	0.00022638	0.438759	0.116046	0.000177818
NM_001107513	Tmem143	transmembrane protein 143 (Tmem143), mRNA	0.420489	0.0758582	0.00022638	0.43903	0.0559999	0.000177818
NM_001100175	Tmem38a	transmembrane protein 38a (Tmem38a), mRNA	0.448435	0.0462184	0.00022638	0.439051	0.0658283	0.000177818
NM_001108802; NM_012905	Speg	SPEG complex locus (Speg), transcript variant 1, mRNA; SPEG complex locus (Speg), transcript variant 4, mRNA	0.50575	0.0484421	0.00022638	0.439234	0.0358631	0.000177818
NM_057118	Cntn1	contactin 1 (Cntn1), mRNA	0.545623	0.121036	0.00022638	0.439291	0.0370213	0.000177818
NM_001107023	Rab11fip4	RAB11 family interacting protein 4 (class II) (Rab11fip4), mRNA	0.639319	0.109876	0.00022638	0.439398	0.045966	0.000177818
NM_001007685	Klhdc8b	kelch domain containing 8B (Klhdc8b), mRNA	0.378908	0.0626184	0.00022638	0.439428	0.0437436	0.000177818
NM_001008520	Abhd1	abhydrolase domain containing 1 (Abhd1), mRNA	0.446577	0.0695484	0.0375169	0.440673	0.0404438	0.00186885
NM_080690	Caskin1	CASK interacting protein 1 (Caskin1), mRNA	0.521288	0.109269	0.00022638	0.441404	0.0603814	0.000177818
NM_012560	Foxg1	forkhead box G1 (Foxg1), mRNA	0.664343	0.203449	0.00043076	0.442332	0.0710771	0.000177818
NM_001113422; NM_145775	Nr1d1	nuclear receptor subfamily 1, group D, member 1 (Nr1d1), transcript variant 1, mRNA; nuclear receptor subfamily 1, group D, member 1 (Nr1d1), transcript variant 2, mRNA	0.48624	0.0654357	0.00359248	0.442473	0.0372353	0.001067
NM_133559	Pcsk4	proprotein convertase subtilisin/kexin type 4 (Pcsk4), mRNA	1.73111	0.21273	0.00387532	0.442531	0.0632781	0.001067
NM_031508	Grik5	glutamate receptor, ionotropic, kainate 5 (Grik5), mRNA	0.657868	0.0939396	0.00043076	0.442623	0.0333476	0.000177818
NM_017012	Grm5	glutamate receptor, metabotropic 5 (Grm5), mRNA	0.33697	0.133242	0.00022638	0.443123	0.11516	0.000177818
NM_022936	Ephx2	epoxide hydrolase 2, cytoplasmic (Ephx2), mRNA	0.399656	0.0731854	0.00022638	0.443268	0.0733486	0.000177818
NM_001134410	Tmem132e	transmembrane protein 132E (Tmem132e), mRNA	0.65831	0.103316	0.0143467	0.443283	0.0667235	0.000177818
NM_053566	Ptch1	patched 1 (Ptch1), mRNA	0.307449	0.0189827	0.00022638	0.443372	0.0790109	0.000177818
NM_201562	Rtn2	reticulon 2 (Rtn2), mRNA	0.576475	0.0441702	0.00022638	0.443501	0.0380514	0.000177818
NM_001108598; NM_001244784	Dusp15	dual specificity phosphatase 15 (Dusp15), transcript variant 1, mRNA; dual specificity phosphatase 15 (Dusp15), transcript variant 2, mRNA	0.350285	0.0718738	0.00022638	0.443572	0.0514681	0.000177818
NM_001017380	Cyld	no definition	0.44883	0.0587761	0.00022638	0.443929	0.0744578	0.000177818
NM_001017500	LOC498368	similar to RIKEN cDNA 0610040J01 (LOC498368), mRNA	0.297411	0.0631757	0.00022638	0.444498	0.0826568	0.000336763
NM_012837	Cst3	cystatin C (Cst3), mRNA	0.519532	0.100863	0.00022638	0.444588	0.0556596	0.000177818
NM_001271136	Mink1	misshapen-like kinase 1 (Mink1), mRNA	0.659475	0.0623834	0.00022638	0.444603	0.0434328	0.000177818
NM_001191989	Dtx3	deltex 3, E3 ubiquitin ligase (Dtx3), mRNA	0.535602	0.0803679	0.00022638	0.446667	0.0223933	0.000177818
NM_001108206	Tcte1	t-complex-associated testis expressed 1 (Tcte1), mRNA	0.324628	0.0437687	0.00022638	0.44737	0.0899218	0.000177818
NM_001007008	Chchd10	coiled-coil-helix-coiled-coil-helix domain containing 10 (Chchd10), mRNA	0.571718	0.037363	0.00022638	0.447509	0.0524043	0.000177818
NM_031070	Nell2	NEL-like 2 (chicken) (Nell2), mRNA	0.574295	0.103425	0.00022638	0.447562	0.0997821	0.000177818
NM_001025026	Stap2	signal transducing adaptor family member 2 (Stap2), mRNA	0.368378	0.0660073	0.00287509	0.447956	0.0689953	0.00174087
NM_001009692	Sh3glb2	no definition	0.516715	0.0695583	0.00022638	0.448407	0.0437814	0.000177818
NM_001109255	Sspn	sarcospan (Sspn), mRNA	0.35018	0.114226	0.00022638	0.448904	0.0352939	0.000177818
NM_001106610	Hdac11	histone deacetylase 11 (Hdac11), mRNA	0.484558	0.0479078	0.00022638	0.449116	0.0586137	0.000177818
NM_001047102	Cadm2	cell adhesion molecule 2 (Cadm2), mRNA	0.512049	0.120969	0.00022638	0.449259	0.0462187	0.000177818
NM_012546	Drd1	dopamine receptor D1 (Drd1), mRNA	0.544526	0.144501	0.00061643	0.449764	0.132559	0.000177818
NM_031587	Pxmp2	peroxisomal membrane protein 2 (Pxmp2), mRNA	0.297419	0.0682508	0.00022638	0.450154	0.0661009	0.000637444
NM_001005902	Abtb1	ankyrin repeat and BTB (POZ) domain containing 1 (Abtb1), mRNA	0.404301	0.0916033	0.00022638	0.450235	0.0584463	0.000177818
NM_001105712	Grm3	glutamate receptor, metabotropic 3 (Grm3), mRNA	0.316099	0.13851	0.00022638	0.450488	0.0451346	0.000177818
NM_001013936	Slc25a34	solute carrier family 25, member 34 (Slc25a34), mRNA	0.454062	0.124513	0.00178864	0.451466	0.0979479	0.000336763
NM_022206	Unc5a	unc-5 homolog A (C. elegans) (Unc5a), mRNA	0.628386	0.10521	0.00022638	0.451795	0.105459	0.000177818
NM_001108844	Map6d1	MAP6 domain containing 1 (Map6d1), mRNA	0.595026	0.0613409	0.00022638	0.451939	0.0660933	0.000177818
NM_001107236	Cobl	cordon-bleu WH2 repeat protein (Cobl), mRNA	0.521677	0.110674	0.00022638	0.452331	0.115496	0.000177818
NM_199400	Ica1l	islet cell autoantigen 1-like (Ica1l), mRNA	0.590423	0.179117	0.00603845	0.452437	0.0536518	0.000336763
NM_001137643	Gstt3	glutathione S-transferase, theta 3 (Gstt3), mRNA	0.264187	0.10374	0.00022638	0.452557	0.0663304	0.000177818
NM_053981	Kcnj12	potassium inwardly-rectifying channel, subfamily J, member 12 (Kcnj12), mRNA	1.53062	0.181939	0.00257971	0.452679	0.132444	0.000177818
NM_001007757	Armcx6	armadillo repeat containing, X-linked 6 (Armcx6), mRNA	0.489018	0.114983	0.00022638	0.453118	0.0914015	0.000177818
NM_145089	Asrgl1	asparaginase like 1 (Asrgl1), mRNA	0.366862	0.0811658	0.00022638	0.453376	0.0100317	0.000177818
NM_053870	Kcnj4	potassium inwardly-rectifying channel, subfamily J, member 4 (Kcnj4), mRNA	0.407731	0.0805595	0.00022638	0.453797	0.106524	0.000177818
NM_001107132	Nyap1	neuronal tyrosine-phosphorylated phosphoinositide-3-kinase adaptor 1 (Nyap1), mRNA	0.545449	0.0777195	0.00022638	0.453898	0.0630774	0.000177818
NM_001145175	Shisa7	shisa family member 7 (Shisa7), mRNA	0.616378	0.132502	0.00022638	0.453929	0.0341851	0.000177818
NM_057134	Chrd	chordin (Chrd), mRNA	0.376659	0.0594984	0.00022638	0.454414	0.129908	0.000781969
NM_001085406	Mpnd	MPN domain containing (Mpnd), mRNA	0.602826	0.0493696	0.00043076	0.454421	0.0488781	0.000177818
NM_013066	Map2	microtubule-associated protein 2 (Map2), mRNA	0.590781	0.166753	0.00022638	0.454468	0.0516578	0.000177818
NM_053471	Sema6b	sema domain, transmembrane domain (TM), and cytoplasmic domain, (semaphorin) 6B (Sema6b), mRNA	0.478898	0.0987688	0.00022638	0.454471	0.0662031	0.000177818
NM_134389	Acsbg1	acyl-CoA synthetase bubblegum family member 1 (Acsbg1), mRNA	0.522986	0.107926	0.00022638	0.455127	0.0574064	0.000177818
NM_001011942	Cnnm2	cyclin M2 (Cnnm2), mRNA	0.534934	0.079333	0.00022638	0.455666	0.080022	0.000177818
NM_001128083	Trim8	tripartite motif-containing 8 (Trim8), mRNA	0.481851	0.0897317	0.00022638	0.455692	0.0216114	0.000177818
NM_001108476	Zfp428	zinc finger protein 428 (Zfp428), mRNA	0.657717	0.109719	0.00287509	0.456618	0.0872858	0.000177818
NM_012567	Gja1	gap junction protein, alpha 1 (Gja1), mRNA	0.495158	0.152613	0.00022638	0.456742	0.0838354	0.000177818
NM_012638	Pygm	phosphorylase, glycogen, muscle (Pygm), mRNA	0.509136	0.156818	0.00022638	0.457264	0.0606371	0.000177818
NM_001135698	Ypel3	yippee-like 3 (Drosophila) (Ypel3), mRNA	0.594848	0.0847904	0.00022638	0.457676	0.0408225	0.000177818
NM_019341	Rgs5	regulator of G-protein signaling 5 (Rgs5), mRNA	0.44615	0.104642	0.00022638	0.457784	0.0573645	0.000177818
NM_001003653; NM_001003654	Pard6a	par-6 family cell polarity regulator alpha (Pard6a), transcript variant 1, mRNA; par-6 family cell polarity regulator alpha (Pard6a), transcript variant 2, mRNA	0.547449	0.0353524	0.00178864	0.457797	0.074874	0.000336763
NM_022960	Aqp9	aquaporin 9 (Aqp9), mRNA	0.346325	0.125319	0.00113878	0.458114	0.0386108	0.00212692
NM_001270981	Fndc5	fibronectin type III domain containing 5 (Fndc5), mRNA	0.39139	0.0785901	0.00022638	0.458114	0.0188558	0.000177818
NM_053834	Kcnj9	potassium inwardly-rectifying channel, subfamily J, member 9 (Kcnj9), mRNA	0.561673	0.0453689	0.00022638	0.458311	0.0666887	0.000177818
NM_031131	Tgfb2	transforming growth factor, beta 2 (Tgfb2), mRNA	1.58402	0.421054	0.00079891	0.458458	0.0736065	0.000177818
NM_001107732	Ccdc148	coiled-coil domain containing 148 (Ccdc148), mRNA	0.415912	0.110417	0.0013047	0.45952	0.164381	0.0040712
NM_001106816	Abcg4	ATP-binding cassette, subfamily G (WHITE), member 4 (Abcg4), mRNA	0.46004	0.0335149	0.00022638	0.46003	0.119963	0.000177818
NM_001105785	Nt5m	5',3'-nucleotidase, mitochondrial (Nt5m), mRNA	0.437083	0.0866908	0.00162725	0.460518	0.0489278	0.00453705
NM_001015037	Ccbl2	no definition	0.390155	0.137009	0.00022638	0.460617	0.030515	0.00092669
NM_001014099	Paqr8	progestin and adipoQ receptor family member VIII (Paqr8), mRNA	0.445677	0.0404343	0.00022638	0.46078	0.0559907	0.000177818
NM_053848	Opcml	no definition	0.664085	0.0967517	0.00061643	0.461371	0.0886398	0.000177818
NM_001037217	Mmd2	monocyte to macrophage differentiation-associated 2 (Mmd2), mRNA	0.343831	0.096552	0.00022638	0.46196	0.0529536	0.000177818
NM_001108741	Appl2	adaptor protein, phosphotyrosine interaction, PH domain and leucine zipper containing 2 (Appl2), mRNA	0.325006	0.0890774	0.00022638	0.462252	0.076261	0.000177818
NM_012511	Atp7b	ATPase, Cu++ transporting, beta polypeptide (Atp7b), mRNA	0.575959	0.0269489	0.0112229	0.462322	0.109338	0.000177818
NM_001107550	Sez6l2	seizure related 6 homolog (mouse)-like 2 (Sez6l2), mRNA	0.482182	0.0884018	0.00022638	0.463056	0.0568363	0.000177818
NM_001108657	Runx1t1	runt-related transcription factor 1; translocated to, 1 (cyclin D-related) (Runx1t1), mRNA	0.590115	0.140062	0.00022638	0.463288	0.0839626	0.000177818
NM_001105985	Slc30a10	solute carrier family 30, member 10 (Slc30a10), mRNA	0.371677	0.0717388	0.00022638	0.463336	0.0462352	0.000177818
NM_001107225	Sorcs2	sortilin-related VPS10 domain containing receptor 2 (Sorcs2), mRNA	0.502924	0.0698309	0.00022638	0.463435	0.0341686	0.000177818
NM_031715	Pfkm	phosphofructokinase, muscle (Pfkm), mRNA	0.60852	0.0843082	0.00022638	0.463792	0.0282131	0.000177818
NM_001100561	Gatsl2	GATS protein-like 2 (Gatsl2), mRNA	0.42843	0.0526843	0.00022638	0.464207	0.0624793	0.000177818
NM_053502	Abcg1	ATP-binding cassette, subfamily G (WHITE), member 1 (Abcg1), mRNA	0.531614	0.0774518	0.00022638	0.464625	0.0390273	0.000177818
NM_001012075	Tspyl4	TSPY-like 4 (Tspyl4), mRNA	0.453747	0.090688	0.00022638	0.464757	0.0712581	0.000177818
NM_181365	Kcnip4	Kv channel interacting protein 4 (Kcnip4), mRNA	0.574351	0.122394	0.00022638	0.464941	0.0798272	0.000177818
NM_024346	Stmn3	no definition	0.645752	0.0878872	0.00022638	0.464983	0.072008	0.000177818
NM_001109263	Lurap1	leucine rich adaptor protein 1 (Lurap1), mRNA	0.427436	0.0449369	0.00022638	0.465112	0.0523618	0.000177818
NM_001077641	Plcb1	phospholipase C, beta 1 (phosphoinositide-specific) (Plcb1), mRNA	0.596696	0.11695	0.00022638	0.465164	0.0698548	0.000177818
NM_022797	Grin2d	glutamate receptor, ionotropic, N-methyl D-aspartate 2D (Grin2d), mRNA	0.540181	0.123287	0.00022638	0.465857	0.159652	0.000177818
NM_012650	Shbg	sex hormone binding globulin (Shbg), mRNA	0.438121	0.0854513	0.0167106	0.465896	0.114293	0.00729593
NM_001100482	Slc5a11	solute carrier family 5 (sodium/glucose cotransporter), member 11 (Slc5a11), mRNA	0.476924	0.265894	0.0350045	0.465915	0.0818207	0.000336763
NM_012518	Calm3	calmodulin 3 (Calm3), mRNA	0.637355	0.0839707	0.00022638	0.466571	0.0572427	0.000177818
NM_017323	Nr2c2	nuclear receptor subfamily 2, group C, member 2 (Nr2c2), mRNA	0.660012	0.103518	0.00194911	0.467222	0.0702135	0.000177818
NM_001017377	Paqr4	progestin and adipoQ receptor family member IV (Paqr4), mRNA	0.434139	0.0401558	0.00022638	0.467559	0.0359198	0.000177818
NM_001005893	Repin1	replication initiator 1 (Repin1), mRNA	0.623497	0.0988832	0.00113878	0.467702	0.0321686	0.000177818
NM_133587	Dscam	no definition	0.480471	0.100637	0.00022638	0.46777	0.121597	0.000177818
NM_013018	Rab3a	RAB3A, member RAS oncogene family (Rab3a), mRNA	0.544281	0.0757327	0.00022638	0.46799	0.0754584	0.000177818
NM_001107285	Gpc5	glypican 5 (Gpc5), mRNA	0.477244	0.121523	0.00022638	0.468396	0.0544679	0.000177818
NM_012744	Pc	pyruvate carboxylase (Pc), mRNA	0.59841	0.0279845	0.00022638	0.468535	0.0463531	0.000177818
NM_134387	Dcxr	dicarbonyl L-xylulose reductase (Dcxr), mRNA	0.427107	0.129596	0.00043076	0.468623	0.083152	0.000336763
NM_001109558	Setd7	SET domain containing (lysine methyltransferase) 7 (Setd7), mRNA	0.641728	0.114843	0.00113878	0.469361	0.0467724	0.000177818
NM_001105969	Vangl2	VANGL planar cell polarity protein 2 (Vangl2), mRNA	0.251145	0.0537415	0.00022638	0.469449	0.139259	0.00199853
NM_001106817	Bcl9l	B-cell CLL/lymphoma 9-like (Bcl9l), mRNA	0.659498	0.122047	0.00022638	0.469501	0.0330649	0.000177818
NM_001106854	RGD1307461	similar to RIKEN cDNA 6430571L13 gene; similar to g20 protein (RGD1307461), mRNA	0.433286	0.0460343	0.00043076	0.469859	0.051672	0.000781969
NM_001109064	Gal3st4	galactose-3-O-sulfotransferase 4 (Gal3st4), mRNA	0.425355	0.124201	0.00061643	0.470156	0.087237	0.000637444
NM_031767	Sort1	sortilin 1 (Sort1), mRNA	0.497325	0.0660856	0.00022638	0.470217	0.0471114	0.000177818
NM_001131013	Arvcf	armadillo repeat gene deleted in velo-cardio-facial syndrome (Arvcf), mRNA	0.575161	0.0924696	0.00022638	0.470325	0.0650655	0.000177818
NM_001108214	Npas2	neuronal PAS domain protein 2 (Npas2), mRNA	0.466474	0.100326	0.00022638	0.470475	0.0612288	0.000177818
NM_134404	Svop	no definition	0.617875	0.0970087	0.00022638	0.470729	0.0868142	0.000177818
NM_001107481	Pnmal2	paraneoplastic Ma antigen family-like 2 (Pnmal2), mRNA	0.483353	0.103308	0.00022638	0.470863	0.0716847	0.000177818
NM_019304	Dgkb	diacylglycerol kinase, beta (Dgkb), mRNA	0.414516	0.112808	0.00022638	0.470899	0.118183	0.000177818
NM_019314	Kcnn2	potassium intermediate/small conductance calcium-activated channel, subfamily N, member 2 (Kcnn2), mRNA	0.474464	0.0837952	0.00022638	0.470948	0.0787864	0.000177818
NM_001200045	Hdac9	histone deacetylase 9 (Hdac9), mRNA	0.357791	0.114941	0.00022638	0.471418	0.0410307	0.00251116
NM_001024341	Fam110b	family with sequence similarity 110, member B (Fam110b), mRNA	0.625013	0.180829	0.00146622	0.471418	0.0723084	0.000177818
NM_053346	Nrn1	neuritin 1 (Nrn1), mRNA	3.83278	0.943295	0.00022638	0.4715	0.258903	0.000177818
NM_001107843	Lrp1b	low density lipoprotein receptor-related protein 1B (Lrp1b), mRNA	0.628138	0.181473	0.00061643	0.471533	0.0825949	0.000177818
NM_001113754	Grhpr	glyoxylate reductase/hydroxypyruvate reductase (Grhpr), mRNA	0.537376	0.0936303	0.000971113	0.471781	0.0477713	0.000177818
NM_001107133	Gigyf1	GRB10 interacting GYF protein 1 (Gigyf1), mRNA	0.608136	0.119241	0.00022638	0.472842	0.0550638	0.000177818
NM_057201	Gpr37	G protein-coupled receptor 37 (Gpr37), mRNA	0.415589	0.135152	0.00022638	0.473626	0.0845368	0.000177818
NM_001173430	Bcas3	breast carcinoma amplified sequence 3 (Bcas3), mRNA	0.461445	0.0857942	0.00022638	0.473708	0.0469328	0.000177818
NM_032065	Slc1a6	no definition	0.277285	0.0536592	0.00146622	0.473918	0.237499	0.0195475
NM_001013137	Cxcl14	chemokine (C-X-C motif) ligand 14 (Cxcl14), mRNA	0.548138	0.102867	0.0101504	0.47426	0.0724218	0.00533073
NM_001270838; NM_001270839; NM_001270840; NM_022941	Nr1i3	nuclear receptor subfamily 1, group I, member 3 (Nr1i3), transcript variant 3, mRNA; nuclear receptor subfamily 1, group I, member 3 (Nr1i3), transcript variant 4, mRNA; nuclear receptor subfamily 1, group I, member 3 (Nr1i3), transcript variant 2, mRNA; nuclear receptor subfamily 1, group I, member 3 (Nr1i3), transcript variant 1, mRNA	0.60273	0.0914133	0.00869519	0.474431	0.058056	0.000177818
NM_001025020	Syndig1	synapse differentiation inducing 1 (Syndig1), mRNA	0.475218	0.0459291	0.00022638	0.474523	0.147173	0.000177818
NM_021690	Rapgef3	Rap guanine nucleotide exchange factor (GEF) 3 (Rapgef3), mRNA	0.351886	0.0874873	0.00022638	0.474605	0.104951	0.000177818
NM_001144870	Vstm5	V-set and transmembrane domain containing 5 (Vstm5), mRNA	0.367789	0.0757733	0.00022638	0.475221	0.10519	0.000177818
NM_012841	Dcc	DCC netrin 1 receptor (Dcc), mRNA	0.474175	0.18182	0.00022638	0.475336	0.0775564	0.00092669
NM_001271091; NM_001271092; NM_001271093; NM_001271094; NM_001271095; NM_031967	Ndrg4	NDRG family member 4 (Ndrg4), transcript variant 1, mRNA; NDRG family member 4 (Ndrg4), transcript variant 2, mRNA; NDRG family member 4 (Ndrg4), transcript variant 3, mRNA; NDRG family member 4 (Ndrg4), transcript variant 4, mRNA; NDRG family member 4 (Ndrg4), transcript variant 6, mRNA; NDRG family member 4 (Ndrg4), transcript variant 5, mRNA	0.618565	0.0540345	0.00022638	0.475646	0.0688782	0.000177818
NM_053865	Rtn1	no definition	0.60849	0.098218	0.00022638	0.476038	0.058139	0.000177818
NM_017135	Ak4	adenylate kinase 4 (Ak4), mRNA	0.489581	0.0479459	0.00022638	0.476349	0.0629644	0.000177818
NM_054003	B3gat1	beta-1,3-glucuronyltransferase 1 (B3gat1), mRNA	0.300749	0.059513	0.00022638	0.47653	0.0753982	0.000177818
NM_139330	Sipa1l1	signal-induced proliferation-associated 1 like 1 (Sipa1l1), mRNA	0.547487	0.0884415	0.00022638	0.47662	0.0665494	0.000177818
NM_199117	Cbx7	chromobox homolog 7 (Cbx7), mRNA	0.450797	0.0645202	0.00022638	0.476699	0.0431468	0.000177818
NM_001012129	Satb1	SATB homeobox 1 (Satb1), mRNA	0.510722	0.0961129	0.00022638	0.477344	0.0645392	0.000177818
NM_001010953	Rnd2	Rho family GTPase 2 (Rnd2), mRNA	0.60429	0.0773725	0.00022638	0.477651	0.0348135	0.000177818
NM_001168650	Sox12	SRY (sex determining region Y)-box 12 (Sox12), mRNA	0.629073	0.214789	0.00523916	0.478016	0.0515677	0.000177818
NM_001109935	Ctxn1	cortexin 1 (Ctxn1), mRNA	0.562915	0.0662502	0.00022638	0.478181	0.0851481	0.000177818
NM_138921	Eml2	echinoderm microtubule associated protein like 2 (Eml2), mRNA	0.592862	0.0875924	0.00022638	0.478278	0.0434918	0.000177818
NM_001109447	Gal3st1	galactose-3-O-sulfotransferase 1 (Gal3st1), mRNA	0.449315	0.137961	0.00146622	0.478988	0.0951303	0.000177818
NM_001044224	Spag5	sperm associated antigen 5 (Spag5), mRNA	0.245795	0.0535419	0.00022638	0.479011	0.0831616	0.000177818
NM_001014114	RGD1305733	similar to RIKEN cDNA 2900011O08 (RGD1305733), mRNA	0.623034	0.0618192	0.00022638	0.479134	0.0577999	0.000177818
NM_001135756	Galntl6	polypeptide N-acetylgalactosaminyltransferase-like 6 (Galntl6), mRNA	0.549958	0.160898	0.0048338	0.480347	0.214211	0.0165267
NM_001009967; NM_001033970	Pip5k1c	phosphatidylinositol-4-phosphate 5-kinase, type I, gamma (Pip5k1c), transcript variant c, mRNA; no definition	0.533721	0.0805428	0.00022638	0.480411	0.0637661	0.000177818
NM_001107605	Neurl1	neuralized E3 ubiquitin protein ligase 1 (Neurl1), mRNA	0.586015	0.0717222	0.00022638	0.48093	0.054088	0.000177818
NM_001191562	Trpm3	transient receptor potential cation channel, subfamily M, member 3 (Trpm3), mRNA	0.378701	0.118508	0.00022638	0.481604	0.125696	0.000177818
NM_207600	Chst7	carbohydrate (N-acetylglucosamine 6-O) sulfotransferase 7 (Chst7), mRNA	0.270256	0.047344	0.00022638	0.481648	0.0648595	0.00287837
NM_022860	B4galnt1	beta-1,4-N-acetyl-galactosaminyl transferase 1 (B4galnt1), mRNA	0.618274	0.069848	0.00043076	0.481935	0.042421	0.000177818
NM_001105765	Zfp13	zinc finger protein 13 (Zfp13), mRNA	0.659028	0.122836	0.0179798	0.481952	0.0450583	0.000177818
NM_001162411	Epha4	Eph receptor A4 (Epha4), mRNA	0.422713	0.095689	0.00022638	0.482139	0.0888512	0.000177818
NM_001135742	Irgq	immunity-related GTPase family, Q (Irgq), mRNA	0.626375	0.0536872	0.00022638	0.482312	0.0504928	0.000177818
NM_053856	Scg3	secretogranin III (Scg3), mRNA	0.601445	0.142284	0.00022638	0.482861	0.0555579	0.000177818
NM_001106395	Foxo3	forkhead box O3 (Foxo3), mRNA	0.56092	0.165617	0.00022638	0.484937	0.0816389	0.000177818
NM_001144840	Camsap3	calmodulin regulated spectrin-associated protein family, member 3 (Camsap3), mRNA	0.62245	0.106069	0.00043076	0.485418	0.124209	0.000177818
NM_031003	Abat	4-aminobutyrate aminotransferase (Abat), mRNA	0.611288	0.0608834	0.00022638	0.485529	0.0526184	0.000177818
NM_012746	Pcsk2	proprotein convertase subtilisin/kexin type 2 (Pcsk2), mRNA	0.575612	0.073805	0.00022638	0.48559	0.113222	0.000177818
NM_012595	Ldhb	lactate dehydrogenase B (Ldhb), mRNA	0.49184	0.0856572	0.00022638	0.485671	0.0304367	0.000177818
NM_019297	Chrnb2	cholinergic receptor, nicotinic, beta 2 (neuronal) (Chrnb2), mRNA	0.460285	0.0685926	0.00022638	0.485792	0.106082	0.000177818
NM_001106014	RGD1560394	RGD1560394 (RGD1560394), mRNA	0.665711	0.153126	0.0227492	0.485953	0.0736592	0.000177818
NM_001107587	Slitrk2	SLIT and NTRK-like family, member 2 (Slitrk2), mRNA	0.203008	0.043814	0.00022638	0.486311	0.0509954	0.00161011
NM_017203	Gdf11	growth differentiation factor 11 (Gdf11), mRNA	0.47928	0.0555841	0.00022638	0.486449	0.0360282	0.000177818
NM_001079891	Magee1	melanoma antigen, family E, 1 (Magee1), mRNA	0.503567	0.0677876	0.00022638	0.486496	0.0975964	0.000177818
NM_017226	Padi2	peptidyl arginine deiminase, type II (Padi2), mRNA	0.41868	0.101827	0.00022638	0.487282	0.102904	0.000177818
NM_198738	Psat1	phosphoserine aminotransferase 1 (Psat1), mRNA	0.338207	0.0842366	0.00022638	0.487941	0.0214062	0.000177818
NM_019140	Ptprs	no definition	0.620233	0.0997445	0.00022638	0.488043	0.0242859	0.000177818
NM_001024369	Ypel4	yippee-like 4 (Drosophila) (Ypel4), mRNA	0.511647	0.118136	0.00022638	0.488601	0.132541	0.001067
NM_001002835	Smoc1	SPARC related modular calcium binding 1 (Smoc1), mRNA	0.438476	0.0281039	0.00022638	0.488845	0.135528	0.00238447
NM_001107977	Heyl	hes-related family bHLH transcription factor with YRPW motif-like (Heyl), mRNA	0.396769	0.118769	0.00022638	0.488957	0.0966927	0.000177818
NM_012990	Nog	noggin (Nog), mRNA	0.256647	0.0652249	0.00022638	0.489011	0.266591	0.000490679
NM_001109528	Tmem25	transmembrane protein 25 (Tmem25), mRNA	0.554792	0.0521958	0.00022638	0.489422	0.0438161	0.000177818
NM_001191558	Mtss1l	metastasis suppressor 1-like (Mtss1l), mRNA	0.49779	0.0937605	0.00022638	0.489795	0.062231	0.000177818
NM_177421	Slc22a17	solute carrier family 22, member 17 (Slc22a17), mRNA	0.581793	0.0618145	0.00022638	0.48989	0.0592229	0.000177818
NM_001191943	Dok6	docking protein 6 (Dok6), mRNA	0.647015	0.252755	0.00881487	0.490318	0.0805321	0.0231137
NM_001033698	Ankrd16	ankyrin repeat domain 16 (Ankrd16), mRNA	0.510615	0.0507985	0.00745536	0.490542	0.0685739	0.00263586
NM_134455	Cx3cl1	chemokine (C-X3-C motif) ligand 1 (Cx3cl1), mRNA	0.441296	0.0762816	0.00022638	0.490631	0.104708	0.000177818
NM_134336	Nlgn3	neuroligin 3 (Nlgn3), mRNA	0.532963	0.0352789	0.00022638	0.491138	0.0381974	0.000177818
NM_001106225	Ttyh1	no definition	0.590918	0.0852832	0.00022638	0.491492	0.0655446	0.000177818
NM_021770	Olig1	oligodendrocyte transcription factor 1 (Olig1), mRNA	0.416379	0.122803	0.00022638	0.491604	0.0535406	0.000177818
NM_001107046	Plxdc1	plexin domain containing 1 (Plxdc1), mRNA	0.539918	0.0800576	0.00061643	0.492269	0.126733	0.000177818
NM_001008311	Ermn	ermin, ERM-like protein (Ermn), mRNA	0.459444	0.174109	0.00022638	0.492273	0.103975	0.000177818
NM_001013923	Ndrg3	NDRG family member 3 (Ndrg3), mRNA	0.421999	0.0329289	0.00022638	0.492382	0.108157	0.000177818
NM_017295	Gabra5	gamma-aminobutyric acid (GABA) A receptor, alpha 5 (Gabra5), mRNA	0.525041	0.0698199	0.00022638	0.493024	0.0888757	0.000177818
NM_001013863	Ydjc	YdjC homolog (bacterial) (Ydjc), mRNA	0.650073	0.122444	0.00708464	0.493174	0.065692	0.000177818
NM_001014051	Ttll9	tubulin tyrosine ligase-like family, member 9 (Ttll9), mRNA	0.397038	0.193886	0.0085682	0.493219	0.171078	0.000177818
NM_134363	Slc12a5	no definition	0.421461	0.0635109	0.00022638	0.493356	0.0830439	0.000177818
NM_024371	Slc6a1	solute carrier family 6 (neurotransmitter transporter), member 1 (Slc6a1), mRNA	0.365661	0.0748038	0.00022638	0.493605	0.0879733	0.000177818
NM_001106694	Pink1	PTEN induced putative kinase 1 (Pink1), mRNA	0.535275	0.106694	0.00022638	0.493787	0.0278581	0.000177818
NM_175766	Cyp2j3	no definition	0.365593	0.13998	0.00022638	0.493879	0.0868246	0.000177818
NM_001105844	Higd1b	HIG1 hypoxia inducible domain family, member 1B (Higd1b), mRNA	0.532211	0.172644	0.035756	0.494057	0.0567247	0.0082343
NM_001100690	Myh14	myosin, heavy chain 14, non-muscle (Myh14), mRNA	0.439017	0.12175	0.00022638	0.494746	0.034429	0.000177818
NM_001135007	Nrbp2	nuclear receptor binding protein 2 (Nrbp2), mRNA	0.585873	0.124277	0.00022638	0.494897	0.0750968	0.000177818
NM_001017453	Pik3ip1	phosphoinositide-3-kinase interacting protein 1 (Pik3ip1), mRNA	0.419052	0.116259	0.00022638	0.495542	0.0616099	0.000177818
NM_001033882; NM_001033883; NM_022177	Cxcl12	no definition; chemokine (C-X-C motif) ligand 12 (Cxcl12), transcript variant 3, mRNA; chemokine (C-X-C motif) ligand 12 (Cxcl12), transcript variant 1, mRNA	0.344064	0.0837506	0.00022638	0.496519	0.0923425	0.000177818
NM_001107151; NM_001122644	Galnt9	UDP-N-acetyl-alpha-D-galactosamine:polypeptide N-acetylgalactosaminyltransferase 9 (Galnt9), transcript variant B, mRNA; UDP-N-acetyl-alpha-D-galactosamine:polypeptide N-acetylgalactosaminyltransferase 9 (Galnt9), transcript variant A, mRNA	0.615416	0.0854627	0.00022638	0.496873	0.134563	0.000177818
NM_001106901	Cnnm3	cyclin M3 (Cnnm3), mRNA	0.598546	0.132027	0.00022638	0.497094	0.0547254	0.000177818
NM_001105982	Susd4	sushi domain containing 4 (Susd4), mRNA	0.555552	0.103155	0.00022638	0.497221	0.0721345	0.000177818
NM_001029911	Cit	citron rho-interacting serine/threonine kinase (Cit), mRNA	0.422042	0.0570521	0.00022638	0.497977	0.0391576	0.000177818
NM_013191	S100b	S100 calcium binding protein B (S100b), mRNA	0.525676	0.0994258	0.00022638	0.49827	0.0601843	0.000177818
NM_022678	Zfp238	zinc finger protein 238 (Zfp238), mRNA	0.363962	0.0812771	0.00022638	0.4991	0.0766096	0.000177818
NM_057098	Tcea2	transcription elongation factor A (SII), 2 (Tcea2), mRNA	0.584142	0.0663796	0.00022638	0.499141	0.0341196	0.000177818
NM_133415	Necab2	N-terminal EF-hand calcium binding protein 2 (Necab2), mRNA	0.43581	0.0573782	0.00022638	0.499328	0.0678001	0.000177818
NM_001100707	Zer1	zyg-11 related, cell cycle regulator (Zer1), mRNA	0.56137	0.0714703	0.00022638	0.499439	0.0516783	0.000177818
NM_012507	Atp1b2	ATPase, Na+/K+ transporting, beta 2 polypeptide (Atp1b2), mRNA	0.486894	0.102369	0.00022638	0.499598	0.0967455	0.000177818
NM_001004261	Pyroxd2	pyridine nucleotide-disulphide oxidoreductase domain 2 (Pyroxd2), mRNA	0.339189	0.0412191	0.00022638	0.499751	0.0539602	0.000177818
NM_001106168	Mmp15	matrix metallopeptidase 15 (Mmp15), mRNA	0.459893	0.106435	0.00022638	0.500768	0.0305163	0.000177818
NM_001040186; NM_012811	Mfge8	milk fat globule-EGF factor 8 protein (Mfge8), transcript variant 1, mRNA; milk fat globule-EGF factor 8 protein (Mfge8), transcript variant 2, mRNA	0.366583	0.0379938	0.00022638	0.500882	0.0296139	0.000177818
NM_001015010	Cib2	calcium and integrin binding family member 2 (Cib2), mRNA	0.430224	0.087837	0.00022638	0.501088	0.0711754	0.000177818
NM_001108163	Fam81a	family with sequence similarity 81, member A (Fam81a), mRNA	0.413271	0.0596666	0.00022638	0.501194	0.188709	0.000177818
NM_138536	Ttl	tubulin tyrosine ligase (Ttl), mRNA	0.597836	0.0692834	0.00022638	0.502245	0.0593857	0.000177818
NM_001108938	Egflam	EGF-like, fibronectin type III and laminin G domains (Egflam), mRNA	0.233509	0.0311722	0.00022638	0.50249	0.0428648	0.000177818
NM_001134537	Acad10	acyl-CoA dehydrogenase family, member 10 (Acad10), mRNA	0.56648	0.0826849	0.00302282	0.503181	0.0640033	0.000177818
NM_001108862	Rasl10a	RAS-like, family 10, member A (Rasl10a), mRNA	0.401483	0.142056	0.0106393	0.503292	0.136562	0.045505
NM_001011912	Polm	polymerase (DNA directed), mu (Polm), mRNA	0.338937	0.061499	0.00022638	0.503602	0.0775827	0.000177818
NM_001169113	Lrpap1	low density lipoprotein receptor-related protein associated protein 1 (Lrpap1), mRNA	0.599224	0.0783769	0.00022638	0.503628	0.0460307	0.000177818
NM_001014092	Paqr5	progestin and adipoQ receptor family member V (Paqr5), mRNA	0.315076	0.111829	0.000971113	0.503677	0.0537029	0.000336763
NM_001134535	Vwa5b2	von Willebrand factor A domain containing 5B2 (Vwa5b2), mRNA	0.503618	0.0764428	0.00022638	0.503706	0.106896	0.000177818
NM_153470	Lzts1	leucine zipper, putative tumor suppressor 1 (Lzts1), mRNA	0.44205	0.0739009	0.00022638	0.50382	0.113024	0.000177818
NM_021775	S1pr5	sphingosine-1-phosphate receptor 5 (S1pr5), mRNA	0.486547	0.13806	0.00022638	0.504661	0.109117	0.000177818
NM_138837	Pou3f3	POU class 3 homeobox 3 (Pou3f3), mRNA	0.545989	0.138159	0.00022638	0.506357	0.0404304	0.000177818
NM_001044280	Slc25a18	solute carrier family 25 (glutamate carrier), member 18 (Slc25a18), mRNA	0.243542	0.100065	0.00022638	0.506366	0.212173	0.000177818
NM_053801	Sec14l2	SEC14-like 2 (S. cerevisiae) (Sec14l2), mRNA	0.42919	0.0515957	0.00022638	0.507629	0.0217915	0.000177818
NM_144738	Pnpla7	patatin-like phospholipase domain containing 7 (Pnpla7), mRNA	0.582209	0.0966907	0.00022638	0.508747	0.0971061	0.000177818
NM_001128185	Myadml2	myeloid-associated differentiation marker-like 2 (Myadml2), mRNA	0.126084	0.0482187	0.00022638	0.509248	0.045549	0.00275652
NM_017166	Stmn1	stathmin 1 (Stmn1), mRNA	0.505461	0.101344	0.00022638	0.510482	0.0691014	0.000177818
NM_031024	Dbn1	drebrin 1 (Dbn1), mRNA	0.540383	0.0888748	0.00022638	0.510858	0.0394267	0.000177818
NM_001106998	Jade2	jade family PHD finger 2 (Jade2), mRNA	0.317362	0.0462243	0.00022638	0.511005	0.0614342	0.000177818
NM_017238	Vipr2	vasoactive intestinal peptide receptor 2 (Vipr2), mRNA	0.319091	0.042709	0.00022638	0.51125	0.0744185	0.00643549
NM_001047107	Cadm4	cell adhesion molecule 4 (Cadm4), mRNA	0.569762	0.0936674	0.00022638	0.511319	0.0429208	0.000177818
NM_001047893	Shroom2	shroom family member 2 (Shroom2), mRNA	0.428427	0.141319	0.00022638	0.511497	0.0392126	0.000177818
NM_001134746	Lrrtm4	leucine rich repeat transmembrane neuronal 4 (Lrrtm4), mRNA	0.374041	0.0426175	0.00022638	0.511516	0.0766382	0.000177818
NM_001107063	Cdc42ep4	CDC42 effector protein (Rho GTPase binding) 4 (Cdc42ep4), mRNA	0.369099	0.0461653	0.00022638	0.511997	0.0650153	0.000177818
NM_173105	Aqp11	aquaporin 11 (Aqp11), mRNA	0.468444	0.0400624	0.00022638	0.512464	0.167903	0.00347936
NM_001168543	Pltp	phospholipid transfer protein (Pltp), mRNA	0.411587	0.0765858	0.00022638	0.513466	0.0784246	0.000177818
NM_053764	Rgs14	regulator of G-protein signaling 14 (Rgs14), mRNA	0.526523	0.0988683	0.00022638	0.514332	0.114707	0.000177818
NM_053511	Fbxo2	F-box protein 2 (Fbxo2), mRNA	0.628984	0.0865005	0.00022638	0.514711	0.0565899	0.000177818
NM_001107487	Zfp112	zinc finger protein 112 (Zfp112), mRNA	0.528885	0.0804961	0.00457122	0.515926	0.106514	0.001067
NM_001164505	Rnf165	ring finger protein 165 (Rnf165), mRNA	0.637379	0.0868092	0.00022638	0.516689	0.0747348	0.000177818
NM_001107017	Traf4	Tnf receptor associated factor 4 (Traf4), mRNA	0.657784	0.128859	0.0200802	0.517232	0.0678909	0.000177818
NM_001105725	Ccng2	cyclin G2 (Ccng2), mRNA	0.394069	0.0354594	0.00022638	0.517336	0.0669308	0.000177818
NM_001126280	Tmem179	transmembrane protein 179 (Tmem179), mRNA	0.592884	0.0591246	0.00022638	0.517458	0.0931322	0.000177818
NM_031834	Sult1a1	sulfotransferase family, cytosolic, 1A, phenol-preferring, member 1 (Sult1a1), mRNA	0.271473	0.0595621	0.00022638	0.51785	0.0850401	0.00225528
NM_021688	Kcnk1	potassium channel, subfamily K, member 1 (Kcnk1), mRNA	0.558129	0.07845	0.00022638	0.518624	0.098525	0.000177818
NM_001134702	Meis1	Meis homeobox 1 (Meis1), mRNA	0.335471	0.0911826	0.00061643	0.519235	0.035124	0.000177818
NM_001105846	Fmnl1	formin-like 1 (Fmnl1), mRNA	0.495408	0.0858059	0.00022638	0.519412	0.0592123	0.000177818
NM_001271055	Tmem59l	transmembrane protein 59-like (Tmem59l), mRNA	0.54193	0.0382964	0.00022638	0.519816	0.0909526	0.000177818
NM_001198583; NM_138546	Grin3a	glutamate receptor, ionotropic, N-methyl-D-aspartate 3A (Grin3a), transcript variant 2, mRNA; no definition	0.650877	0.135424	0.0159526	0.519896	0.0863164	0.00634335
NM_001127571	Lrrc45	leucine rich repeat containing 45 (Lrrc45), mRNA	0.659342	0.101166	0.00146622	0.519977	0.0589309	0.000177818
NM_001107782	Btbd3	BTB (POZ) domain containing 3 (Btbd3), mRNA	0.295486	0.053881	0.00022638	0.520039	0.0678211	0.000177818
NM_001105882	Tmprss7	transmembrane protease, serine 7 (Tmprss7), mRNA	4.76815	1.02453	0.00022638	0.520196	0.104346	0.0123891
NM_001108232	Asb1	ankyrin repeat and SOCS box-containing 1 (Asb1), mRNA	0.522218	0.0185274	0.00022638	0.520232	0.0500052	0.000177818
NM_053842	Mapk1	mitogen activated protein kinase 1 (Mapk1), mRNA	0.585101	0.119122	0.00022638	0.520388	0.0988037	0.000177818
NM_057185	Folh1	folate hydrolase 1 (Folh1), mRNA	0.36015	0.0981971	0.00022638	0.520579	0.102051	0.000177818
NM_001128193	Vps37d	vacuolar protein sorting 37 homolog D (S. cerevisiae) (Vps37d), mRNA	0.502409	0.0724424	0.00022638	0.520936	0.112213	0.000177818
NM_001004133; NM_133440; NM_133441; NM_201350	Shank2	no definition; no definition; no definition; SH3 and multiple ankyrin repeat domains 2 (Shank2), transcript variant 1, mRNA	0.568488	0.145681	0.00022638	0.521177	0.0580919	0.000177818
NM_001013234	Rnaseh2a	ribonuclease H2, subunit A (Rnaseh2a), mRNA	0.608374	0.0985035	0.00079891	0.522698	0.0451198	0.000177818
NM_001106598	Ctnna2	catenin (cadherin associated protein), alpha 2 (Ctnna2), mRNA	0.595585	0.109311	0.00022638	0.523264	0.0465307	0.000177818
NM_019375	Sept3	septin 3 (Sept3), mRNA	0.664096	0.10997	0.00061643	0.524556	0.0664539	0.000177818
NM_032084	Chn2	chimerin 2 (Chn2), mRNA	0.404413	0.111492	0.00022638	0.525135	0.0841635	0.000177818
NM_012570	Glud1	glutamate dehydrogenase 1 (Glud1), mRNA	0.503011	0.105244	0.00022638	0.52536	0.0299908	0.000177818
NM_001107259	Peli2	pellino E3 ubiquitin protein ligase family member 2 (Peli2), mRNA	0.491816	0.0798162	0.00061643	0.525541	0.0766283	0.000177818
NM_001191967	Samd10	sterile alpha motif domain containing 10 (Samd10), mRNA	0.528261	0.11507	0.00373249	0.525563	0.0945574	0.00275652
NM_019220	Aes	amino-terminal enhancer of split (Aes), mRNA	0.63438	0.0636361	0.00022638	0.525741	0.0166487	0.000177818
NM_022858	Foxq1	no definition	0.370678	0.066158	0.00022638	0.525784	0.0892873	0.000781969
NM_053927	Epb41l3	erythrocyte membrane protein band 4.1-like 3 (Epb41l3), mRNA	0.44818	0.0798817	0.00022638	0.525789	0.100308	0.000177818
NM_024132	Faah	fatty acid amide hydrolase (Faah), mRNA	0.385064	0.0468435	0.00022638	0.525814	0.0471639	0.000177818
NM_001012744	Enpp5	ectonucleotide pyrophosphatase/phosphodiesterase 5 (Enpp5), mRNA	0.659189	0.0987097	0.00022638	0.526597	0.0799949	0.000177818
NM_017274	Gpam	glycerol-3-phosphate acyltransferase, mitochondrial (Gpam), mRNA	0.648835	0.227493	0.000971113	0.526741	0.101984	0.000177818
NM_001108533	Spock2	sparc/osteonectin, cwcv and kazal-like domains proteoglycan (testican) 2 (Spock2), mRNA	0.614041	0.0934759	0.00022638	0.52777	0.0612523	0.000177818
NM_023971	Drp2	dystrophin related protein 2 (Drp2), mRNA	0.371435	0.056487	0.00022638	0.528136	0.0364189	0.000177818
NM_031640	Cpq	carboxypeptidase Q (Cpq), mRNA	0.536862	0.13008	0.00022638	0.52842	0.0907086	0.000177818
NM_031695	St3gal2	ST3 beta-galactoside alpha-2,3-sialyltransferase 2 (St3gal2), mRNA	0.463567	0.0543032	0.00022638	0.528423	0.0523429	0.000177818
NM_001033680	Syt1	synaptotagmin I (Syt1), mRNA	0.626678	0.14585	0.00022638	0.528424	0.0699165	0.000177818
NM_001191996	Pdzd3	PDZ domain containing 3 (Pdzd3), mRNA	0.451338	0.162376	0.0112229	0.528475	0.203757	0.0125814
NM_001107965	B4galt2	UDP-Gal:betaGlcNAc beta 1,4- galactosyltransferase, polypeptide 2 (B4galt2), mRNA	0.42039	0.0463947	0.00022638	0.528536	0.0679714	0.000177818
NM_001037775	Chst12	carbohydrate (chondroitin 4) sulfotransferase 12 (Chst12), mRNA	0.403075	0.0536615	0.00022638	0.528722	0.0846698	0.000336763
NM_024162	Fabp3	fatty acid binding protein 3, muscle and heart (Fabp3), mRNA	0.606982	0.0924657	0.027275	0.528818	0.0913679	0.0288521
NM_001025129	Fam107a	family with sequence similarity 107, member A (Fam107a), mRNA	0.233511	0.10944	0.00022638	0.528966	0.1349	0.000177818
NM_001025720	Dhtkd1	no definition	1.66566	0.389086	0.00022638	0.529313	0.0772812	0.000177818
NM_171983	Sptan1	spectrin, alpha, non-erythrocytic 1 (Sptan1), mRNA	0.606872	0.0895624	0.00022638	0.529973	0.0520893	0.000177818
NM_001107121	Zfp316	zinc finger protein 316 (Zfp316), mRNA	0.540649	0.101303	0.00022638	0.530005	0.0681468	0.000177818
NM_001168631	Cdh10	cadherin 10 (Cdh10), mRNA	0.454206	0.131847	0.00022638	0.530155	0.0417431	0.000177818
NM_001126284	Mon1a	no definition	0.650638	0.12461	0.00359248	0.530272	0.0426643	0.000177818
NM_001122776	Kcnc4	potassium voltage gated channel, Shaw-related subfamily, member 4 (Kcnc4), mRNA	0.315988	0.0708042	0.00022638	0.531751	0.134144	0.000177818
NM_213629	Arhgap20	Rho GTPase activating protein 20 (Arhgap20), mRNA	0.43837	0.103733	0.00022638	0.53267	0.0762231	0.000177818
NM_138530	Pbld1	phenazine biosynthesis-like protein domain containing 1 (Pbld1), mRNA	0.597273	0.213841	0.0338615	0.53276	0.124	0.000781969
NM_178096	Nrep	neuronal regeneration related protein (Nrep), mRNA	0.503023	0.0320531	0.00022638	0.53319	0.147173	0.000177818
NM_001108896	Gcdh	glutaryl-CoA dehydrogenase (Gcdh), mRNA	0.487992	0.0606249	0.00022638	0.534714	0.0449873	0.000177818
NM_001191867	Raver2	ribonucleoprotein, PTB-binding 2 (Raver2), mRNA	0.350042	0.114521	0.00022638	0.535236	0.0426978	0.000177818
NM_001044259	Fbxo31	F-box protein 31 (Fbxo31), mRNA	0.616795	0.100355	0.00022638	0.535272	0.070348	0.000177818
NM_001109212	Uckl1	uridine-cytidine kinase 1-like 1 (Uckl1), mRNA	0.500335	0.0412147	0.00022638	0.535483	0.0499967	0.000177818
NM_001009674	Itm2c	integral membrane protein 2C (Itm2c), mRNA	0.515696	0.0712803	0.00022638	0.536378	0.0619525	0.000177818
NM_001106162	Abhd3	abhydrolase domain containing 3 (Abhd3), mRNA	0.535922	0.118715	0.00022638	0.536516	0.0667922	0.000177818
NM_001108473	Pnmal1	paraneoplastic Ma antigen family-like 1 (Pnmal1), mRNA	0.312418	0.0853248	0.00022638	0.537244	0.120812	0.000177818
NM_001108496	Stim1	stromal interaction molecule 1 (Stim1), mRNA	0.551566	0.0624356	0.00022638	0.537429	0.0449381	0.000177818
NM_001014152	Phkb	phosphorylase kinase, beta (Phkb), mRNA	0.524698	0.115921	0.00022638	0.537724	0.0163459	0.000177818
NM_031154	Gstm7	glutathione S-transferase, mu 7 (Gstm7), mRNA	0.42312	0.0745626	0.00022638	0.53774	0.0556106	0.000177818
NM_001170603	Astn1	no definition	0.558232	0.0841127	0.00022638	0.538313	0.0454708	0.000177818
NM_001191576	Fbxo44	no definition	0.592927	0.0950319	0.00022638	0.538314	0.0349347	0.000177818
NM_001170398	Fry	furry homolog (Drosophila) (Fry), mRNA	0.50622	0.124275	0.00022638	0.53869	0.0661305	0.000177818
NM_001270862; NM_001270863; NM_001270864; NM_133583	Ndrg2	NDRG family member 2 (Ndrg2), transcript variant 1, mRNA; NDRG family member 2 (Ndrg2), transcript variant 3, mRNA; NDRG family member 2 (Ndrg2), transcript variant 4, mRNA; NDRG family member 2 (Ndrg2), transcript variant 2, mRNA	0.477162	0.0962443	0.00022638	0.538886	0.0610784	0.000177818
NM_053429	Fgfr3	fibroblast growth factor receptor 3 (Fgfr3), mRNA	0.594481	0.147481	0.00022638	0.538912	0.079807	0.000177818
NM_001100704	Extl2	exostosin-like glycosyltransferase 2 (Extl2), mRNA	0.604957	0.149857	0.00022638	0.539218	0.109004	0.000177818
NM_001012200	Ttll1	tubulin tyrosine ligase-like family, member 1 (Ttll1), mRNA	0.486439	0.103347	0.00022638	0.539484	0.0804584	0.000177818
NM_021769	Sult1d1	sulfotransferase family 1D, member 1 (Sult1d1), mRNA	0.528062	0.199846	0.00719937	0.539512	0.120367	0.000490679
NM_001004236	Tspan1	tetraspanin 1 (Tspan1), mRNA	0.383522	0.0772234	0.00770266	0.539696	0.161298	0.0467813
NM_001107871	Fbxo41	no definition	0.562183	0.11183	0.00022638	0.539822	0.0725523	0.000177818
NM_001024292	Nmrk1	nicotinamide riboside kinase 1 (Nmrk1), mRNA	0.347942	0.0750904	0.00022638	0.54	0.0916826	0.0133478
NM_001037191	Tecpr1	tectonin beta-propeller repeat containing 1 (Tecpr1), mRNA	0.598886	0.0781409	0.00022638	0.540152	0.0479167	0.000177818
NM_022300	Basp1	no definition	0.585592	0.216887	0.00022638	0.540337	0.124704	0.000177818
NM_013055	Map3k12	mitogen activated protein kinase kinase kinase 12 (Map3k12), mRNA	0.606237	0.0644153	0.00022638	0.540454	0.058797	0.000177818
NM_001082410	Rnf144a	ring finger protein 144A (Rnf144a), mRNA	0.367157	0.0600444	0.00022638	0.541348	0.0857277	0.000177818
NM_001107708	Olfml3	olfactomedin-like 3 (Olfml3), mRNA	0.56435	0.0786549	0.0401293	0.541647	0.0655145	0.0222949
NM_024131	Ddt	D-dopachrome tautomerase (Ddt), mRNA	0.392725	0.0623272	0.00022638	0.542163	0.0365499	0.000177818
NM_013001	Pax6	paired box 6 (Pax6), mRNA	0.585684	0.0818797	0.0132237	0.542222	0.135416	0.00324133
NM_017303	Kcnab1	potassium voltage-gated channel, shaker-related subfamily, beta member 1 (Kcnab1), mRNA	1.55979	0.0912981	0.00022638	0.542222	0.136007	0.000177818
NM_001204879	Apitd1	no definition	0.561592	0.0957302	0.000971113	0.542551	0.0655644	0.000336763
NM_001276715	Prkd1	protein kinase D1 (Prkd1), mRNA	0.556528	0.146205	0.00162725	0.542608	0.064567	0.000177818
NM_001014780	Pcdhb6	no definition	0.559189	0.0502223	0.0100266	0.542876	0.0902058	0.0232098
NM_001034156	Trappc9	trafficking protein particle complex 9 (Trappc9), mRNA	0.591686	0.0766486	0.00022638	0.543072	0.0239704	0.000177818
NM_001103354	LOC100125362	hypothetical protein LOC100125362 (LOC100125362), mRNA	0.447137	0.0436409	0.00022638	0.543675	0.1238	0.000177818
NM_001044302	Psrc1	proline/serine-rich coiled-coil 1 (Psrc1), mRNA	0.563139	0.237321	0.00893163	0.543923	0.0940733	0.0440525
NM_017161	Adora2b	adenosine A2B receptor (Adora2b), mRNA	0.618132	0.147144	0.0248144	0.544983	0.0552673	0.00372085
NM_001007680	Abhd6	abhydrolase domain containing 6 (Abhd6), mRNA	0.480161	0.0509407	0.00022638	0.544991	0.0466472	0.000177818
NM_001108024	Lrfn5	leucine rich repeat and fibronectin type III domain containing 5 (Lrfn5), mRNA	0.517787	0.066102	0.00022638	0.545371	0.0935753	0.000177818
NM_031975	Ptms	parathymosin (Ptms), mRNA	0.550939	0.0996268	0.00022638	0.545514	0.0508421	0.000177818
NM_001107556	Fam53b	family with sequence similarity 53, member B (Fam53b), mRNA	0.642938	0.107665	0.00043076	0.545917	0.0245076	0.000177818
NM_053435	Xrcc1	X-ray repair complementing defective repair in Chinese hamster cells 1 (Xrcc1), mRNA	0.631598	0.0906873	0.00061643	0.54609	0.0117339	0.000177818
NM_001008770	Cmbl	carboxymethylenebutenolidase homolog (Pseudomonas) (Cmbl), mRNA	0.478029	0.113799	0.000971113	0.546337	0.0634807	0.000637444
NM_032106	Robo2	roundabout homolog 2 (Drosophila) (Robo2), mRNA	0.537775	0.125715	0.00022638	0.54643	0.151363	0.000177818
NM_013188	Pygb	phosphorylase, glycogen; brain (Pygb), mRNA	0.409206	0.0908433	0.00022638	0.546625	0.0576221	0.000177818
NM_031608	Gria1	no definition	0.653493	0.0865351	0.00022638	0.546809	0.106778	0.000177818
NM_001013138	Tspan17	tetraspanin 17 (Tspan17), mRNA	0.55122	0.0722524	0.00022638	0.547041	0.138119	0.000177818
NM_022223	Fgf14	fibroblast growth factor 14 (Fgf14), mRNA	0.500815	0.184395	0.00643478	0.547181	0.0697573	0.0245489
NM_013048	Ttpa	tocopherol (alpha) transfer protein (Ttpa), mRNA	0.204797	0.0782647	0.00022638	0.547526	0.0861608	0.00521889
NM_080786	Slco2b1	solute carrier organic anion transporter family, member 2b1 (Slco2b1), mRNA	0.524597	0.0742675	0.00022638	0.547622	0.0266197	0.000177818
NM_001106342	Pnma3	paraneoplastic Ma antigen 3 (Pnma3), mRNA	0.208063	0.0656839	0.00022638	0.547762	0.217601	0.000177818
NM_001037365	Bex1	brain expressed, X-linked 1 (Bex1), mRNA	0.463002	0.0924176	0.00022638	0.54818	0.0673347	0.000177818
NM_001034951	Acsf2	acyl-CoA synthetase family member 2 (Acsf2), mRNA	0.485274	0.101292	0.00022638	0.548541	0.0828104	0.000177818
NM_001107328	Efnb2	ephrin B2 (Efnb2), mRNA	0.525256	0.140913	0.00043076	0.5486	0.123611	0.000490679
NM_001034938	Endog	endonuclease G (Endog), mRNA	0.548937	0.127969	0.035756	0.54882	0.107166	0.0408795
NM_001012079	Arhgef2	rho/rac guanine nucleotide exchange factor (GEF) 2 (Arhgef2), mRNA	0.50777	0.0408117	0.00022638	0.548886	0.0473021	0.000177818
NM_199113	Popdc2	popeye domain containing 2 (Popdc2), mRNA	0.525599	0.147402	0.0288672	0.55032	0.109144	0.015844
NM_001013204	Ccndbp1	cyclin D-type binding-protein 1 (Ccndbp1), mRNA	0.658647	0.0764863	0.00226624	0.55049	0.0737166	0.000177818
NM_001191836	Gnal	no definition	0.391637	0.113831	0.00359248	0.550496	0.115859	0.000177818
NM_138543	Pde9a	phosphodiesterase 9A (Pde9a), mRNA	1.66774	0.230768	0.00061643	0.550584	0.10886	0.000177818
NM_001130680	Phf21b	PHD finger protein 21B (Phf21b), mRNA	1.72153	0.75013	0.0139035	0.550612	0.0527645	0.00770523
NM_001107415	Sall1	spalt-like transcription factor 1 (Sall1), mRNA	0.549615	0.0523483	0.00022638	0.550641	0.0729703	0.000177818
NM_001109265	Zbtb8b	zinc finger and BTB domain containing 8b (Zbtb8b), mRNA	0.471412	0.109091	0.00146622	0.550891	0.166448	0.0313896
NM_032062	Kalrn	kalirin, RhoGEF kinase (Kalrn), mRNA	0.469494	0.0674589	0.00022638	0.551261	0.104624	0.000177818
NM_001135918	Gng13	guanine nucleotide binding protein (G protein), gamma 13 (Gng13), mRNA	0.52439	0.0913822	0.00022638	0.55138	0.0819897	0.00347936
NM_001108792	Bend6	no definition	0.651829	0.105991	0.00043076	0.551506	0.0612243	0.000177818
NM_001276707; NM_001276708	Srebf1	sterol regulatory element binding transcription factor 1 (Srebf1), transcript variant 1, mRNA; sterol regulatory element binding transcription factor 1 (Srebf1), transcript variant 2, mRNA	0.362479	0.10758	0.00162725	0.552127	0.0961211	0.000781969
NM_001130695	Zc3h7b	zinc finger CCCH-type containing 7B (Zc3h7b), mRNA	0.572526	0.0722623	0.00022638	0.552772	0.00733939	0.000177818
NM_001271438	Slc9a9	solute carrier family 9, subfamily A (NHE9, cation proton antiporter 9), member 9 (Slc9a9), mRNA	0.383947	0.0378003	0.00022638	0.552931	0.0209903	0.000336763
NM_001109410	Trappc6a	trafficking protein particle complex 6A (Trappc6a), mRNA	0.456229	0.101065	0.00022638	0.553694	0.0298986	0.00147737
NM_001135899	Agmo	alkylglycerol monooxygenase (Agmo), mRNA	0.404609	0.225098	0.0190529	0.554005	0.131699	0.00948988
NM_001024968	Slc46a3	solute carrier family 46, member 3 (Slc46a3), mRNA	0.31484	0.0446291	0.00022638	0.554008	0.120817	0.0145339
NM_001109627	LOC691153	hypothetical protein LOC691153 (LOC691153), mRNA	0.628617	0.118476	0.00022638	0.55441	0.146734	0.00174087
NM_001108070	Dos	downstream of Stk11 (Dos), mRNA	0.530621	0.05697	0.00022638	0.554661	0.072226	0.000177818
NM_001009658	Thnsl2	threonine synthase-like 2 (S. cerevisiae) (Thnsl2), mRNA	0.356781	0.111773	0.00022638	0.555052	0.0915184	0.00312475
NM_001037789	Ccdc28a	coiled-coil domain containing 28A (Ccdc28a), mRNA	0.651481	0.246551	0.0134581	0.555268	0.117044	0.00199853
NM_181381	Abcg2	ATP-binding cassette, subfamily G (WHITE), member 2 (Abcg2), mRNA	0.3588	0.0946212	0.00022638	0.555739	0.233438	0.00287837
NM_001134841	Car6	carbonic anhydrase 6 (Car6), mRNA	0.462707	0.0986674	0.00022638	0.556062	0.138762	0.000637444
NM_031720	Dio2	no definition	2.04618	0.6916	0.00022638	0.55614	0.0924457	0.0170088
NM_001177368	Lrrn2	leucine rich repeat neuronal 2 (Lrrn2), mRNA	0.538725	0.170613	0.00022638	0.55717	0.0803798	0.000177818
NM_001108278	Sat2	spermidine/spermine N1-acetyltransferase family member 2 (Sat2), mRNA	0.418692	0.0686888	0.00022638	0.557364	0.0316391	0.000177818
NM_001191580	Rnf123	ring finger protein 123 (Rnf123), mRNA	0.553906	0.0554342	0.00022638	0.557514	0.0323334	0.000177818
NM_001014089	Tbcel	tubulin folding cofactor E-like (Tbcel), mRNA	0.652506	0.0954095	0.0146643	0.557641	0.0407929	0.000177818
NM_001107593	Cnnm1	cyclin M1 (Cnnm1), mRNA	0.584675	0.0752005	0.00022638	0.557991	0.0861013	0.000177818
NM_001108736	Mum1	melanoma associated antigen (mutated) 1 (Mum1), mRNA	0.495838	0.0975849	0.00022638	0.558488	0.068841	0.000177818
NM_013070	Utrn	utrophin (Utrn), mRNA	0.584972	0.0923629	0.00022638	0.558543	0.0565456	0.000177818
NM_001109285	C2cd4c	C2 calcium-dependent domain containing 4C (C2cd4c), mRNA	0.543742	0.111456	0.00022638	0.558636	0.176862	0.00225528
NM_012832	Chrna7	cholinergic receptor, nicotinic, alpha 7 (neuronal) (Chrna7), mRNA	0.397677	0.120957	0.00022638	0.559103	0.153685	0.030018
NM_133515	Akap5	A kinase (PRKA) anchor protein 5 (Akap5), mRNA	0.346977	0.185127	0.00022638	0.559315	0.163891	0.000177818
NM_022198	Clcn4	chloride channel, voltage-sensitive 4 (Clcn4), mRNA	0.507646	0.120882	0.00022638	0.559397	0.0601638	0.000177818
NM_001127604	Klf16	Kruppel-like factor 16 (Klf16), mRNA	0.521354	0.0631629	0.00022638	0.559478	0.0925225	0.000177818
NM_001127447	Fam173a	family with sequence similarity 173, member A (Fam173a), mRNA	0.601065	0.101481	0.0013047	0.560111	0.0514604	0.000177818
NM_012592	Ivd	isovaleryl-CoA dehydrogenase (Ivd), mRNA	0.424345	0.0978203	0.00022638	0.560705	0.0504082	0.000177818
NM_022851	Aldh5a1	aldehyde dehydrogenase 5 family, member A1 (Aldh5a1), mRNA	0.480291	0.0780829	0.00022638	0.561193	0.0597408	0.000177818
NM_001040155	Zmym3	zinc finger, MYM-type 3 (Zmym3), mRNA	0.650962	0.104636	0.00022638	0.561403	0.0513924	0.000177818
NM_017065	Gabrb3	gamma-aminobutyric acid (GABA) A receptor, beta 3 (Gabrb3), mRNA	0.64682	0.161974	0.00022638	0.561442	0.109523	0.000177818
NM_024388	Nr4a1	nuclear receptor subfamily 4, group A, member 1 (Nr4a1), mRNA	0.552132	0.315056	0.00022638	0.56182	0.251453	0.000177818
NM_001047093	Klhl5	kelch-like family member 5 (Klhl5), mRNA	0.460655	0.0934894	0.00022638	0.562588	0.0320402	0.000177818
NM_001025715	Limd2	LIM domain containing 2 (Limd2), mRNA	0.323328	0.029937	0.00022638	0.562847	0.0640292	0.000177818
NM_001071776	Bola1	bolA family member 1 (Bola1), mRNA	0.660046	0.155327	0.0402075	0.562879	0.0964791	0.001067
NM_147210	Nr1d2	nuclear receptor subfamily 1, group D, member 2 (Nr1d2), mRNA	0.622686	0.150697	0.00022638	0.563321	0.0452988	0.000177818
NM_001107048	Msl1	male-specific lethal 1 homolog (Drosophila) (Msl1), mRNA	0.64769	0.0565182	0.00043076	0.563419	0.0548464	0.000177818
NM_012889	Vcam1	vascular cell adhesion molecule 1 (Vcam1), mRNA	0.487948	0.182539	0.00022638	0.563526	0.0559427	0.000177818
NM_001014011	Gramd3	GRAM domain containing 3 (Gramd3), mRNA	0.450422	0.0913465	0.00022638	0.563596	0.0663485	0.000177818
NM_001106884	Trem2	triggering receptor expressed on myeloid cells 2 (Trem2), mRNA	0.63407	0.135463	0.0174553	0.564016	0.13545	0.000336763
NM_173152	Pex5l	peroxisomal biogenesis factor 5-like (Pex5l), mRNA	0.4444	0.0943882	0.00022638	0.564202	0.0913419	0.000177818
NM_134378	Sulf1	sulfatase 1 (Sulf1), mRNA	2.37494	0.875036	0.00022638	0.564369	0.0929423	0.001067
NM_001024361	LOC501110	similar to Glutathione S-transferase A1 (GTH1) (HA subunit 1) (GST-epsilon) (GSTA1-1) (GST class-alpha) (LOC501110), mRNA	0.242563	0.0801805	0.00022638	0.565236	0.0530059	0.00212692
NM_138502	Mgll	monoglyceride lipase (Mgll), mRNA	0.315115	0.0448632	0.00022638	0.565289	0.0787303	0.000177818
NM_001098724	Necab3	N-terminal EF-hand calcium binding protein 3 (Necab3), mRNA	0.529182	0.0511087	0.00022638	0.56538	0.225407	0.00555127
NM_181368	Mustn1	musculoskeletal, embryonic nuclear protein 1 (Mustn1), mRNA	4.48921	1.46702	0.00022638	0.565795	0.0707795	0.0230302
NM_001108202	Dlk2	delta-like 2 homolog (Drosophila) (Dlk2), mRNA	0.568854	0.141174	0.00146622	0.566136	0.107645	0.00312475
NM_001130566	Ppp1r16a	protein phosphatase 1, regulatory subunit 16A (Ppp1r16a), mRNA	0.554388	0.0631872	0.00022638	0.566689	0.0273974	0.000177818
NM_031801	Deaf1	DEAF1 transcription factor (Deaf1), mRNA	0.565647	0.0709049	0.0013047	0.566798	0.0476617	0.000177818
NM_022626	Phka1	phosphorylase kinase, alpha 1 (Phka1), mRNA	0.423164	0.0999746	0.00022638	0.567966	0.0857572	0.000177818
NM_001271272	Ndufa4l2	NADH dehydrogenase (ubiquinone) 1 alpha subcomplex, 4-like 2 (Ndufa4l2), mRNA	0.21638	0.0687651	0.00022638	0.568295	0.0756353	0.00803086
NM_001108277	Tom1l2	target of myb1-like 2 (chicken) (Tom1l2), mRNA	0.634793	0.0631761	0.00022638	0.568531	0.0305231	0.000177818
NM_001107373	Rbfa	ribosome binding factor A (Rbfa), mRNA	0.586403	0.078793	0.00061643	0.569297	0.0899388	0.000177818
NM_001134454; NM_021750	Csad	no definition; cysteine sulfinic acid decarboxylase (Csad), transcript variant 1, mRNA	0.481034	0.0861146	0.00022638	0.569869	0.0458913	0.000177818
NM_134410	Marc2	mitochondrial amidoxime reducing component 2 (Marc2), mRNA	0.38496	0.0918514	0.00022638	0.569902	0.0433831	0.000177818
NM_001191631	Ppapdc1a	phosphatidic acid phosphatase type 2 domain containing 1A (Ppapdc1a), mRNA	1.67738	0.396821	0.00210998	0.570426	0.133491	0.0105276
NM_001127554	Nudt16	nudix (nucleoside diphosphate linked moiety X)-type motif 16 (Nudt16), mRNA	0.398751	0.0881999	0.00022638	0.570512	0.089358	0.000336763
NM_053576	Prdx6	peroxiredoxin 6 (Prdx6), mRNA	0.506407	0.0564053	0.00022638	0.570538	0.0477165	0.000177818
NM_001127580	Oxct1	3-oxoacid CoA transferase 1 (Oxct1), mRNA	0.523426	0.0738319	0.00022638	0.570596	0.0265783	0.000177818
NM_001106995	Nipal4	NIPA-like domain containing 4 (Nipal4), mRNA	0.643653	0.22124	0.044657	0.571904	0.0648413	0.00147737
NM_001271192	Fzd10	no definition	0.456254	0.118861	0.00022638	0.57253	0.138189	0.000177818
NM_001107493	Exosc5	exosome component 5 (Exosc5), mRNA	0.645529	0.147508	0.00943787	0.573073	0.0346081	0.000781969
NM_001005560; NM_001270796	Pla2g6	phospholipase A2, group VI (cytosolic, calcium-independent) (Pla2g6), transcript variant 1, mRNA; phospholipase A2, group VI (cytosolic, calcium-independent) (Pla2g6), transcript variant 2, mRNA	0.558674	0.0877854	0.00022638	0.573239	0.0403728	0.000177818
NM_001109580	Sertm1	serine-rich and transmembrane domain containing 1 (Sertm1), mRNA	0.623489	0.155102	0.00079891	0.573722	0.290766	0.00275652
NM_001033984; NM_031805	Ank3	no definition; ankyrin 3, node of Ranvier (ankyrin G) (Ank3), transcript variant 1, mRNA	0.618792	0.0965692	0.00022638	0.573939	0.0648324	0.000177818
NM_172317	Fxyd3	FXYD domain-containing ion transport regulator 3 (Fxyd3), mRNA	0.4048	0.081868	0.0107585	0.574093	0.140363	0.0224846
NM_053723	Lancl1	LanC lantibiotic synthetase component C-like 1 (bacterial) (Lancl1), mRNA	0.595898	0.084348	0.00022638	0.574567	0.117461	0.000177818
NM_001127602	Slc25a53	mitochondrial carrier triple repeat 1-like (Mcart1l), mRNA	0.602574	0.100785	0.0493017	0.57499	0.0625321	0.0240189
NM_001106188	Wwox	WW domain-containing oxidoreductase (Wwox), mRNA	0.562155	0.152796	0.0160444	0.575437	0.0894637	0.0326229
NM_001105801; NM_001107016	Camta2	calmodulin binding transcription activator 2 (Camta2), mRNA; sperm associated antigen 7 (Spag7), mRNA	0.601929	0.0593918	0.00022638	0.575524	0.0412099	0.000177818
NM_012781	Arnt2	aryl hydrocarbon receptor nuclear translocator 2 (Arnt2), mRNA	0.558335	0.0643937	0.00022638	0.57566	0.072004	0.000177818
NM_080586	Gabrg1	gamma-aminobutyric acid (GABA) A receptor, gamma 1 (Gabrg1), mRNA	0.523538	0.113327	0.00022638	0.575734	0.0850058	0.000177818
NM_001107955	Hint2	histidine triad nucleotide binding protein 2 (Hint2), mRNA	0.657727	0.116174	0.00807461	0.576078	0.0492913	0.000177818
NM_001171096	RGD1565819	similar to C20orf174 (RGD1565819), mRNA	0.610156	0.211846	0.00330517	0.576153	0.0953889	0.00161011
NM_001009706	Lhpp	phospholysine phosphohistidine inorganic pyrophosphate phosphatase (Lhpp), mRNA	0.478948	0.0587721	0.00022638	0.576308	0.0289201	0.000177818
NM_175763	Igsf1	immunoglobulin superfamily, member 1 (Igsf1), mRNA	0.505858	0.105274	0.00022638	0.576417	0.140176	0.000177818
NM_001014140	RGD1309676	similar to RIKEN cDNA 5730469M10 (RGD1309676), mRNA	0.597115	0.129218	0.00022638	0.576865	0.0419459	0.000177818
NM_001100533	Nacc2	NACC family member 2, BEN and BTB (POZ) domain containing (Nacc2), mRNA	0.479828	0.127045	0.00022638	0.577451	0.0654081	0.000177818
NM_001012068	Uros	uroporphyrinogen III synthase (Uros), mRNA	0.449153	0.187034	0.00733062	0.577525	0.290502	0.0310036
NM_053722	Clasp2	cytoplasmic linker associated protein 2 (Clasp2), mRNA	0.494773	0.121526	0.00022638	0.577919	0.0299063	0.000177818
NM_001031845	Sprn	shadow of prion protein homolog (zebrafish) (Sprn), mRNA	0.535982	0.0943277	0.00022638	0.578082	0.105238	0.00544073
NM_012793	Gamt	guanidinoacetate N-methyltransferase (Gamt), mRNA	0.419616	0.0545744	0.00022638	0.578802	0.0552914	0.000177818
NM_001008342	Akr1e2	aldo-keto reductase family 1, member E2 (Akr1e2), mRNA	0.594756	0.147626	0.00576981	0.579044	0.103337	0.00465401
NM_001109892; NM_001109893; NM_001109894; NM_001109895; NM_001109896; NM_012712	Fgfr2	fibroblast growth factor receptor 2 (Fgfr2), transcript variant b, mRNA; fibroblast growth factor receptor 2 (Fgfr2), transcript variant c, mRNA; fibroblast growth factor receptor 2 (Fgfr2), transcript variant d, mRNA; fibroblast growth factor receptor 2 (Fgfr2), transcript variant e, mRNA; fibroblast growth factor receptor 2 (Fgfr2), transcript variant f, mRNA; fibroblast growth factor receptor …	0.556173	0.12715	0.00022638	0.579498	0.0408036	0.000177818
NM_001013164	Ccbl1	cysteine conjugate-beta lyase, cytoplasmic (Ccbl1), mRNA	0.571111	0.102743	0.00146622	0.579995	0.0785049	0.00161011
NM_001109156	Prss53	protease, serine, 53 (Prss53), mRNA	2.14374	0.575328	0.00022638	0.580038	0.10756	0.00147737
NM_001106926	D2hgdh	D-2-hydroxyglutarate dehydrogenase (D2hgdh), mRNA	0.595449	0.0605513	0.00272441	0.580084	0.0769177	0.000490679
NM_001105752	Pop5	processing of precursor 5, ribonuclease P/MRP subunit (S. cerevisiae) (Pop5), mRNA	0.43066	0.107342	0.00022638	0.580129	0.135742	0.000177818
NM_001197023	RGD1307443	similar to mKIAA0319 protein (RGD1307443), mRNA	0.287465	0.0926395	0.00022638	0.580355	0.085814	0.000177818
NM_001106980	Adcy9	adenylate cyclase 9 (Adcy9), mRNA	0.535671	0.161536	0.00022638	0.580511	0.117046	0.000637444
NM_024396	Abca2	ATP-binding cassette, subfamily A (ABC1), member 2 (Abca2), mRNA	0.55323	0.0812659	0.00022638	0.580579	0.061216	0.000177818
NM_001108493	Aamdc	adipogenesis associated, Mth938 domain containing (Aamdc), mRNA	0.435949	0.108899	0.0100266	0.580612	0.0568762	0.016141
NM_001107262	Sall2	spalt-like transcription factor 2 (Sall2), mRNA	0.496471	0.0254999	0.00022638	0.580708	0.0727274	0.000177818
NM_001191607	S100a13	S100 calcium binding protein A13 (S100a13), mRNA	0.428171	0.102374	0.00022638	0.580882	0.0645045	0.000177818
NM_001107715	Gpr61	G protein-coupled receptor 61 (Gpr61), mRNA	0.59534	0.0953337	0.00287509	0.581057	0.124062	0.00134388
NM_017181	Fah	no definition	0.341176	0.0644235	0.00022638	0.58108	0.0915738	0.000177818
NM_001011975	Aldh1b1	aldehyde dehydrogenase 1 family, member B1 (Aldh1b1), mRNA	0.656608	0.137421	0.0286631	0.581746	0.10585	0.00287837
NM_001105774	Rpusd1	RNA pseudouridylate synthase domain containing 1 (Rpusd1), mRNA	0.494876	0.0472152	0.00022638	0.582156	0.0988383	0.000177818
NM_013131	Nr3c2	nuclear receptor subfamily 3, group C, member 2 (Nr3c2), mRNA	0.552774	0.136945	0.00022638	0.582675	0.0630015	0.000177818
NM_001108551	Tmem144	no definition	0.459068	0.106248	0.00022638	0.583295	0.0687115	0.000177818
NM_001191692	Lrrc16a	leucine rich repeat containing 16A (Lrrc16a), mRNA	0.497383	0.105638	0.00022638	0.583295	0.0894407	0.000177818
NM_001025754	Neil1	nei endonuclease VIII-like 1 (E. coli) (Neil1), mRNA	0.552163	0.061095	0.00272441	0.583469	0.0543166	0.00589073
NM_001038591	Ing1	inhibitor of growth family, member 1 (Ing1), mRNA	0.613967	0.123611	0.00079891	0.583486	0.0487585	0.000177818
NM_001105951	Pik3c2b	phosphatidylinositol-4-phosphate 3-kinase, catalytic subunit type 2 beta (Pik3c2b), mRNA	0.530076	0.0887439	0.00043076	0.583539	0.0812948	0.000177818
NM_001005762	Sorbs3	sorbin and SH3 domain containing 3 (Sorbs3), mRNA	0.345906	0.0398794	0.00022638	0.584734	0.0433098	0.000177818
NM_021678	Camk2n2	calcium/calmodulin-dependent protein kinase II inhibitor 2 (Camk2n2), mRNA	0.511544	0.0505797	0.00022638	0.58509	0.146253	0.00199853
NM_001044226	Rita1	RBPJ interacting and tubulin associated 1 (Rita1), mRNA	0.509106	0.0818156	0.00022638	0.585112	0.11885	0.000177818
NM_001006988	Wdr6	WD repeat domain 6 (Wdr6), mRNA	0.38764	0.0537265	0.00022638	0.585229	0.13426	0.000177818
NM_144756	Faim2	Fas apoptotic inhibitory molecule 2 (Faim2), mRNA	0.5011	0.0501147	0.00022638	0.585979	0.0670269	0.000177818
NM_001014156	Dbndd1	dysbindin (dystrobrevin binding protein 1) domain containing 1 (Dbndd1), mRNA	0.456738	0.0904222	0.00022638	0.58616	0.0860532	0.00174087
NM_001107044	Osbpl7	oxysterol binding protein-like 7 (Osbpl7), mRNA	0.642877	0.0276957	0.00770266	0.586361	0.0964622	0.000177818
NM_001009962	Metrn	meteorin, glial cell differentiation regulator (Metrn), mRNA	0.517452	0.0843457	0.00022638	0.586578	0.0710768	0.000177818
NM_001106034	Cmtm5	CKLF-like MARVEL transmembrane domain containing 5 (Cmtm5), mRNA	0.396098	0.0932915	0.00022638	0.58688	0.0624413	0.000177818
NM_001109010	Nudt12	nudix (nucleoside diphosphate linked moiety X)-type motif 12 (Nudt12), mRNA	0.444505	0.131652	0.00022638	0.587029	0.0443683	0.00251116
NM_133562	Inpp5j	inositol polyphosphate-5-phosphatase J (Inpp5j), mRNA	0.596227	0.116186	0.00022638	0.587182	0.0793098	0.000177818
NM_053779	Serpini1	serpin peptidase inhibitor, clade I (neuroserpin), member 1 (Serpini1), mRNA	0.627757	0.123002	0.00022638	0.587187	0.161072	0.000177818
NM_001009617	Mest	mesoderm specific transcript (Mest), mRNA	0.523504	0.0878	0.00022638	0.58739	0.12623	0.00395168
NM_001107310	Spock3	sparc/osteonectin, cwcv and kazal-like domains proteoglycan (testican) 3 (Spock3), mRNA	0.631067	0.155999	0.00022638	0.587659	0.104992	0.000177818
NM_001107232	Osbp2	oxysterol binding protein 2 (Osbp2), mRNA	0.615595	0.0624128	0.00022638	0.587923	0.113588	0.000177818
NM_001108874	Tmem161a	transmembrane protein 161A (Tmem161a), mRNA	0.660742	0.0786077	0.00590533	0.58794	0.0845526	0.000177818
NM_001024789	Nap1l2	no definition	0.542279	0.0965476	0.00022638	0.587964	0.106044	0.000177818
NM_001191975	Srgap3	SLIT-ROBO Rho GTPase activating protein 3 (Srgap3), mRNA	0.421531	0.11629	0.00022638	0.588094	0.0406328	0.000177818
NM_001135835	Dpy19l3	dpy-19-like 3 (C. elegans) (Dpy19l3), mRNA	0.503731	0.0605445	0.00022638	0.588115	0.0758852	0.000177818
NM_212523	Kif5a	kinesin family member 5A (Kif5a), mRNA	0.646364	0.091238	0.00022638	0.588488	0.0474781	0.000177818
NM_053646	Asah2	N-acylsphingosine amidohydrolase (non-lysosomal ceramidase) 2 (Asah2), mRNA	0.391228	0.131096	0.00022638	0.58861	0.0355777	0.0176121
NM_013012	Prkg2	protein kinase, cGMP-dependent, type II (Prkg2), mRNA	0.542263	0.129292	0.00061643	0.588721	0.136521	0.00927458
NM_001105748	Kcnd1	potassium voltage-gated channel, Shal-related subfamily, member 1 (Kcnd1), mRNA	0.648944	0.118663	0.0206336	0.589308	0.130968	0.000637444
NM_001025125	Sumf2	sulfatase modifying factor 2 (Sumf2), mRNA	0.594578	0.109774	0.0112229	0.589353	0.0560009	0.000781969
NM_001009620	Tmem204	transmembrane protein 204 (Tmem204), mRNA	0.351369	0.0787733	0.00022638	0.589786	0.0853838	0.00372085
NM_001108328	Zfp358	zinc finger protein 358 (Zfp358), mRNA	0.589005	0.108148	0.00061643	0.589959	0.0503452	0.000177818
NM_001110782; NM_019133	Syn1	no definition; synapsin I (Syn1), transcript variant 1, mRNA	0.657754	0.0809481	0.00590533	0.590093	0.0834688	0.00263586
NM_033443	Arsb	arylsulfatase B (Arsb), mRNA	0.598283	0.0870103	0.00022638	0.590277	0.0488498	0.000177818
NM_001195482	LOC690871	hypothetical protein LOC690871 (LOC690871), mRNA	0.653716	0.0912945	0.0216951	0.590403	0.0670319	0.000336763
NM_001106341	Mcee	methylmalonyl CoA epimerase (Mcee), mRNA	0.45056	0.111879	0.00022638	0.590456	0.0677875	0.00161011
NM_212538	Phf1	PHD finger protein 1 (Phf1), mRNA	0.561708	0.0912866	0.00022638	0.590788	0.0374689	0.000177818
NM_001109374	LRRTM1	leucine rich repeat transmembrane neuronal 1 (LRRTM1), mRNA	0.424681	0.0834874	0.00630229	0.591077	0.14554	0.0120722
NM_183327	Gabrg2	gamma-aminobutyric acid (GABA) A receptor, gamma 2 (Gabrg2), mRNA	0.483303	0.140706	0.00022638	0.592091	0.113818	0.000177818
NM_001017458	Tcp11l2	t-complex 11, testis-specific-like 2 (Tcp11l2), mRNA	0.581945	0.11423	0.00022638	0.592127	0.0645567	0.000336763
NM_001033682	Shpk	sedoheptulokinase (Shpk), mRNA	0.483561	0.0365825	0.00194911	0.592325	0.0855461	0.00555127
NM_184046	Rtkn	rhotekin (Rtkn), mRNA	0.636196	0.0784137	0.00178864	0.59288	0.0431148	0.000177818
NM_001108049	Gpr68	G protein-coupled receptor 68 (Gpr68), mRNA	2.52223	0.328209	0.00022638	0.592892	0.14354	0.0417962
NM_001025755	MGC116197	similar to RIKEN cDNA 1700001E04 (MGC116197), mRNA	0.374651	0.0462563	0.00022638	0.593013	0.140263	0.000177818
NM_001107064	Fads6	fatty acid desaturase 6 (Fads6), mRNA	0.385595	0.0996578	0.00022638	0.593126	0.100125	0.000177818
NM_053507	Nme3	NME/NM23 nucleoside diphosphate kinase 3 (Nme3), mRNA	0.666559	0.0812212	0.0085682	0.593689	0.0708892	0.000336763
NM_001107178	Ppp1r12b	protein phosphatase 1, regulatory subunit 12B (Ppp1r12b), mRNA	0.649451	0.0870805	0.00043076	0.593862	0.0640859	0.000177818
NM_001013096	Mycn	v-myc avian myelocytomatosis viral oncogene neuroblastoma derived homolog (Mycn), mRNA	0.410738	0.0738879	0.00022638	0.593963	0.109153	0.00418712
NM_080885	Cdk5	cyclin-dependent kinase 5 (Cdk5), mRNA	0.584632	0.0692372	0.00022638	0.594494	0.0758743	0.000177818
NM_019337	Rgs10	regulator of G-protein signaling 10 (Rgs10), mRNA	0.535396	0.119721	0.00022638	0.594621	0.0803574	0.000177818
NM_001037355	Mettl7a	methyltransferase like 7A (Mettl7a), mRNA	0.342525	0.0670426	0.00022638	0.594659	0.0774606	0.000177818
NM_001106755	Clmn	calmin (Clmn), mRNA	0.388452	0.13145	0.00022638	0.594747	0.083072	0.000177818
NM_001191800	Dclk3	doublecortin-like kinase 3 (Dclk3), mRNA	0.157312	0.0513033	0.00022638	0.594759	0.205654	0.000177818
NM_020082	Rnase4	ribonuclease, RNase A family 4 (Rnase4), mRNA	0.44615	0.0947028	0.00022638	0.594834	0.0540699	0.000177818
NM_001109195	Rnf208	ring finger protein 208 (Rnf208), mRNA	0.508963	0.0324715	0.00022638	0.595404	0.0605561	0.000177818
NM_017212	Mapt	microtubule-associated protein tau (Mapt), mRNA	0.636143	0.0745672	0.00022638	0.59569	0.0470815	0.000177818
NM_031841	Scd	stearoyl-CoA desaturase (delta-9-desaturase) (Scd), mRNA	0.541824	0.108619	0.0485173	0.595741	0.0452827	0.00676718
NM_031639	Dlg3	discs, large homolog 3 (Drosophila) (Dlg3), mRNA	0.384773	0.0733643	0.00022638	0.596428	0.103244	0.000177818
NM_001108358	Lnx1	ligand of numb-protein X 1, E3 ubiquitin protein ligase (Lnx1), mRNA	0.496374	0.092735	0.00022638	0.597337	0.0490579	0.00186885
NM_001107558	Nkx6-2	NK6 homeobox 2 (Nkx6-2), mRNA	0.462825	0.155138	0.00022638	0.59746	0.110897	0.000177818
NM_001108507	Pwwp2b	PWWP domain containing 2B (Pwwp2b), mRNA	0.601164	0.115265	0.00603845	0.597643	0.110463	0.000490679
NM_001001504	Gtf2ird1	GTF2I repeat domain containing 1 (Gtf2ird1), mRNA	0.584596	0.0984171	0.00079891	0.598228	0.0546879	0.000177818
NM_001108697	Fam213b	family with sequence similarity 213, member B (Fam213b), mRNA	0.535488	0.0597523	0.00022638	0.598839	0.0703907	0.001067
NM_001024975	Morn4	MORN repeat containing 4 (Morn4), mRNA	0.531476	0.0620084	0.00022638	0.598852	0.0927403	0.000177818
NM_001108599	Scand1	SCAN domain-containing 1 (Scand1), mRNA	0.660809	0.0784312	0.0013047	0.599052	0.0413319	0.000177818
NM_001034999	Nicn1	nicolin 1 (Nicn1), mRNA	0.568074	0.0684282	0.00022638	0.599193	0.0627994	0.000177818
NM_001107155	Tmem119	transmembrane protein 119 (Tmem119), mRNA	0.573854	0.104797	0.000971113	0.599331	0.073047	0.000177818
NM_001108466	Nat14	N-acetyltransferase 14 (Nat14), mRNA	0.627381	0.097095	0.00061643	0.599427	0.0915727	0.000177818
NM_001100998	LOC679038	no definition	0.628664	0.0536222	0.00022638	0.599631	0.0517157	0.000177818
NM_017178	Bmp2	bone morphogenetic protein 2 (Bmp2), mRNA	2.87573	0.772496	0.00401673	0.600282	0.0965728	0.0438978
NM_001270579; NM_001270580; NM_001270581; NM_001270582; NM_001270583; NM_133511	Adcyap1r1	adenylate cyclase activating polypeptide 1 receptor 1 (Adcyap1r1), transcript variant 1, mRNA; adenylate cyclase activating polypeptide 1 receptor 1 (Adcyap1r1), transcript variant 3, mRNA; no definition; adenylate cyclase activating polypeptide 1 receptor 1 (Adcyap1r1), transcript variant 5, mRNA; adenylate cyclase activating polypeptide 1 receptor 1 (Adcyap1r1), transcript variant 6, mRNA; aden…	0.608945	0.107661	0.00022638	0.600408	0.095494	0.000177818
NM_001044292	Kiaa0895l	hypothetical protein LOC688736 (Kiaa0895l), mRNA	0.601644	0.066931	0.00061643	0.60069	0.088897	0.00174087
NM_024130	Dctn1	dynactin 1 (Dctn1), mRNA	0.585844	0.09321	0.00022638	0.600735	0.0687317	0.000177818
NM_022700	Arl3	ADP-ribosylation factor-like 3 (Arl3), mRNA	0.647328	0.088033	0.00022638	0.600887	0.0410783	0.000177818
NM_001025678	Fkrp	fukutin related protein (Fkrp), mRNA	0.621523	0.13327	0.00022638	0.601224	0.0589811	0.000177818
NM_001042354; NM_001042356; NM_021739	Camk2b	calcium/calmodulin-dependent protein kinase II beta (Camk2b), transcript variant 1, mRNA; no definition; calcium/calmodulin-dependent protein kinase II beta (Camk2b), transcript variant 2, mRNA	0.648548	0.0533564	0.00043076	0.601348	0.103263	0.000177818
NM_024364	Hr	no definition	2.2409	0.27289	0.00022638	0.601419	0.0705536	0.000177818
NM_001025046	Fam131b	family with sequence similarity 131, member B (Fam131b), mRNA	0.589101	0.0820755	0.00022638	0.601883	0.0839306	0.000177818
NM_001107899	Prex2	phosphatidylinositol-3,4,5-trisphosphate-dependent Rac exchange factor 2 (Prex2), mRNA	0.357464	0.116212	0.00022638	0.60213	0.080468	0.000177818
NM_020101	Adap2	ArfGAP with dual PH domains 2 (Adap2), mRNA	0.343597	0.070773	0.00113878	0.60232	0.0934591	0.0142343
NM_001011893	Sept4	septin 4 (Sept4), mRNA	0.407127	0.120947	0.00022638	0.602891	0.0787896	0.000177818
NM_178105	Gpm6a	glycoprotein m6a (Gpm6a), mRNA	0.524292	0.0952613	0.00022638	0.603253	0.0756649	0.000177818
NM_001106771	Ankrd24	ankyrin repeat domain 24 (Ankrd24), mRNA	0.593765	0.0953289	0.00470054	0.603612	0.0941812	0.00643549
NM_001013196	Dnajc4	DnaJ (Hsp40) homolog, subfamily C, member 4 (Dnajc4), mRNA	0.591027	0.132412	0.00387532	0.604922	0.094397	0.00750717
NM_001009419	Cmas	cytidine monophosphate N-acetylneuraminic acid synthetase (Cmas), mRNA	0.579965	0.109774	0.00022638	0.605244	0.0602282	0.000177818
NM_001191702	Zfhx4	zinc finger homeobox 4 (Zfhx4), mRNA	0.309217	0.0910167	0.00022638	0.605559	0.0797966	0.000177818
NM_001039699	Lrfn2	leucine rich repeat and fibronectin type III domain containing 2 (Lrfn2), mRNA	1.70182	0.356556	0.00022638	0.605624	0.142655	0.00708744
NM_001106789	Ppp6r2	no definition	0.648151	0.0606318	0.00043076	0.605707	0.0300806	0.000177818
NM_080585	Napa	N-ethylmaleimide-sensitive factor attachment protein, alpha (Napa), mRNA	0.551181	0.0739879	0.00022638	0.605754	0.082414	0.000177818
NM_133401	Abcb1a	ATP-binding cassette, sub-family B (MDR/TAP), member 1A (Abcb1a), mRNA	0.460937	0.0725613	0.00022638	0.60582	0.0647732	0.000177818
NM_001107859	Zfp775	zinc finger protein 775 (Zfp775), mRNA	0.554863	0.0865441	0.00178864	0.606362	0.0461549	0.000490679
NM_053674	Phyh	phytanoyl-CoA 2-hydroxylase (Phyh), mRNA	0.487384	0.0897096	0.00022638	0.606671	0.0720276	0.000177818
NM_001106491	RGD1309730	no definition	0.461928	0.0695943	0.00043076	0.606681	0.0697254	0.0122828
NM_001108223	Shd	src homology 2 domain-containing transforming protein D (Shd), mRNA	0.464548	0.0371846	0.00022638	0.606832	0.161336	0.000490679
NM_031529	Rarb	retinoic acid receptor, beta (Rarb), mRNA	0.400746	0.0822305	0.00022638	0.60685	0.167162	0.000177818
NM_001004256	Sirt5	sirtuin 5 (Sirt5), mRNA	0.57674	0.0649275	0.00022638	0.607147	0.0710753	0.000177818
NM_031322	Lrp4	low density lipoprotein receptor-related protein 4 (Lrp4), mRNA	0.664674	0.0842733	0.00113878	0.608258	0.0453271	0.000177818
NM_031063	Mvk	no definition	0.496402	0.0725401	0.00022638	0.608656	0.103976	0.000336763
NM_001109133	Spata2L	spermatogenesis associated 2-like (Spata2L), mRNA	0.64355	0.0876845	0.0121784	0.60939	0.142588	0.0128653
NM_080478	Apbb1	amyloid beta (A4) precursor protein-binding, family B, member 1 (Fe65) (Apbb1), mRNA	0.559711	0.0588886	0.00022638	0.609954	0.0485042	0.000177818
NM_001008325	Tmem218	transmembrane protein 218 (Tmem218), mRNA	0.331031	0.0732261	0.00022638	0.610026	0.125763	0.00147737
NM_199499	Lgi4	leucine-rich repeat LGI family, member 4 (Lgi4), mRNA	0.589362	0.139699	0.00022638	0.610169	0.060001	0.000177818
NM_001134593	Ciart	circadian associated repressor of transcription (Ciart), mRNA	0.518683	0.08144	0.00022638	0.61021	0.077622	0.00383322
NM_019291	Car2	carbonic anhydrase 2 (Car2), mRNA	0.506473	0.182982	0.00022638	0.610534	0.1085	0.000177818
NM_031057	Aldh6a1	aldehyde dehydrogenase 6 family, member A1 (Aldh6a1), mRNA	0.531884	0.0901593	0.00022638	0.610651	0.0730388	0.000336763
NM_001108790	Tmem14a	transmembrane protein 14A (Tmem14a), mRNA	0.43861	0.101457	0.00022638	0.61087	0.0757868	0.001067
NM_053445	Fads1	fatty acid desaturase 1 (Fads1), mRNA	0.63317	0.12234	0.00022638	0.611472	0.0694021	0.000177818
NM_001107284	Slitrk5	SLIT and NTRK-like family, member 5 (Slitrk5), mRNA	1.69099	0.268997	0.00022638	0.611515	0.126691	0.000177818
NM_001037659	LOC652956	no definition	0.661186	0.132448	0.0013047	0.611794	0.0384238	0.000177818
NM_001009603	Acy3	aspartoacylase (aminocyclase) 3 (Acy3), mRNA	0.484789	0.126438	0.00906172	0.611864	0.111137	0.0326229
NM_001100802	Aplp1	amyloid beta (A4) precursor-like protein 1 (Aplp1), mRNA	0.636942	0.0567122	0.00022638	0.612154	0.0589331	0.000177818
NM_001113366; NM_021686	Cnksr2	connector enhancer of kinase suppressor of Ras 2 (Cnksr2), transcript variant 1, mRNA; no definition	0.573484	0.0869717	0.00022638	0.612549	0.161194	0.000177818
NM_001113184; NM_001113185; NM_017263	Gria4	glutamate receptor, ionotropic, AMPA 4 (Gria4), transcript variant 2, mRNA; no definition; glutamate receptor, ionotropic, AMPA 4 (Gria4), transcript variant 1, mRNA	0.551176	0.111432	0.00022638	0.612782	0.06264	0.000177818
NM_001134516	Uap1l1	UDP-N-acteylglucosamine pyrophosphorylase 1-like 1 (Uap1l1), mRNA	0.589852	0.107182	0.00302282	0.612961	0.0729921	0.000490679
NM_013019	Rab4a	RAB4A, member RAS oncogene family (Rab4a), mRNA	0.649076	0.0731939	0.00061643	0.613083	0.0460012	0.000177818
NM_001106918	Fsd1	no definition	0.618662	0.0692705	0.00242442	0.61325	0.0876464	0.00238447
NM_001014065	Zcchc12	zinc finger, CCHC domain containing 12 (Zcchc12), mRNA	0.436789	0.0780417	0.00022638	0.614794	0.12166	0.000177818
NM_001013192	Olfml1	olfactomedin-like 1 (Olfml1), mRNA	0.480091	0.150233	0.00022638	0.614895	0.065232	0.000177818
NM_001011943	Obfc1	oligonucleotide/oligosaccharide-binding fold containing 1 (Obfc1), mRNA	0.625485	0.143414	0.0141207	0.615234	0.0352297	0.00578443
NM_001017511	Klhl36	kelch-like family member 36 (Klhl36), mRNA	0.4475	0.11358	0.00022638	0.615261	0.102543	0.0103255
NM_001109445	Gstz1	glutathione S-transferase zeta 1 (Gstz1), mRNA	0.597968	0.0786723	0.022647	0.615697	0.0570338	0.00372085
NM_001107123	Tnrc18	no definition	0.534283	0.105875	0.00022638	0.615819	0.0340988	0.000177818
NM_001114405	Ptp4a3	protein tyrosine phosphatase type IVA, member 3 (Ptp4a3), mRNA	0.506397	0.0928884	0.00022638	0.615999	0.0715938	0.000177818
NM_053618	Bbs2	Bardet-Biedl syndrome 2 (Bbs2), mRNA	0.613684	0.103886	0.000971113	0.616099	0.0493945	0.000177818
NM_012765	Htr2c	5-hydroxytryptamine (serotonin) receptor 2C (Htr2c), mRNA	0.566709	0.15319	0.00022638	0.616424	0.0882646	0.000177818
NM_001135583	Fa2h	fatty acid 2-hydroxylase (Fa2h), mRNA	0.514202	0.082613	0.00022638	0.616667	0.109129	0.000177818
NM_001134839	Ly6h	lymphocyte antigen 6 complex, locus H (Ly6h), mRNA	0.583593	0.0789639	0.00022638	0.616681	0.113331	0.000177818
NM_001109597	Cys1	cystin 1 (Cys1), mRNA	0.639203	0.0807266	0.0153621	0.617112	0.127501	0.0074002
NM_001105957	Rgl1	ral guanine nucleotide dissociation stimulator,-like 1 (Rgl1), mRNA	0.51727	0.0968914	0.00022638	0.617901	0.0650653	0.000177818
NM_001100681; NM_001134862	Pbx1	pre-B-cell leukemia homeobox 1 (Pbx1), transcript variant 2, mRNA; pre-B-cell leukemia homeobox 1 (Pbx1), transcript variant 1, mRNA	0.523444	0.0820511	0.00022638	0.617978	0.0718493	0.000177818
NM_031347	Ppargc1a	peroxisome proliferator-activated receptor gamma, coactivator 1 alpha (Ppargc1a), mRNA	1.64962	0.264895	0.00061643	0.618633	0.0826595	0.0114528
NM_001014127	Snrnp35	small nuclear ribonucleoprotein 35 (U11/U12) (Snrnp35), mRNA	0.634417	0.123379	0.00359248	0.61908	0.0684673	0.000177818
NM_001011967	Fastk	Fas-activated serine/threonine kinase (Fastk), mRNA	0.623085	0.0224278	0.00022638	0.619943	0.0430638	0.000177818
NM_001107283	Slitrk1	SLIT and NTRK-like family, member 1 (Slitrk1), mRNA	0.576647	0.099732	0.00022638	0.620554	0.205554	0.000177818
NM_001106849	Spsb4	splA/ryanodine receptor domain and SOCS box containing 4 (Spsb4), mRNA	1.73646	0.356803	0.0227492	0.620714	0.108907	0.0483208
NM_001014059	Pianp	PILR alpha associated neural protein (Pianp), mRNA	0.571128	0.068089	0.00022638	0.62083	0.0862707	0.000177818
NM_031033	Gna11	guanine nucleotide binding protein, alpha 11 (Gna11), mRNA	0.661229	0.104609	0.00113878	0.620881	0.0614273	0.000177818
NM_001037096	Rassf2	Ras association (RalGDS/AF-6) domain family member 2 (Rassf2), mRNA	0.548036	0.0863242	0.00022638	0.621187	0.0913336	0.000177818
NM_001012124	Rpp25	ribonuclease P/MRP 25 subunit (Rpp25), mRNA	0.576577	0.140311	0.00429663	0.621568	0.132434	0.015481
NM_133567	Adap1	ArfGAP with dual PH domains 1 (Adap1), mRNA	0.607182	0.0677231	0.00022638	0.621705	0.0624853	0.000177818
NM_001107581	Plxna3	plexin A3 (Plxna3), mRNA	0.429503	0.0905574	0.00022638	0.622011	0.0920444	0.000177818
NM_001100174	Arx	aristaless related homeobox (Arx), mRNA	0.517284	0.0974575	0.00022638	0.622042	0.0524329	0.000177818
NM_001106129	Zadh2	zinc binding alcohol dehydrogenase, domain containing 2 (Zadh2), mRNA	0.429616	0.0125576	0.00022638	0.622383	0.0400498	0.00147737
NM_001106313	Sirt3	sirtuin 3 (Sirt3), mRNA	0.596804	0.0489378	0.00022638	0.622621	0.0394293	0.000177818
NM_031623	Grb14	growth factor receptor bound protein 14 (Grb14), mRNA	0.498477	0.015767	0.00022638	0.622803	0.0457915	0.00134388
NM_001191679	Wdr19	WD repeat domain 19 (Wdr19), mRNA	0.590099	0.147142	0.00022638	0.622803	0.0691718	0.000637444
NM_001037646	Fuz	fuzzy planar cell polarity protein (Fuz), mRNA	0.585867	0.0713387	0.00022638	0.623824	0.0407328	0.00092669
NM_001177684	Cars2	cysteinyl-tRNA synthetase 2, mitochondrial (Cars2), mRNA	0.582105	0.0889322	0.00079891	0.62384	0.0670456	0.000637444
NM_001191665	Rilpl1	Rab interacting lysosomal protein-like 1 (Rilpl1), mRNA	0.508156	0.0746232	0.00022638	0.623932	0.0601185	0.000177818
NM_057152	Keap1	Kelch-like ECH-associated protein 1 (Keap1), mRNA	0.53452	0.0878482	0.00022638	0.623942	0.0586244	0.000177818
NM_013107	Bmp6	bone morphogenetic protein 6 (Bmp6), mRNA	0.557376	0.103684	0.00113878	0.624077	0.0654034	0.00186885
NM_133299	Pecr	no definition	0.629589	0.117642	0.0136782	0.624557	0.0639133	0.00251116
NM_001014161	Idh2	isocitrate dehydrogenase 2 (NADP+), mitochondrial (Idh2), mRNA	0.436284	0.0729701	0.00022638	0.624608	0.0935659	0.000177818
NM_001106556	RGD1306215	similar to hypothetical protein MGC36831 (RGD1306215), mRNA	0.609007	0.0332514	0.00061643	0.625086	0.0725571	0.000177818
NM_012884	Cntn2	contactin 2 (axonal) (Cntn2), mRNA	0.539175	0.120148	0.00022638	0.62524	0.0772424	0.000177818
NM_153732	Zfp597	zinc finger protein 597 (Zfp597), mRNA	0.567319	0.135694	0.00194911	0.626353	0.122052	0.0333279
NM_001106171	Tox3	TOX high mobility group box family member 3 (Tox3), mRNA	0.308	0.0954847	0.00022638	0.626918	0.104866	0.0106239
NM_024158	Dck	deoxycytidine kinase (Dck), mRNA	0.496281	0.0949897	0.00022638	0.627192	0.10602	0.0148207
NM_013160	Mxi1	MAX interactor 1 (Mxi1), mRNA	0.492611	0.111489	0.00022638	0.627245	0.0530813	0.000177818
NM_001007004	Tuba4a	tubulin, alpha 4A (Tuba4a), mRNA	0.607881	0.0651089	0.00022638	0.627348	0.110542	0.000177818
NM_001014124	Dnajc28	DnaJ (Hsp40) homolog, subfamily C, member 28 (Dnajc28), mRNA	0.519909	0.160995	0.00344969	0.627558	0.117932	0.0238587
NM_031714	Hrsp12	heat-responsive protein 12 (Hrsp12), mRNA	0.603719	0.114741	0.000971113	0.628128	0.0445086	0.000781969
NM_033299	Pld2	no definition	0.558293	0.0568377	0.00022638	0.628369	0.0793017	0.000177818
NM_001107082	Etv5	ets variant 5 (Etv5), mRNA	0.556206	0.13535	0.00022638	0.628432	0.115224	0.000177818
NM_001271332	Fhod3	formin homology 2 domain containing 3 (Fhod3), mRNA	1.79593	0.161381	0.00022638	0.628737	0.150604	0.000637444
NM_001109206	RGD1565616	RGD1565616 (RGD1565616), mRNA	0.561196	0.0728838	0.00022638	0.628996	0.0751476	0.000177818
NM_001106310	Fuom	fucose mutarotase (Fuom), mRNA	2.17123	0.283443	0.00022638	0.62908	0.0810062	0.0130652
NM_001109065	RGD1563482	similar to hypothetical protein FLJ38663 (RGD1563482), mRNA	0.589937	0.118212	0.0137943	0.629152	0.119642	0.0139414
NR_045202; NR_045203	Tmem80	no definition; no definition	0.600887	0.0777548	0.00832586	0.630662	0.0540356	0.00611857
NM_001109562	Gpr137	G protein-coupled receptor 137 (Gpr137), mRNA	0.572036	0.0761946	0.00022638	0.63073	0.0598135	0.000177818
NM_001271195	Fstl5	follistatin-like 5 (Fstl5), mRNA	0.527352	0.121823	0.00022638	0.63149	0.174047	0.00476495
NM_001109475	Fam195a	family with sequence similarity 195, member A (Fam195a), mRNA	0.616562	0.102126	0.0182838	0.632077	0.131675	0.0156675
NM_001110319	Maz	MYC-associated zinc finger protein (purine-binding transcription factor) (Maz), mRNA	0.663329	0.0938302	0.000971113	0.632128	0.0485353	0.000177818
NM_019197	Serpine2	serpin peptidase inhibitor, clade E (nexin, plasminogen activator inhibitor type 1), member 2 (Serpine2), mRNA	0.6052	0.0961524	0.00022638	0.632672	0.0961531	0.000177818
NM_053505	Slc24a3	solute carrier family 24 (sodium/potassium/calcium exchanger), member 3 (Slc24a3), mRNA	0.559821	0.0853523	0.00022638	0.633391	0.187138	0.000177818
NM_001044300	MGC112715	hypothetical protein LOC690899 (MGC112715), mRNA	0.621108	0.0986674	0.00061643	0.633726	0.129488	0.000177818
NM_001127495	Rgs20	regulator of G-protein signaling 20 (Rgs20), mRNA	0.623073	0.0740432	0.00113878	0.634548	0.102612	0.000336763
NM_021595	Ninj2	ninjurin 2 (Ninj2), mRNA	0.438567	0.142742	0.00162725	0.634813	0.109442	0.015481
NM_130428	Sdha	succinate dehydrogenase complex, subunit A, flavoprotein (Fp) (Sdha), mRNA	0.662416	0.058213	0.00061643	0.634871	0.043018	0.000177818
NM_053968	Mt3	metallothionein 3 (Mt3), mRNA	0.504967	0.114391	0.00022638	0.635536	0.0605378	0.000177818
NM_001104528	Ephb1	Eph receptor B1 (Ephb1), mRNA	0.399157	0.0862855	0.00022638	0.635989	0.0684531	0.000177818
NM_001034081	Paqr7	progestin and adipoQ receptor family member VII (Paqr7), mRNA	0.56529	0.116745	0.00022638	0.63643	0.0947151	0.000336763
NM_001107753	Lrrc4c	leucine rich repeat containing 4C (Lrrc4c), mRNA	0.447621	0.0640101	0.00022638	0.637516	0.116908	0.000177818
NM_017188	Unc119	UNC-119 homolog (C. elegans) (Unc119), mRNA	0.472193	0.0535421	0.00022638	0.63764	0.116139	0.00533073
NM_001107546	Dennd5a	DENN/MADD domain containing 5A (Dennd5a), mRNA	0.576286	0.0809806	0.00022638	0.637742	0.0391439	0.000177818
NM_139192	Scd1	stearoyl-Coenzyme A desaturase 1 (Scd1), mRNA	0.632476	0.133567	0.000971113	0.63775	0.0782069	0.000177818
NM_001107078	Slc7a4	solute carrier family 7, member 4 (Slc7a4), mRNA	0.566531	0.160741	0.00043076	0.637801	0.132046	0.000490679
NM_001109118	Elovl2	ELOVL fatty acid elongase 2 (Elovl2), mRNA	0.557009	0.161931	0.00022638	0.637874	0.0690085	0.000177818
NM_177929	Sdccag8	serologically defined colon cancer antigen 8 (Sdccag8), mRNA	0.580505	0.146159	0.000971113	0.638095	0.0505968	0.000637444
NM_001107547	St5	suppression of tumorigenicity 5 (St5), mRNA	0.533281	0.12453	0.00043076	0.638683	0.0658473	0.000177818
NM_001171802	Triqk	triple QxxK/R motif containing (Triqk), mRNA	0.327598	0.103228	0.00022638	0.63887	0.0932418	0.0282163
NM_080894	Pde7b	phosphodiesterase 7B (Pde7b), mRNA	0.500522	0.137034	0.00043076	0.63899	0.161865	0.000177818
NM_001108377	Pck2	no definition	0.599864	0.0958403	0.00079891	0.639488	0.0852434	0.00147737
NM_134331	Epha7	Eph receptor A7 (Epha7), mRNA	0.563717	0.132818	0.00022638	0.640079	0.156185	0.00147737
NM_001107527	Man2a2	no definition	0.550846	0.0655194	0.00022638	0.640602	0.0443797	0.000177818
NM_001108394	Zcchc24	zinc finger, CCHC domain containing 24 (Zcchc24), mRNA	0.504454	0.116561	0.00022638	0.640799	0.077548	0.000177818
NM_053385	Prelp	proline/arginine-rich end leucine-rich repeat protein (Prelp), mRNA	0.307198	0.131978	0.00022638	0.640963	0.187496	0.00383322
NM_001106943	Foxo4	forkhead box O4 (Foxo4), mRNA	0.485183	0.0719141	0.00022638	0.641214	0.0682484	0.000637444
NM_032416	Aldh2	no definition	0.530521	0.071206	0.00022638	0.641285	0.0560304	0.000177818
NM_001010965	Mok	MOK protein kinase (Mok), mRNA	0.602659	0.15764	0.0215113	0.641602	0.0746493	0.0116561
NM_001024346	LOC500475	similar to hypothetical protein 4933430I17 (LOC500475), mRNA	0.521575	0.19438	0.0224322	0.641862	0.184791	0.048069
NM_001108678	RGD1559909	RGD1559909 (RGD1559909), mRNA	0.652003	0.121212	0.00079891	0.64187	0.0609502	0.000177818
NM_145776	Slc38a3	solute carrier family 38, member 3 (Slc38a3), mRNA	0.481781	0.0813451	0.00022638	0.642323	0.116073	0.000177818
NM_017195	Gap43	growth associated protein 43 (Gap43), mRNA	0.633231	0.0971374	0.00022638	0.642666	0.0898486	0.000177818
NM_001107941	Dcaf12	DDB1 and CUL4 associated factor 12 (Dcaf12), mRNA	0.646798	0.117609	0.00061643	0.643151	0.122781	0.000490679
NM_001107964	Tmem53	transmembrane protein 53 (Tmem53), mRNA	0.566828	0.0321648	0.0376059	0.643157	0.0556377	0.0338246
NM_001128194	Kctd7	potassium channel tetramerization domain containing 7 (Kctd7), mRNA	0.607858	0.150822	0.0186151	0.643556	0.105292	0.0407272
NM_138843	Mpst	no definition	0.430492	0.0517181	0.00022638	0.643627	0.0547446	0.00429926
NM_001115039	Ap3s2	adaptor-related protein complex 3, sigma 2 subunit (Ap3s2), mRNA	0.628771	0.0713226	0.00043076	0.643679	0.072632	0.00092669
NM_001107404	Cables1	Cdk5 and Abl enzyme substrate 1 (Cables1), mRNA	0.498481	0.123014	0.00022638	0.644231	0.113231	0.00134388
NM_022850	Dpp6	dipeptidylpeptidase 6 (Dpp6), mRNA	0.556615	0.10876	0.00022638	0.644304	0.149048	0.000177818
NM_031697	St3gal3	ST3 beta-galactoside alpha-2,3-sialyltransferase 3 (St3gal3), mRNA	0.627421	0.0824823	0.00470054	0.644383	0.12786	0.00555127
NM_031069	Nell1	NEL-like 1 (chicken) (Nell1), mRNA	0.327805	0.0533595	0.00022638	0.644459	0.220285	0.00533073
NM_173121	Brinp3	bone morphogenetic protein/retinoic acid inducible neural-specific 3 (Brinp3), mRNA	0.629126	0.0359937	0.00272441	0.644528	0.178352	0.00347936
NM_001034152	Nsg2	neuron specific gene family member 2 (Nsg2), mRNA	0.547203	0.098976	0.00022638	0.644909	0.0915103	0.000336763
NM_001079938	Bbx	bobby sox homolog (Drosophila) (Bbx), mRNA	0.560426	0.143741	0.00061643	0.644946	0.0976644	0.0074002
NM_001107002	Sept8	septin 8 (Sept8), mRNA	0.484004	0.0702822	0.00022638	0.645163	0.0251322	0.000177818
NM_001004446	Smarca2	SWI/SNF related, matrix associated, actin dependent regulator of chromatin, subfamily a, member 2 (Smarca2), mRNA	0.366483	0.111228	0.00022638	0.646158	0.0658638	0.000177818
NM_001100833	Mtch1	mitochondrial carrier 1 (Mtch1), mRNA	0.636125	0.0510125	0.00022638	0.646523	0.0438378	0.000177818
NM_173094	Hmgcs2	3-hydroxy-3-methylglutaryl-CoA synthase 2 (mitochondrial) (Hmgcs2), mRNA	0.160393	0.0713796	0.00022638	0.646842	0.438585	0.015844
NM_001007750	Chpt1	choline phosphotransferase 1 (Chpt1), mRNA	0.629392	0.0939097	0.00210998	0.646888	0.119004	0.000490679
NM_001106651	Snx30	sorting nexin family member 30 (Snx30), mRNA	0.661846	0.0825465	0.00330517	0.647328	0.0580117	0.00465401
NM_001107110	Cbr3	carbonyl reductase 3 (Cbr3), mRNA	4.08227	1.13679	0.00022638	0.647491	0.145497	0.00510868
NM_001103352	Kifc3	kinesin family member C3 (Kifc3), mRNA	0.489076	0.0413338	0.00022638	0.647852	0.0618996	0.000177818
NM_021695	Synpo	synaptopodin (Synpo), mRNA	0.568273	0.0713027	0.00022638	0.64806	0.120868	0.000177818
NM_178021	Tmem132a	transmembrane protein 132A (Tmem132a), mRNA	0.5732	0.0453081	0.00022638	0.648329	0.120388	0.000336763
NM_031613	Tmod2	tropomodulin 2 (Tmod2), mRNA	0.502645	0.155746	0.00022638	0.648349	0.0365588	0.000781969
NM_012701	Adrb1	adrenoceptor beta 1 (Adrb1), mRNA	0.586822	0.149666	0.00061643	0.648399	0.124743	0.0179932
NM_130403	Ppp1r14a	protein phosphatase 1, regulatory (inhibitor) subunit 14A (Ppp1r14a), mRNA	0.466937	0.181322	0.00022638	0.648444	0.100041	0.000336763
NM_001109003	Cpne4	copine IV (Cpne4), mRNA	0.371131	0.110481	0.00022638	0.648689	0.231289	0.00770523
NM_017298	Cacna1d	calcium channel, voltage-dependent, L type, alpha 1D subunit (Cacna1d), mRNA	1.64754	0.261484	0.00022638	0.648932	0.0475496	0.000177818
NM_031776	Gda	guanine deaminase (Gda), mRNA	0.566361	0.128012	0.00022638	0.649237	0.0922451	0.000490679
NM_001108738	Ilvbl	ilvB (bacterial acetolactate synthase)-like (Ilvbl), mRNA	0.581878	0.0820444	0.0013047	0.649268	0.106775	0.00312475
NM_001107457	Kptn	no definition	0.452337	0.0975399	0.00022638	0.650038	0.102795	0.0233058
NM_001010947	Mri1	methylthioribose-1-phosphate isomerase 1 (Mri1), mRNA	0.499383	0.0979666	0.00022638	0.650801	0.0948899	0.00634335
NM_001107657	Myo10	myosin X (Myo10), mRNA	0.639582	0.0775272	0.00022638	0.651051	0.109735	0.000177818
NM_001025767	Blnk	B-cell linker (Blnk), mRNA	2.60313	0.22281	0.00022638	0.651053	0.0878949	0.0153055
NM_001003402	Eml5	echinoderm microtubule associated protein like 5 (Eml5), mRNA	1.55675	0.349073	0.00287509	0.651085	0.105424	0.00383322
NM_001035222	N4bp2l1	NEDD4 binding protein 2-like 1 (N4bp2l1), mRNA	0.507978	0.164108	0.00022638	0.651314	0.0938492	0.00134388
NM_001109050	RGD1565033	similar to hypothetical protein LOC284018 isoform b (RGD1565033), mRNA	0.487803	0.0884823	0.00043076	0.651661	0.0597168	0.00937849
NM_001130505	Ndufa6	NADH dehydrogenase (ubiquinone) 1 alpha subcomplex, 6 (B14) (Ndufa6), mRNA	0.576582	0.0735768	0.00022638	0.651849	0.0616275	0.000177818
NM_001109561	Nrsn2	neurensin 2 (Nrsn2), mRNA	0.407542	0.0763332	0.00022638	0.65185	0.109223	0.000177818
NM_138893	Myo16	myosin XVI (Myo16), mRNA	0.627381	0.105081	0.00113878	0.652176	0.148334	0.00418712
NM_001191962	Gpsm2	G-protein signaling modulator 2 (Gpsm2), mRNA	0.516473	0.0749083	0.00061643	0.652776	0.102211	0.0242004
NM_001108251	Ubqln2	ubiquilin 2 (Ubqln2), mRNA	0.625711	0.101093	0.00022638	0.653469	0.0707066	0.000177818
NM_017110	Cartpt	CART prepropeptide (Cartpt), mRNA	0.285666	0.131657	0.00287509	0.653697	0.226453	0.0156675
NM_001127566	Plekhd1	pleckstrin homology domain containing, family D (with coiled-coil domains) member 1 (Plekhd1), mRNA	0.455108	0.156924	0.00022638	0.653869	0.104433	0.00698168
NM_001109449	Glyctk	glycerate kinase (Glyctk), mRNA	0.360912	0.0951391	0.00022638	0.653941	0.0300467	0.0308131
NM_001009708	Lmo4	LIM domain only 4 (Lmo4), mRNA	0.582984	0.0694932	0.00022638	0.654084	0.104454	0.000177818
NM_001191886	Tmem42	transmembrane protein 42 (Tmem42), mRNA	0.522023	0.0737218	0.00022638	0.654172	0.0904554	0.00324133
NM_001191075	Tubg2	tubulin, gamma 2 (Tubg2), mRNA	0.535285	0.063323	0.00022638	0.654854	0.0745193	0.0168177
NM_031774	Rabac1	Rab acceptor 1 (prenylated) (Rabac1), mRNA	0.642338	0.074482	0.00022638	0.655026	0.0580558	0.000177818
NM_001108029	Arid4a	AT rich interactive domain 4A (Rbp1 like) (Arid4a), mRNA	0.635655	0.138924	0.00022638	0.655173	0.0701395	0.000177818
NM_175754	Agrn	agrin (Agrn), mRNA	0.558852	0.114892	0.00022638	0.655899	0.0390054	0.000490679
NM_001191553	Ccdc85a	coiled-coil domain containing 85A (Ccdc85a), mRNA	0.403984	0.125066	0.00022638	0.656119	0.0978831	0.0177101
NM_001044255	Coq2	coenzyme Q2 4-hydroxybenzoate polyprenyltransferase (Coq2), mRNA	0.636368	0.0880503	0.00061643	0.656836	0.0989457	0.000177818
NM_001106111	Acot13	acyl-CoA thioesterase 13 (Acot13), mRNA	0.565467	0.130786	0.00316273	0.65807	0.0436897	0.024648
NM_001106600	Wbp1	WW domain binding protein 1 (Wbp1), mRNA	0.555582	0.0397281	0.00022638	0.658219	0.0573719	0.000177818
NM_001107759	Disp2	dispatched homolog 2 (Drosophila) (Disp2), mRNA	0.597867	0.10929	0.00022638	0.659026	0.148361	0.000177818
NM_001107401	Nol4	nucleolar protein 4 (Nol4), mRNA	0.593219	0.197324	0.00022638	0.659527	0.100878	0.00263586
NM_213563	Vars2	valyl-tRNA synthetase 2, mitochondrial (Vars2), mRNA	0.621787	0.035556	0.00061643	0.659686	0.0685468	0.000637444
NM_001012211	Phf7	PHD finger protein 7 (Phf7), mRNA	0.599341	0.120812	0.0301353	0.660478	0.083961	0.0254922
NM_001107272	Pnma2	paraneoplastic Ma antigen 2 (Pnma2), mRNA	0.430033	0.0571808	0.00022638	0.660761	0.0946379	0.000177818
NM_138889	Cdh13	cadherin 13 (Cdh13), mRNA	0.640439	0.0694062	0.00043076	0.661088	0.119935	0.000177818
NM_012943	Dlx5	distal-less homeobox 5 (Dlx5), mRNA	0.559112	0.0714909	0.023766	0.661351	0.13988	0.0060042
NM_001001800	rnf141	ring finger protein 141 (rnf141), mRNA	0.543038	0.113719	0.00022638	0.66143	0.070077	0.00134388
NM_017030	Pccb	propionyl CoA carboxylase, beta polypeptide (Pccb), mRNA	0.553379	0.0802811	0.00022638	0.661926	0.0581614	0.00092669
NM_001271278; NM_001271279	Pknox2	PBX/knotted 1 homeobox 2 (Pknox2), transcript variant 1, mRNA; PBX/knotted 1 homeobox 2 (Pknox2), transcript variant 2, mRNA	0.435152	0.0699567	0.00022638	0.662135	0.0679509	0.00300103
NM_001108315	Ttc3	no definition	0.650285	0.10884	0.00022638	0.662278	0.0579584	0.000177818
NM_145676	Cby1	no definition	0.569708	0.102282	0.00162725	0.662393	0.0727707	0.0104224
NM_001077645	Prkacb	protein kinase, cAMP dependent, catalytic, beta (Prkacb), mRNA	0.651361	0.0896922	0.00061643	0.662719	0.111231	0.000336763
NM_001034131	Foxp1	forkhead box P1 (Foxp1), mRNA	0.564369	0.138931	0.00022638	0.662723	0.157216	0.000336763
NM_022265	Pdcd4	programmed cell death 4 (Pdcd4), mRNA	0.508707	0.0698553	0.00022638	0.663147	0.0670836	0.000177818
NM_022632	Slit2	slit homolog 2 (Drosophila) (Slit2), mRNA	0.276736	0.0334599	0.00022638	0.663261	0.15021	0.0230302
NM_001134463	Camkmt	calmodulin-lysine N-methyltransferase (Camkmt), mRNA	0.634903	0.0713118	0.0107585	0.663509	0.101045	0.0078108
NM_001048047	Reep2	receptor accessory protein 2 (Reep2), mRNA	0.63608	0.0681142	0.00022638	0.663658	0.0654293	0.000177818
NM_181371	Gstk1	glutathione S-transferase kappa 1 (Gstk1), mRNA	0.601791	0.0909761	0.00893164	0.663732	0.0954132	0.0239323
NM_032617	Rab11b	RAB11B, member RAS oncogene family (Rab11b), mRNA	0.642216	0.0731651	0.00022638	0.664139	0.0551744	0.000177818
NM_001012205	Dpp10	dipeptidylpeptidase 10 (Dpp10), mRNA	0.565359	0.106046	0.00022638	0.664688	0.219744	0.0207652
NM_001108654	Tox	thymocyte selection-associated high mobility group box (Tox), mRNA	0.56646	0.0953807	0.00022638	0.664713	0.113415	0.0269536
NM_012776	Adrbk1	adrenergic, beta, receptor kinase 1 (Adrbk1), mRNA	0.630266	0.0583742	0.00022638	0.665017	0.0560368	0.000490679
NM_001134563	Zfp710	zinc finger protein 710 (Zfp710), mRNA	0.556141	0.102912	0.00022638	0.665368	0.0238568	0.00287837
NM_001013171	Gulp1	GULP, engulfment adaptor PTB domain containing 1 (Gulp1), mRNA	0.468246	0.117398	0.0075854	0.665447	0.100333	0.0483993
NM_181088	Dfnb31	deafness, autosomal recessive 31 (Dfnb31), mRNA	0.577881	0.054137	0.00022638	0.665844	0.148732	0.000336763
NM_031357	Tpp1	tripeptidyl peptidase I (Tpp1), mRNA	0.554987	0.0846203	0.00022638	0.666061	0.064041	0.000177818
NM_031693	Syt4	synaptotagmin IV (Syt4), mRNA	1.68217	0.166969	0.00022638	1.50083	0.183145	0.000336763
NM_001130582	Xpnpep3	X-prolyl aminopeptidase (aminopeptidase P) 3, putative (Xpnpep3), mRNA	1.69602	0.21427	0.0051008	1.50181	0.143252	0.0296714
NM_031758	Mchr1	melanin-concentrating hormone receptor 1 (Mchr1), mRNA	3.81907	1.12862	0.00022638	1.50185	0.446045	0.0226697
NM_133427	Cyb5r4	cytochrome b5 reductase 4 (Cyb5r4), mRNA	1.54323	0.0927495	0.00194911	1.50194	0.0898888	0.00174087
NM_031694	Hsf2	heat shock transcription factor 2 (Hsf2), mRNA	1.50196	0.0701179	0.00316273	1.50239	0.145316	0.00120623
NM_022598	Cnbp	CCHC-type zinc finger, nucleic acid binding protein (Cnbp), mRNA	1.59482	0.118128	0.00022638	1.50256	0.108681	0.000490679
NM_031976	Prkab1	protein kinase, AMP-activated, beta 1 non-catalytic subunit (Prkab1), mRNA	1.58516	0.186242	0.00401673	1.50259	0.0590721	0.00199853
NM_001013200	Anp32e	acidic (leucine-rich) nuclear phosphoprotein 32 family, member E (Anp32e), mRNA	1.70653	0.0480935	0.00022638	1.50269	0.165821	0.000336763
NM_053744	Dlk1	delta-like 1 homolog (Drosophila) (Dlk1), mRNA	2.04723	0.644053	0.00733062	1.50278	0.503156	0.0127701
NM_031622	Mapk6	mitogen-activated protein kinase 6 (Mapk6), mRNA	1.53507	0.10164	0.00022638	1.50492	0.0912982	0.000177818
NM_001008515	C1qa	complement component 1, q subcomponent, A chain (C1qa), mRNA	1.71329	0.304156	0.00022638	1.50701	0.10515	0.000336763
NM_001127503	LOC100151767	hypothetical LOC100151767 (LOC100151767), mRNA	1.62543	0.180558	0.00061643	1.51027	0.0486903	0.000637444
NM_001107442	Taf5l	TAF5-like RNA polymerase II, p300/CBP-associated factor (PCAF)-associated factor (Taf5l), mRNA	1.70559	0.104712	0.00061643	1.51173	0.152178	0.00147737
NM_001107764	Pla2g4b	phospholipase A2, group IVB (cytosolic) (Pla2g4b), mRNA	3.41125	0.541286	0.00022638	1.51179	0.338411	0.0114528
NM_001108953	Zbtb6	zinc finger and BTB domain containing 6 (Zbtb6), mRNA	1.73655	0.215454	0.00061643	1.51269	0.182189	0.00533073
NM_001107352	Hist1h2bh	histone cluster 1, H2bh (Hist1h2bh), mRNA	1.73375	0.261778	0.00079891	1.51272	0.285641	0.001067
NM_001107318	Gtf2e2	general transcription factor IIE, polypeptide 2, beta (Gtf2e2), mRNA	1.52917	0.12626	0.00669036	1.515	0.185766	0.00263586
NM_001106563	Vav2	vav 2 guanine nucleotide exchange factor (Vav2), mRNA	1.57362	0.137309	0.00820588	1.51558	0.217626	0.00300103
NM_001107673	Slc7a11	solute carrier family 7 (anionic amino acid transporter light chain, xc- system), member 11 (Slc7a11), mRNA	2.08652	0.101241	0.00022638	1.5156	0.169708	0.000177818
NM_001109300	Cmtm7	CKLF-like MARVEL transmembrane domain containing 7 (Cmtm7), mRNA	1.79726	0.213613	0.0102712	1.51672	0.144044	0.0238587
NM_053729	Tdg	thymine-DNA glycosylase (Tdg), mRNA	1.78441	0.139547	0.00022638	1.51692	0.13518	0.000177818
NM_001013198	Ddx50	DEAD (Asp-Glu-Ala-Asp) box polypeptide 50 (Ddx50), mRNA	1.61141	0.103519	0.00022638	1.52049	0.115008	0.000177818
NM_017048	Slc4a2	solute carrier family 4 (anion exchanger), member 2 (Slc4a2), mRNA	1.72092	0.232525	0.00022638	1.52414	0.158633	0.000177818
NM_001033690	Orc6	origin recognition complex, subunit 6 (Orc6), mRNA	1.55048	0.220867	0.0283652	1.52512	0.169476	0.0322915
NM_001013187	Slc25a30	no definition	1.55333	0.254775	0.0264518	1.52548	0.268281	0.0143371
NM_012865	Nfya	nuclear transcription factor-Y alpha (Nfya), mRNA	1.57148	0.221926	0.0279483	1.52556	0.137172	0.0176121
NM_001106228	Ercc1	excision repair cross-complementing rodent repair deficiency, complementation group 1 (Ercc1), mRNA	1.57259	0.181224	0.00782523	1.5259	0.221597	0.00544073
NM_001012061	Cnksr3	Cnksr family member 3 (Cnksr3), mRNA	2.44044	0.350908	0.00022638	1.52691	0.275806	0.000336763
NM_001009695	Wnt7b	wingless-type MMTV integration site family, member 7B (Wnt7b), mRNA	2.15807	0.447952	0.00022638	1.52858	0.0543911	0.00665561
NM_001169102	Tma16	translation machinery associated 16 homolog (S. cerevisiae) (Tma16), mRNA	2.75112	0.352699	0.00022638	1.5295	0.140378	0.0416453
NM_001134609	Zfp583	zinc finger protein 583 (Zfp583), mRNA	1.79223	0.262309	0.00257971	1.52967	0.250517	0.0274847
NM_001134543	Lats1	large tumor suppressor kinase 1 (Lats1), mRNA	1.59577	0.174368	0.00022638	1.53116	0.117891	0.000177818
NM_172017	Yif1a	Yip1 interacting factor homolog A (S. cerevisiae) (Yif1a), mRNA	1.70535	0.421954	0.00257971	1.53237	0.16506	0.00312475
NM_001025738	Srsf10	serine/arginine-rich splicing factor 10 (Srsf10), mRNA	1.88967	0.256951	0.00022638	1.53398	0.147807	0.000177818
NM_001012188	Creb3l2	cAMP responsive element binding protein 3-like 2 (Creb3l2), mRNA	2.15482	0.40795	0.00022638	1.53458	0.225646	0.00300103
NM_001007667	Sat1	spermidine/spermine N1-acetyl transferase 1 (Sat1), mRNA	2.26522	0.522969	0.00022638	1.53665	0.101165	0.000177818
NM_001107833	Lrsam1	leucine rich repeat and sterile alpha motif containing 1 (Lrsam1), mRNA	1.59734	0.0554246	0.0326025	1.53793	0.0575687	0.025952
NM_001108262	Zc3h7a	zinc finger CCCH type containing 7 A (Zc3h7a), mRNA	1.56411	0.199632	0.00113878	1.538	0.0661284	0.000177818
NM_001025664; NM_001042561	Wsb1	no definition; WD repeat and SOCS box-containing 1 (Wsb1), transcript variant 1, mRNA	1.91294	0.499624	0.00022638	1.54186	0.307465	0.000177818
NM_001106906	Gpr45	G protein-coupled receptor 45 (Gpr45), mRNA	1.50223	0.23861	0.0350045	1.54434	0.325133	0.00708744
NM_001126283	Ankrd49	ankyrin repeat domain 49 (Ankrd49), mRNA	1.72797	0.134714	0.00022638	1.5454	0.142712	0.00300103
NM_133406	Agpat4	1-acylglycerol-3-phosphate O-acyltransferase 4 (Agpat4), mRNA	1.8409	0.0907991	0.00022638	1.5483	0.224996	0.000177818
NM_001135714	Trim65	no definition	1.54304	0.419256	0.0278603	1.55048	0.26329	0.00487286
NM_001033063	Rpp38	ribonuclease P/MRP 38 subunit (Rpp38), mRNA	1.85147	0.180421	0.00401673	1.5515	0.233455	0.0298422
NM_207587	Adipor1	adiponectin receptor 1 (Adipor1), mRNA	1.62867	0.130667	0.00022638	1.55159	0.090815	0.000177818
NM_001008722	Irf8	interferon regulatory factor 8 (Irf8), mRNA	2.29953	0.478964	0.00022638	1.5534	0.146525	0.00487286
NM_001135014	Ankrd39	ankyrin repeat domain 39 (Ankrd39), mRNA	2.0834	0.319678	0.0191695	1.55372	0.26437	0.0137586
NM_022686	Hist1h4b	histone cluster 1, H4b (Hist1h4b), mRNA	1.62243	0.134606	0.0306393	1.55396	0.257842	0.0082343
NM_001013169	Phc2	polyhomeotic homolog 2 (Drosophila) (Phc2), mRNA	1.7966	0.0987478	0.00022638	1.5541	0.0606098	0.000177818
NM_030867	Nfkbib	nuclear factor of kappa light polypeptide gene enhancer in B-cells inhibitor, beta (Nfkbib), mRNA	1.80133	0.225916	0.00022638	1.55418	0.209829	0.00476495
NM_001007706	Trmt61a	tRNA methyltransferase 61 homolog A (S. cerevisiae) (Trmt61a), mRNA	1.77756	0.207784	0.00022638	1.55543	0.369688	0.000336763
NM_001127572	Gpn1	GPN-loop GTPase 1 (Gpn1), mRNA	1.52577	0.103781	0.00194911	1.5557	0.0966176	0.000177818
NM_001031640	Eif3b	eukaryotic translation initiation factor 3, subunit B (Eif3b), mRNA	1.65941	0.0946539	0.00022638	1.55692	0.139861	0.000177818
NM_001014145	Cdyl	chromodomain protein, Y-like (Cdyl), mRNA	2.50701	0.237613	0.00022638	1.55759	0.104523	0.0133478
NM_001013984	Npl	N-acetylneuraminate pyruvate lyase (Npl), mRNA	2.05364	0.446118	0.00061643	1.5585	0.164744	0.000490679
NM_001037187	Txlng	taxilin gamma (Txlng), mRNA	1.87858	0.457686	0.0013047	1.56367	0.1406	0.0065479
NM_001079894	Plekha1	pleckstrin homology domain containing, family A (phosphoinositide binding specific) member 1 (Plekha1), mRNA	1.5079	0.11424	0.000971113	1.56375	0.133438	0.000177818
NM_001191585	Lonrf3	LON peptidase N-terminal domain and ring finger 3 (Lonrf3), mRNA	2.89883	0.589967	0.00022638	1.56378	0.203056	0.0117563
NM_001044241	Atl3	no definition	1.54739	0.0834	0.01134	1.56507	0.213044	0.0117563
NM_053458	Rab9a	RAB9A, member RAS oncogene family (Rab9a), mRNA	2.15702	0.312318	0.00022638	1.56557	0.0735255	0.000177818
NM_001105728	Nthl1	nth (endonuclease III)-like 1 (E.coli) (Nthl1), mRNA	1.73431	0.142232	0.026134	1.56762	0.173133	0.025952
NM_001025696	Yars	tyrosyl-tRNA synthetase (Yars), mRNA	1.8231	0.0977338	0.00022638	1.5684	0.148107	0.000177818
NM_001127659	Mars	methionyl-tRNA synthetase (Mars), mRNA	2.04401	0.130519	0.00022638	1.56897	0.0899835	0.000336763
NM_022539	Metap2	methionyl aminopeptidase 2 (Metap2), mRNA	1.80419	0.15729	0.00022638	1.57048	0.142726	0.000177818
NM_001105833	Phospho1	phosphatase, orphan 1 (Phospho1), mRNA	1.51469	0.332003	0.00113878	1.57158	0.382051	0.00120623
NM_001107465	Chd1	no definition	1.52534	0.143701	0.00146622	1.57295	0.12501	0.000177818
NM_001037773	Ccnjl	cyclin J-like (Ccnjl), mRNA	1.81393	0.683348	0.0232675	1.57585	0.221605	0.0155878
NM_001191704	Fndc3b	fibronectin type III domain containing 3B (Fndc3b), mRNA	1.93916	0.268593	0.00022638	1.57607	0.148232	0.00300103
NM_001109552	Srsf1	serine/arginine-rich splicing factor 1 (Srsf1), mRNA	1.5789	0.124557	0.00022638	1.57632	0.0861486	0.000177818
NM_001127545	Rnf139	ring finger protein 139 (Rnf139), mRNA	1.63524	0.148334	0.00022638	1.57731	0.132997	0.000177818
NM_001012154	Tbrg4	transforming growth factor beta regulator 4 (Tbrg4), mRNA	1.57363	0.0851088	0.00194911	1.58024	0.103028	0.000177818
NM_001107705	Wdr3	WD repeat domain 3 (Wdr3), mRNA	1.63925	0.0987404	0.00043076	1.58041	0.0597405	0.000177818
NM_001007689	Ciapin1	cytokine induced apoptosis inhibitor 1 (Ciapin1), mRNA	1.73768	0.102973	0.00022638	1.58063	0.169625	0.000336763
NM_001106480	Prpf40a	PRP40 pre-mRNA processing factor 40 homolog A (S. cerevisiae) (Prpf40a), mRNA	1.54953	0.182228	0.00061643	1.58218	0.0704845	0.000177818
NM_001191926	Ern1	endoplasmic reticulum to nucleus signaling 1 (Ern1), mRNA	1.51143	0.374922	0.0473024	1.58371	0.219886	0.0146307
NM_017279	Psma2	proteasome (prosome, macropain) subunit, alpha type 2 (Psma2), mRNA	1.52589	0.078037	0.00043076	1.58421	0.19425	0.000177818
NM_001005885	Dnajb13	DnaJ (Hsp40) homolog, subfamily B, member 13 (Dnajb13), mRNA	0.525576	0.122581	0.00590533	1.58503	0.259608	0.00959916
NM_001025422	Irak2	interleukin-1 receptor-associated kinase 2 (Irak2), mRNA	2.72168	0.297129	0.00022638	1.58647	0.188354	0.00263586
NM_173116	Sgpl1	sphingosine-1-phosphate lyase 1 (Sgpl1), mRNA	1.69109	0.187701	0.00022638	1.58657	0.216605	0.000177818
NM_053798	Sacm1l	SAC1 suppressor of actin mutations 1-like (yeast) (Sacm1l), mRNA	1.64487	0.139658	0.00022638	1.58685	0.143353	0.000177818
NM_001012169	Zfp143	zinc finger protein 143 (Zfp143), mRNA	1.58542	0.080207	0.00695572	1.58716	0.0507854	0.00324133
NM_012991	Npap60	nuclear pore associated protein (Npap60), mRNA	1.75509	0.207925	0.00022638	1.58783	0.149135	0.000177818
NM_053326	Pdlim5	PDZ and LIM domain 5 (Pdlim5), mRNA	1.54784	0.156592	0.0051008	1.58804	0.205032	0.000177818
NM_001135743	Wbscr22	Williams Beuren syndrome chromosome region 22 (Wbscr22), mRNA	1.66659	0.249589	0.00043076	1.58927	0.171928	0.00147737
NM_031773	Polr1b	polymerase (RNA) I polypeptide B (Polr1b), mRNA	1.91018	0.136383	0.00022638	1.58992	0.160615	0.000177818
NM_001270962; NM_001270963; NM_031739	Kcnd3	potassium voltage-gated channel, Shal-related subfamily, member 3 (Kcnd3), transcript variant 1, mRNA; potassium voltage-gated channel, Shal-related subfamily, member 3 (Kcnd3), transcript variant 2, mRNA; potassium voltage-gated channel, Shal-related subfamily, member 3 (Kcnd3), transcript variant 3, mRNA	1.54628	0.20543	0.00043076	1.59183	0.380121	0.000177818
NM_001100771	Esf1	ESF1, nucleolar pre-rRNA processing protein, homolog (S. cerevisiae) (Esf1), mRNA	1.62329	0.227392	0.00061643	1.5932	0.0735228	0.000177818
NM_001012184	Rbms1	RNA binding motif, single stranded interacting protein 1 (Rbms1), mRNA	1.55189	0.0917674	0.00719937	1.59458	0.19135	0.000177818
NM_001108886	Polr2d	polymerase (RNA) II (DNA directed) polypeptide D (Polr2d), mRNA	1.89284	0.193493	0.00043076	1.59513	0.149217	0.00225528
NM_031122	St13	suppression of tumorigenicity 13 (St13), mRNA	1.50278	0.193727	0.00022638	1.59623	0.14012	0.000177818
NM_001134979	Ezh2	enhancer of zeste 2 polycomb repressive complex 2 subunit (Ezh2), mRNA	2.11794	0.310324	0.00061643	1.59681	0.26214	0.00300103
NM_001025710	Fam126b	family with sequence similarity 126, member B (Fam126b), mRNA	2.17225	0.425438	0.00022638	1.59765	0.101452	0.00665561
NM_001108995	Zfp26	zinc finger protein 26 (Zfp26), mRNA	1.63642	0.208547	0.00043076	1.59939	0.109936	0.00199853
NM_001007705	Ubr7	ubiquitin protein ligase E3 component n-recognin 7 (putative) (Ubr7), mRNA	1.5829	0.126836	0.00022638	1.60193	0.0788812	0.000177818
NM_001106423	Mecom	MDS1 and EVI1 complex locus (Mecom), mRNA	0.57123	0.162048	0.00931371	1.60248	0.202021	0.00263586
NM_001191661	Urb1	URB1 ribosome biogenesis 1 homolog (S. cerevisiae) (Urb1), mRNA	1.85379	0.118813	0.00022638	1.60341	0.201309	0.000177818
NM_024486	Acvr1	activin A receptor, type I (Acvr1), mRNA	1.71269	0.297525	0.00022638	1.60354	0.132325	0.000490679
NM_012815	Gclc	glutamate-cysteine ligase, catalytic subunit (Gclc), mRNA	2.10542	0.134012	0.00022638	1.60367	0.092947	0.000177818
NM_001105926	Dhx37	DEAH (Asp-Glu-Ala-His) box polypeptide 37 (Dhx37), mRNA	1.73888	0.185151	0.00022638	1.60413	0.198568	0.000336763
NM_001166300; NM_213567	Znrd1	zinc ribbon domain containing 1 (Znrd1), transcript variant 1, mRNA; zinc ribbon domain containing 1 (Znrd1), transcript variant 2, mRNA	1.75164	0.262277	0.00210998	1.60468	0.207449	0.00698168
NM_001106116	Mrpl32	mitochondrial ribosomal protein L32 (Mrpl32), mRNA	1.91549	0.183088	0.00043076	1.60481	0.281132	0.00453705
NM_012722	Eln	elastin (Eln), mRNA	1.51055	0.132877	0.0144403	1.6053	0.106661	0.000781969
NM_001106763	Asnsd1	asparagine synthetase domain containing 1 (Asnsd1), mRNA	1.68484	0.100372	0.00022638	1.60535	0.198253	0.000177818
NM_001108319	Rabl3	RAB, member of RAS oncogene family-like 3 (Rabl3), mRNA	1.52925	0.0753425	0.0174553	1.60543	0.110874	0.00275652
NM_001044275	Elovl1	ELOVL fatty acid elongase 1 (Elovl1), mRNA	1.69556	0.224841	0.00022638	1.60592	0.156357	0.000177818
NM_001115023	Ddx49	DEAD (Asp-Glu-Ala-Asp) box polypeptide 49 (Ddx49), mRNA	1.53516	0.0715658	0.00242442	1.60619	0.107693	0.000177818
NM_001191597	Dhx15	DEAH (Asp-Glu-Ala-His) box helicase 15 (Dhx15), mRNA	1.60604	0.100405	0.00022638	1.60645	0.123493	0.000177818
NM_001014073	Fam98a	family with sequence similarity 98, member A (Fam98a), mRNA	1.5009	0.0735446	0.00272441	1.60665	0.114973	0.000177818
NM_001077231	Ttc39c	hypothetical protein LOC686179 (MGC125239), mRNA	1.50566	0.26997	0.0075854	1.60781	0.242117	0.00120623
NM_001030038	Zfp518a	zinc finger protein 518A (Zfp518a), mRNA	1.83341	0.420646	0.0013047	1.60815	0.231759	0.00441444
NM_001014036	Larp1b	La ribonucleoprotein domain family, member 1B (Larp1b), mRNA	1.59274	0.141199	0.00043076	1.6097	0.244296	0.000177818
NM_001011910	Lap3	leucine aminopeptidase 3 (Lap3), mRNA	1.62312	0.454977	0.00022638	1.61119	0.227347	0.000177818
NM_001009669	Uba5	ubiquitin-like modifier activating enzyme 5 (Uba5), mRNA	1.85421	0.121033	0.00022638	1.61167	0.185008	0.000177818
NM_001108753	Uhrf1bp1l	UHRF1 binding protein 1-like (Uhrf1bp1l), mRNA	2.01732	0.139729	0.00022638	1.6123	0.127574	0.000177818
NM_001107295	Oxnad1	oxidoreductase NAD-binding domain containing 1 (Oxnad1), mRNA	1.63291	0.0471151	0.0420198	1.6127	0.128335	0.0422217
NM_001007707	Fam203a	family with sequence similarity 203, member A (Fam203a), mRNA	1.58925	0.154006	0.00162725	1.61277	0.14692	0.000490679
NM_001024761	Lrrfip2	leucine rich repeat (in FLII) interacting protein 2 (Lrrfip2), mRNA	2.04504	0.131827	0.00022638	1.61297	0.136359	0.000177818
NM_001037353	Etv6	ets variant 6 (Etv6), mRNA	1.58415	0.156267	0.0251207	1.61297	0.0893135	0.0109438
NM_017314	Ubc	ubiquitin C (Ubc), mRNA	1.56829	0.0661146	0.00022638	1.61431	0.0833495	0.000177818
NM_001039037	Zdhhc13	zinc finger, DHHC-type containing 13 (Zdhhc13), mRNA	1.51281	0.194594	0.00387532	1.61447	0.2387	0.000177818
NM_001039036; NM_001135015	Gabpb1	GA binding protein transcription factor, beta subunit 1 (Gabpb1), mRNA; GA binding protein transcription factor, beta subunit 1-like (Gabpb1l), mRNA	1.61639	0.115331	0.00113878	1.61635	0.0947737	0.000177818
NM_001108800	Klf7	Kruppel-like factor 7 (ubiquitous) (Klf7), mRNA	1.57163	0.274201	0.00043076	1.61689	0.170116	0.000177818
NM_012831	Cebpg	CCAAT/enhancer binding protein (C/EBP), gamma (Cebpg), mRNA	1.81869	0.0595901	0.00022638	1.62186	0.0665776	0.000336763
NM_001107424	Slc7a6	solute carrier family 7 (amino acid transporter light chain, y+L system), member 6 (Slc7a6), mRNA	1.83491	0.231454	0.00022638	1.62223	0.127455	0.000177818
NM_001108742	Slc41a2	solute carrier family 41 (magnesium transporter), member 2 (Slc41a2), mRNA	1.58483	0.17607	0.00022638	1.62356	0.15753	0.000177818
NM_001107824	Ddx31	DEAD (Asp-Glu-Ala-Asp) box polypeptide 31 (Ddx31), mRNA	1.54747	0.145907	0.0163747	1.62457	0.131424	0.00199853
NM_001108325	Med15	mediator complex subunit 15 (Med15), mRNA	2.00159	0.136818	0.00022638	1.62683	0.0614219	0.000177818
NM_001107350	Ripk1	receptor (TNFRSF)-interacting serine-threonine kinase 1 (Ripk1), mRNA	1.90597	0.20926	0.00022638	1.62708	0.105549	0.000177818
NM_001173554	Mios	missing oocyte, meiosis regulator, homolog (Drosophila) (Mios), mRNA	1.63236	0.167157	0.00061643	1.62752	0.128602	0.000781969
NM_001109121	Stam	signal transducing adaptor molecule (SH3 domain and ITAM motif) 1 (Stam), mRNA	1.9285	0.0555742	0.00022638	1.62864	0.0596322	0.000177818
NM_053773	Tjp2	tight junction protein 2 (Tjp2), mRNA	1.90986	0.525788	0.00022638	1.63164	0.207004	0.000177818
NM_001108367	Smek2	SMEK homolog 2, suppressor of mek1 (Dictyostelium) (Smek2), mRNA	1.87927	0.210591	0.00022638	1.63258	0.0551492	0.000177818
NM_001107718; NM_001134856	Cdc14a	cell division cycle 14A (Cdc14a), transcript variant 2, mRNA; cell division cycle 14A (Cdc14a), transcript variant 1, mRNA	1.75847	0.18609	0.00287509	1.63303	0.136315	0.00275652
NM_001100900	Ss18	synovial sarcoma translocation, Chromosome 18 (Ss18), mRNA	1.62747	0.155934	0.00022638	1.63523	0.167437	0.000177818
NM_001037179	Lrrc8c	leucine rich repeat containing 8 family, member C (Lrrc8c), mRNA	1.55016	0.345847	0.00387532	1.63537	0.35421	0.000336763
NM_001008381	Ube2f	ubiquitin-conjugating enzyme E2F (putative) (Ube2f), mRNA	1.64495	0.19836	0.00061643	1.63796	0.15595	0.000336763
NM_001025732	Nop56	NOP56 ribonucleoprotein (Nop56), mRNA	1.90744	0.187769	0.00496718	1.63857	0.177257	0.00917227
NM_001014033	Sept10	septin 10 (Sept10), mRNA	1.60368	0.204947	0.040772	1.6391	0.165498	0.00708744
NM_022602	Pim3	Pim-3 proto-oncogene, serine/threonine kinase (Pim3), mRNA	1.7513	0.17933	0.00022638	1.6392	0.083015	0.000177818
NM_001271233	RGD1308428	similar to RIKEN cDNA 4931406P16 (RGD1308428), mRNA	1.52345	0.150055	0.00061643	1.64045	0.135672	0.000177818
NM_031803	Gmeb2	glucocorticoid modulatory element binding protein 2 (Gmeb2), mRNA	1.91119	0.382565	0.00022638	1.64117	0.174657	0.00429926
NM_021843; NM_021844	Kitlg	KIT ligand (Kitlg), transcript variant 1, mRNA; KIT ligand (Kitlg), transcript variant 2, mRNA	0.53314	0.0277872	0.00022638	1.64161	0.175255	0.000177818
NM_001107566	Tpcn2	two pore segment channel 2 (Tpcn2), mRNA	2.48299	0.345596	0.00022638	1.64365	0.359444	0.000781969
NM_001107790	Tpx2	TPX2, microtubule-associated (Tpx2), mRNA	0.487989	0.0954009	0.00022638	1.64522	0.241073	0.0178922
NM_001011979	Tardbp	TAR DNA binding protein (Tardbp), mRNA	1.83431	0.10187	0.00022638	1.6454	0.0972995	0.000177818
NM_001007641	Rnd3	Rho family GTPase 3 (Rnd3), mRNA	1.93865	0.219915	0.00022638	1.64605	0.30024	0.000177818
NM_053917	Inpp4b	inositol polyphosphate-4-phosphatase, type II (Inpp4b), mRNA	3.82042	1.15481	0.00022638	1.64605	0.491753	0.00676718
NM_172045	Ppp1r14b	protein phosphatase 1, regulatory (inhibitor) subunit 14B (Ppp1r14b), mRNA	1.7126	0.236189	0.00022638	1.64874	0.0949537	0.000177818
NM_001106685	Csf3r	colony stimulating factor 3 receptor (granulocyte) (Csf3r), mRNA	1.66068	0.259954	0.0298368	1.64888	0.25854	0.00510868
NM_001192004	Rps6ka3	ribosomal protein S6 kinase polypeptide 3 (Rps6ka3), mRNA	1.84235	0.300333	0.00022638	1.65003	0.241261	0.000177818
NM_001047099	Ythdf2	YTH domain family, member 2 (Ythdf2), mRNA	1.50068	0.0479531	0.00146622	1.65018	0.0913392	0.000177818
NM_001109344	Dok5	docking protein 5 (Dok5), mRNA	3.22232	0.400906	0.00022638	1.65049	0.328443	0.00263586
NM_053466	Jak1	Janus kinase 1 (Jak1), mRNA	1.59733	0.100337	0.00022638	1.65334	0.116062	0.000177818
NM_001107084	Bcl6	B-cell CLL/lymphoma 6 (Bcl6), mRNA	2.53918	0.500498	0.00022638	1.65388	0.14324	0.000177818
NM_001109416	Cd3eap	CD3e molecule, epsilon associated protein (Cd3eap), mRNA	2.3878	0.398564	0.00113878	1.65601	0.174039	0.0137586
NM_001105837	Eif1	eukaryotic translation initiation factor 1 (Eif1), mRNA	1.53446	0.0741116	0.00022638	1.65672	0.106607	0.000177818
NM_001007640	Ints12	integrator complex subunit 12 (Ints12), mRNA	1.74083	0.311656	0.00576981	1.65786	0.40391	0.0107372
NM_017235	Hsd17b7	hydroxysteroid (17-beta) dehydrogenase 7 (Hsd17b7), mRNA	1.98014	0.244533	0.00022638	1.65788	0.22467	0.0365316
NM_001107248	Vcl	vinculin (Vcl), mRNA	1.6155	0.210471	0.00043076	1.65847	0.219053	0.000177818
NM_001106613	Ppp4r2	protein phosphatase 4, regulatory subunit 2 (Ppp4r2), mRNA	1.52019	0.0953012	0.00043076	1.65887	0.0991197	0.000177818
NM_001108179	Stag1	stromal antigen 1 (Stag1), mRNA	1.52058	0.0975637	0.00330517	1.65971	0.117564	0.000177818
NM_001164142; NM_001164143; NM_020543	Cnr2	no definition; no definition; cannabinoid receptor 2 (macrophage) (Cnr2), transcript variant 3, mRNA	2.6435	0.744636	0.00022638	1.66099	0.245954	0.000177818
NM_001100968	Cfap52	WD repeat domain 16 (Wdr16), mRNA	0.481701	0.0955472	0.00429663	1.66107	0.555172	0.0104224
NM_001011980	Ppan	peter pan homolog (Drosophila) (Ppan), mRNA	1.92637	0.213563	0.00022638	1.66108	0.176064	0.000177818
NM_001002819	Gfpt2	glutamine-fructose-6-phosphate transaminase 2 (Gfpt2), mRNA	1.97743	0.358533	0.00146622	1.66115	0.27034	0.0113542
NM_001106835	Bnip2	BCL2/adenovirus E1B interacting protein 2 (Bnip2), mRNA	1.56614	0.142505	0.00549956	1.66133	0.195838	0.000177818
NM_001108632	Rpia	ribose 5-phosphate isomerase A (Rpia), mRNA	1.55999	0.214251	0.0129818	1.66285	0.125914	0.00134388
NM_138856	Dnajc21	DnaJ (Hsp40) homolog, subfamily C, member 21 (Dnajc21), mRNA	0.662308	0.0953025	0.00373249	1.66312	0.323353	0.000637444
NM_001191107	Taf1b	TATA box binding protein (Tbp)-associated factor, RNA polymerase I, B (Taf1b), mRNA	1.55475	0.171126	0.0120579	1.6634	0.0744288	0.00487286
NM_001105755	Pkn2	protein kinase N2 (Pkn2), mRNA	1.57648	0.0941237	0.00043076	1.6645	0.0744943	0.000177818
NM_001271080	Shkbp1	Sh3kbp1 binding protein 1 (Shkbp1), mRNA	2.86912	0.84474	0.00022638	1.66577	0.251194	0.000177818
NM_001135708	Urb2	URB2 ribosome biogenesis 2 homolog (S. cerevisiae) (Urb2), mRNA	1.51664	0.137105	0.0116947	1.66804	0.247077	0.00174087
NM_012999	Pcsk6	proprotein convertase subtilisin/kexin type 6 (Pcsk6), mRNA	1.59567	0.320281	0.00061643	1.66832	0.242235	0.000177818
NM_001107137	Tyw1	tRNA-yW synthesizing protein 1 homolog (S. cerevisiae) (Tyw1), mRNA	1.79277	0.153373	0.00022638	1.66833	0.162864	0.000177818
NM_001105710	Cad	carbamoyl-phosphate synthetase 2, aspartate transcarbamylase, and dihydroorotase (Cad), mRNA	2.64182	0.207841	0.00022638	1.67103	0.10786	0.000177818
NM_001008372	Papd4	PAP associated domain containing 4 (Papd4), mRNA	1.79036	0.280852	0.00043076	1.67139	0.0987143	0.000177818
NM_001108871	Kctd9	potassium channel tetramerization domain containing 9 (Kctd9), mRNA	1.58102	0.136904	0.00443649	1.67352	0.24848	0.000177818
NM_001135039	Utp18	UTP18 small subunit (SSU) processome component homolog (yeast) (Utp18), mRNA	1.77607	0.139127	0.00022638	1.67368	0.165571	0.000177818
NM_001107935	Dcaf10	DDB1 and CUL4 associated factor 10 (Dcaf10), mRNA	1.73777	0.187848	0.00061643	1.67411	0.146547	0.000637444
NM_001172089	Gemin5	gem (nuclear organelle) associated protein 5 (Gemin5), mRNA	1.81151	0.16187	0.00022638	1.67529	0.215529	0.000177818
NM_001014143	Eri1	exoribonuclease 1 (Eri1), mRNA	1.84603	0.156061	0.00022638	1.67689	0.161125	0.000177818
NM_001009694	LOC314140	ribose-phosphate pyrophosphokinase I -like (LOC314140), mRNA	2.05522	0.29081	0.00079891	1.67918	0.0761049	0.000781969
NM_001025272	Pgam5	phosphoglycerate mutase family member 5 (Pgam5), mRNA	1.77446	0.125779	0.00022638	1.67956	0.16767	0.000177818
NM_001108778	Rrp9	ribosomal RNA processing 9, small subunit (SSU) processome component, homolog (yeast) (Rrp9), mRNA	1.72614	0.174287	0.00022638	1.67986	0.147156	0.000177818
NM_022402	Rplp0	ribosomal protein, large, P0 (Rplp0), mRNA	1.53712	0.183754	0.00022638	1.68046	0.0881188	0.000177818
NM_001191917	Btaf1	BTAF1 RNA polymerase II, B-TFIID transcription factor-associated, 170kDa (Btaf1), mRNA	2.27957	0.231981	0.00022638	1.68067	0.127215	0.000177818
NM_001107996	Klhl21	kelch-like family member 21 (Klhl21), mRNA	2.34902	0.372254	0.00022638	1.68074	0.135193	0.000177818
NM_053867	Tpt1	tumor protein, translationally-controlled 1 (Tpt1), mRNA	1.6578	0.160667	0.00022638	1.68135	0.101978	0.000177818
NM_053453	Rgs2	regulator of G-protein signaling 2 (Rgs2), mRNA	2.96611	0.633625	0.00022638	1.68259	0.806589	0.00225528
NM_001130583	Parvg	parvin, gamma (Parvg), mRNA	1.67817	0.378641	0.0199737	1.68465	0.396435	0.00544073
NM_001105841	Ptrf	polymerase I and transcript release factor (Ptrf), mRNA	2.23265	0.617903	0.00022638	1.6857	0.189585	0.000177818
NM_001024250	Bop1	block of proliferation 1 (Bop1), mRNA	1.68021	0.119908	0.00022638	1.68621	0.188035	0.000177818
NM_001105950	Slc35f5	solute carrier family 35, member F5 (Slc35f5), mRNA	1.65375	0.181987	0.00061643	1.68827	0.191343	0.000177818
NM_001048043	Tmem230	transmembrane protein 230 (Tmem230), mRNA	1.56534	0.118149	0.00079891	1.69042	0.102036	0.000177818
NM_001039033	Actl6a	actin-like 6A (Actl6a), mRNA	1.7778	0.300855	0.0323256	1.69159	0.214266	0.00287837
NM_001108022	RGD1304624	similar to RIKEN cDNA 2700097O09 (RGD1304624), mRNA	2.52901	0.68283	0.00344969	1.69255	0.29218	0.0326229
NM_001129880	Lbh	limb bud and heart development (Lbh), mRNA	3.54904	1.7718	0.00022638	1.69453	0.217405	0.000177818
NM_022225	Htr1b	5-hydroxytryptamine (serotonin) receptor 1B, G protein-coupled (Htr1b), mRNA	2.90545	0.688666	0.00022638	1.69481	0.47988	0.000781969
NM_001007739	Sar1a	secretion associated, Ras related GTPase 1A (Sar1a), mRNA	1.56583	0.0647363	0.00022638	1.69759	0.108616	0.000177818
NM_001025119	Plekho1	pleckstrin homology domain containing, family O member 1 (Plekho1), mRNA	0.645071	0.044342	0.00079891	1.69824	0.197916	0.000177818
NM_001135667	Wdr4	WD repeat domain 4 (Wdr4), mRNA	1.80922	0.271218	0.00330517	1.69864	0.154557	0.00312475
NM_012749	Ncl	nucleolin (Ncl), mRNA	1.75112	0.156423	0.00022638	1.69956	0.101944	0.000177818
NM_001012087	March7	membrane-associated ring finger (C3HC4) 7, E3 ubiquitin protein ligase (March7), mRNA	1.62324	0.201684	0.00022638	1.7016	0.107776	0.000177818
NM_019312	Itpkb	no definition	2.02079	0.445385	0.00022638	1.70229	0.403823	0.000177818
NM_001014792	Kpna3	karyopherin alpha 3 (Kpna3), mRNA	1.51496	0.202061	0.00113878	1.70332	0.208345	0.000177818
NM_001012179	Fxr1	no definition	1.50896	0.110625	0.00344969	1.70357	0.123333	0.000177818
NM_030846	Grb2	growth factor receptor bound protein 2 (Grb2), mRNA	1.8589	0.141337	0.00022638	1.70412	0.215015	0.000177818
NM_001108592	Snrpb2	small nuclear ribonucleoprotein polypeptide B'' (Snrpb2), mRNA	1.59149	0.119942	0.00272441	1.70447	0.146655	0.000177818
NM_052981	Ccnh	cyclin H (Ccnh), mRNA	1.80423	0.172511	0.00022638	1.70575	0.230159	0.000177818
NM_001106963	Eif1ax	eukaryotic translation initiation factor 1A, X-linked (Eif1ax), mRNA	1.52838	0.142638	0.00022638	1.70607	0.140433	0.000177818
NM_001012051	Zfp367	zinc finger protein 367 (Zfp367), mRNA	2.21427	0.290917	0.00022638	1.70664	0.216899	0.000177818
NM_001107995	Phf13	PHD finger protein 13 (Phf13), mRNA	1.97439	0.633531	0.00022638	1.70685	0.243456	0.000177818
NM_001012036	Utp3	UTP3, small subunit (SSU) processome component, homolog (S. cerevisiae) (Utp3), mRNA	1.89129	0.0639971	0.00022638	1.7076	0.213238	0.000177818
NM_053661	Gng12	guanine nucleotide binding protein (G protein), gamma 12 (Gng12), mRNA	1.682	0.268178	0.0013047	1.70761	0.201332	0.000177818
NM_001004279	Ppid	peptidylprolyl isomerase D (Ppid), mRNA	1.56224	0.140118	0.00043076	1.70802	0.213416	0.000177818
NM_001271283	Casc4	cancer susceptibility candidate 4 (Casc4), mRNA	1.66706	0.186481	0.00022638	1.70936	0.0872261	0.000177818
NM_001106391	Rpf2	ribosome production factor 2 homolog (S. cerevisiae) (Rpf2), mRNA	1.5765	0.189868	0.00316273	1.70975	0.133207	0.000177818
NM_001184973	Oscar	osteoclast associated, immunoglobulin-like receptor (Oscar), mRNA	6.42635	3.45479	0.00210998	1.71135	0.251265	0.0125814
NM_133608	Slco4a1	solute carrier organic anion transporter family, member 4a1 (Slco4a1), mRNA	2.89552	0.727258	0.000971113	1.71265	0.36542	0.0344293
NM_001015026	Tspan12	tetraspanin 12 (Tspan12), mRNA	1.52314	0.106098	0.00079891	1.71317	0.109931	0.000177818
NM_001006958	Sdad1	SDA1 domain containing 1 (Sdad1), mRNA	1.95024	0.118004	0.00022638	1.71328	0.193517	0.000490679
NM_031723	Sec11a	SEC11 homolog A (S. cerevisiae) (Sec11a), mRNA	1.50012	0.181165	0.00429663	1.71385	0.127133	0.000177818
NM_001191753	Rassf8	Ras association (RalGDS/AF-6) domain family (N-terminal) member 8 (Rassf8), mRNA	1.62924	0.266875	0.010389	1.71499	0.445222	0.00225528
NM_001039338	Zdhhc5	zinc finger, DHHC-type containing 5 (Zdhhc5), mRNA	1.64629	0.257102	0.00022638	1.71593	0.0925963	0.000177818
NM_001110055	RGD1564664	no definition	2.25743	0.420414	0.00022638	1.7174	0.380394	0.000177818
NM_138873	Nbn	nibrin (Nbn), mRNA	1.72315	0.242881	0.00022638	1.72024	0.127745	0.000177818
NM_001107674	Naa15	N(alpha)-acetyltransferase 15, NatA auxiliary subunit (Naa15), mRNA	1.61652	0.168389	0.00022638	1.72247	0.102515	0.000177818
NM_001017932	Wdr55	no definition	1.53786	0.144863	0.0250169	1.72553	0.109613	0.00275652
NM_001191548	Ddx54	DEAD (Asp-Glu-Ala-Asp) box polypeptide 54 (Ddx54), mRNA	1.69979	0.276249	0.00022638	1.72693	0.22132	0.000177818
NM_001083624	Pds5a	PDS5, regulator of cohesion maintenance, homolog A (S. cerevisiae) (Pds5a), mRNA	1.88349	0.139619	0.00022638	1.72703	0.233004	0.000177818
NM_001134417	Rbbp8	retinoblastoma binding protein 8 (Rbbp8), mRNA	1.78627	0.290193	0.00022638	1.72747	0.094715	0.000177818
NM_001134703	Iffo2	no definition	2.19096	0.527389	0.00022638	1.72755	0.144405	0.00300103
NM_001108183	Manf	no definition	1.66248	0.155157	0.00061643	1.7295	0.176393	0.000177818
NM_173125	Pdlim7	PDZ and LIM domain 7 (Pdlim7), mRNA	2.03089	0.178924	0.00022638	1.73114	0.186598	0.000177818
NM_199410	Wdr12	WD repeat domain 12 (Wdr12), mRNA	1.6043	0.0456644	0.00061643	1.73158	0.255429	0.000177818
NM_021740	Ptma	prothymosin alpha (Ptma), mRNA	2.29358	0.127771	0.00022638	1.73517	0.116883	0.000177818
NM_053310	Homer3	homer homolog 3 (Drosophila) (Homer3), mRNA	3.29185	0.571388	0.00022638	1.73544	0.168003	0.000177818
NM_001025402	Umps	uridine monophosphate synthetase (Umps), mRNA	1.52219	0.0375039	0.00302282	1.73567	0.261095	0.000177818
NM_001029917	Memo1	mediator of cell motility 1 (Memo1), mRNA	1.56203	0.148394	0.00287509	1.73631	0.0800191	0.000177818
NM_001108887	Sft2d3	SFT2 domain containing 3 (Sft2d3), mRNA	1.65333	0.111495	0.0171366	1.73738	0.226946	0.00813195
NM_199114	Fgfrl1	fibroblast growth factor receptor-like 1 (Fgfrl1), mRNA	1.63288	0.411932	0.0013047	1.7387	0.158522	0.000177818
NM_001169116	Elmsan1	similar to transcriptional regulating protein 132 (RGD1306119), mRNA	1.56292	0.225107	0.00146622	1.73963	0.0862399	0.000177818
NM_031065	Rpl10a	ribosomal protein L10A (Rpl10a), mRNA	1.54305	0.175516	0.00022638	1.73978	0.101386	0.000177818
NM_139115	Coro6	coronin 6 (Coro6), mRNA	1.88515	0.348715	0.00022638	1.74026	0.498485	0.000177818
NM_053475	Ptp4a2	no definition	1.59783	0.108154	0.00022638	1.74244	0.114374	0.000177818
NM_001025635; NM_001142949	Nars	asparaginyl-tRNA synthetase (Nars), transcript variant 1, mRNA; asparaginyl-tRNA synthetase (Nars), transcript variant 2, mRNA	1.56655	0.0903491	0.00022638	1.74368	0.140233	0.000177818
NM_001037644	Ccdc130	coiled-coil domain containing 130 (Ccdc130), mRNA	1.66031	0.335868	0.00162725	1.74524	0.428751	0.000177818
NM_022951	Ppp1r10	no definition	1.87583	0.162562	0.00022638	1.74529	0.0933917	0.000177818
NM_001008303	Snrpa	small nuclear ribonucleoprotein polypeptide A (Snrpa), mRNA	1.9719	0.0432728	0.00022638	1.74577	0.238286	0.000177818
NM_001039197	Tor1b	torsin family 1, member B (Tor1b), mRNA	1.77122	0.113334	0.00022638	1.7463	0.133422	0.000177818
NM_001014002	Mak16	MAK16 homolog (S. cerevisiae) (Mak16), mRNA	1.94532	0.186824	0.00113878	1.748	0.150466	0.000490679
NM_001009405	Arhgap29	Rho GTPase activating protein 29 (Arhgap29), mRNA	1.54579	0.1519	0.00415433	1.74863	0.265478	0.000177818
NM_031074	Nup98	nucleoporin 98 (Nup98), mRNA	1.58556	0.176304	0.00022638	1.74881	0.0775929	0.000177818
NM_001113783	Golt1b	golgi transport 1B (Golt1b), mRNA	1.81669	0.194036	0.00022638	1.74908	0.216487	0.000177818
NM_017269	Ptprj	no definition	2.15708	0.19593	0.00022638	1.75086	0.264491	0.000177818
NM_138529	Nav2	neuron navigator 2 (Nav2), mRNA	2.73202	0.573047	0.00022638	1.75133	0.130041	0.000177818
NM_001011933	Far1	fatty acyl CoA reductase 1 (Far1), mRNA	1.61484	0.138556	0.00043076	1.75362	0.166407	0.000177818
NM_001034150	Srpr	signal recognition particle receptor ('docking protein') (Srpr), mRNA	1.5102	0.0500839	0.00113878	1.75449	0.118619	0.000177818
NM_022399	Calr	calreticulin (Calr), mRNA	1.51279	0.0871472	0.00043076	1.75465	0.161213	0.000177818
NM_001108808	Eif4e2	eukaryotic translation initiation factor 4E family member 2 (Eif4e2), mRNA	1.54272	0.195226	0.0105117	1.75557	0.222575	0.000637444
NM_001108102	Xpot	exportin, tRNA (Xpot), mRNA	1.5099	0.0870986	0.00061643	1.75616	0.123614	0.000177818
NM_001107588	Chuk	conserved helix-loop-helix ubiquitous kinase (Chuk), mRNA	1.95399	0.245101	0.00022638	1.7579	0.123874	0.000177818
NM_016999	Cyp4b1	cytochrome P450, family 4, subfamily b, polypeptide 1 (Cyp4b1), mRNA	5.07543	0.779438	0.0154776	1.76015	0.244915	0.0427882
NM_001106040	Nop9	NOP9 nucleolar protein (Nop9), mRNA	2.20004	0.300622	0.00022638	1.76105	0.0999448	0.000490679
NM_031804	Cish	cytokine inducible SH2-containing protein (Cish), mRNA	2.161	0.633678	0.00061643	1.76145	0.339786	0.035216
NM_001011951	Sf3b4	splicing factor 3b, subunit 4 (Sf3b4), mRNA	1.52718	0.1121	0.00146622	1.76209	0.151973	0.000177818
NM_001271138	Rbm8a	RNA binding motif protein 8A (Rbm8a), mRNA	1.6545	0.0661351	0.00022638	1.76293	0.197309	0.000177818
NM_001106930	Efcab1	EF hand calcium binding domain 1 (Efcab1), mRNA	0.302805	0.110976	0.00043076	1.76361	0.755583	0.00263586
NM_001105789	Arhgef15	Rho guanine nucleotide exchange factor (GEF) 15 (Arhgef15), mRNA	1.59121	0.31015	0.0155855	1.7653	0.216095	0.000177818
NM_001109270	Fam110d	family with sequence similarity 110, member D (Fam110d), mRNA	1.81663	0.272096	0.00603845	1.76766	0.253735	0.00622982
NM_001170539	Stt3b	STT3B, subunit of the oligosaccharyltransferase complex (catalytic) (Stt3b), mRNA	1.57115	0.0688427	0.00022638	1.76805	0.117102	0.000177818
NM_001013152	Rcl1	RNA terminal phosphate cyclase-like 1 (Rcl1), mRNA	2.18615	0.154954	0.00022638	1.76878	0.248555	0.000177818
NM_001109434	Qsox2	quiescin Q6 sulfhydryl oxidase 2 (Qsox2), mRNA	1.54895	0.0869354	0.00079891	1.77022	0.172305	0.000177818
NM_001107879	Rybp	RING1 and YY1 binding protein (Rybp), mRNA	2.07097	0.159753	0.00022638	1.77195	0.148719	0.000177818
NM_001100474	Ccnf	cyclin F (Ccnf), mRNA	3.74369	0.82968	0.00022638	1.77226	0.157541	0.00533073
NM_057119	Tra2b	transformer 2 beta homolog (Drosophila) (Tra2b), mRNA	1.52783	0.0611037	0.00061643	1.77497	0.106544	0.000177818
NM_024373	Galnt1	polypeptide N-acetylgalactosaminyltransferase 1 (Galnt1), mRNA	1.88917	0.176478	0.00022638	1.77626	0.125071	0.000177818
NM_182736	Ccdc50	coiled-coil domain containing 50 (Ccdc50), mRNA	1.539	0.213927	0.0100266	1.77753	0.281848	0.0118609
NM_021662	Pold1	polymerase (DNA directed), delta 1, catalytic subunit (Pold1), mRNA	1.72047	0.411592	0.00719937	1.77765	0.110871	0.00092669
NM_001276712	Sfrp1	secreted frizzled-related protein 1 (Sfrp1), mRNA	1.67896	0.64288	0.0270787	1.77771	0.347227	0.00161011
NM_022297	Ddah1	dimethylarginine dimethylaminohydrolase 1 (Ddah1), mRNA	1.78299	0.102624	0.00022638	1.77807	0.315935	0.000177818
NM_019346	Slc14a1	solute carrier family 14 (urea transporter), member 1 (Slc14a1), mRNA	1.98701	0.358147	0.00022638	1.77817	0.270924	0.000177818
NM_001035001	Tmem69	transmembrane protein 69 (Tmem69), mRNA	1.52932	0.128927	0.00443649	1.77833	0.224851	0.000177818
NM_013031	Slc18a2	solute carrier family 18 (vesicular monoamine transporter), member 2 (Slc18a2), mRNA	1.56854	0.552606	0.0286631	1.77869	0.550341	0.000781969
NM_001172103	Pim2	pim-2 oncogene (Pim2), mRNA	2.26845	0.387844	0.00022638	1.77889	0.233467	0.000177818
NM_139253	Mcfd2	multiple coagulation factor deficiency 2 (Mcfd2), mRNA	1.56131	0.133739	0.00022638	1.77938	0.153475	0.000177818
NM_021587	Ltbp1	latent transforming growth factor beta binding protein 1 (Ltbp1), mRNA	4.4453	1.61637	0.00022638	1.78017	0.151461	0.00359968
NM_013130	Smad1	SMAD family member 1 (Smad1), mRNA	1.83464	0.0991411	0.00022638	1.783	0.0914561	0.000177818
NM_133589	Ppp6c	protein phosphatase 6, catalytic subunit (Ppp6c), mRNA	1.50325	0.126281	0.00162725	1.78376	0.121741	0.000177818
NM_001108834	Stac2	SH3 and cysteine rich domain 2 (Stac2), mRNA	1.81959	0.252034	0.00022638	1.78558	0.356731	0.000177818
NM_001276711	Nfkb1	nuclear factor of kappa light polypeptide gene enhancer in B-cells 1 (Nfkb1), mRNA	1.61518	0.0995131	0.00022638	1.786	0.10141	0.000177818
NM_001012197	Hsp90b1	heat shock protein 90, beta, member 1 (Hsp90b1), mRNA	1.51879	0.0511986	0.00022638	1.78639	0.172978	0.000177818
NM_053374	Il18bp	interleukin 18 binding protein (Il18bp), mRNA	2.05607	0.338927	0.0048338	1.78664	0.227333	0.00383322
NM_001135749	Cks1b	CDC28 protein kinase regulatory subunit 1B (Cks1b), mRNA	1.94454	0.171906	0.015708	1.78773	0.153393	0.00521889
NM_001033967; NM_030986	Ak2	adenylate kinase 2 (Ak2), transcript variant 2, mRNA; no definition	1.66876	0.156595	0.00359248	1.78794	0.144458	0.000177818
NM_001107545	Ipo7	importin 7 (Ipo7), mRNA	1.5672	0.0474684	0.00022638	1.78814	0.0999134	0.000177818
NM_178101	Plod3	procollagen-lysine, 2-oxoglutarate 5-dioxygenase 3 (Plod3), mRNA	1.65719	0.236432	0.00669036	1.78816	0.198895	0.000177818
NM_001270692; NM_001270693; NM_001270694; NM_022244	Arhgap17	Rho GTPase activating protein 17 (Arhgap17), transcript variant 1, mRNA; Rho GTPase activating protein 17 (Arhgap17), transcript variant 3, mRNA; no definition; Rho GTPase activating protein 17 (Arhgap17), transcript variant 2, mRNA	1.51921	0.224193	0.00931371	1.78961	0.165631	0.000177818
NM_001106450	Etv3	ets variant 3 (Etv3), mRNA	2.40301	0.767138	0.00022638	1.79224	0.219184	0.00134388
NM_001106042	Xpo4	exportin 4 (Xpo4), mRNA	1.60514	0.122499	0.000971113	1.79274	0.156767	0.000177818
NM_130432	Rps13	ribosomal protein S13 (Rps13), mRNA	1.61335	0.130103	0.00022638	1.79331	0.0916167	0.000177818
NM_053920	Trip10	no definition	1.72022	0.273764	0.00257971	1.79363	0.233873	0.000336763
NM_001107196	Atf6	activating transcription factor 6 (Atf6), mRNA	1.84544	0.0754014	0.00022638	1.79419	0.161965	0.000177818
NM_001004283	Eif3d	eukaryotic translation initiation factor 3, subunit D (Eif3d), mRNA	1.67648	0.0635135	0.00022638	1.79568	0.130844	0.000177818
NM_017074	Cth	cystathionine gamma-lyase (Cth), mRNA	5.18208	1.94176	0.00022638	1.79705	0.236858	0.000336763
NM_001044234	Osbpl9	oxysterol binding protein-like 9 (Osbpl9), mRNA	1.53871	0.0764659	0.00061643	1.79737	0.0934361	0.000177818
NM_001013881	Gatad2a	GATA zinc finger domain containing 2A (Gatad2a), mRNA	1.67002	0.201813	0.00022638	1.79945	0.116395	0.000177818
NM_001011915	Fermt2	fermitin family member 2 (Fermt2), mRNA	1.67319	0.112137	0.00022638	1.80055	0.20655	0.000177818
NM_001033923	Gimap8	GTPase, IMAP family member 8 (Gimap8), mRNA	1.95667	0.248675	0.00344969	1.80185	0.253321	0.001067
NM_001008277	Tbl3	transducin (beta)-like 3 (Tbl3), mRNA	1.52794	0.125439	0.00330517	1.80202	0.216186	0.000177818
NM_138881	Rsad2	radical S-adenosyl methionine domain containing 2 (Rsad2), mRNA	2.00133	0.794659	0.00316273	1.80227	0.489839	0.00855655
NM_001012747	Nol12	nucleolar protein 12 (Nol12), mRNA	1.62701	0.223973	0.0115673	1.80627	0.134072	0.00225528
NM_001106375	Papss2	3'-phosphoadenosine 5'-phosphosulfate synthase 2 (Papss2), mRNA	3.76544	0.434094	0.00022638	1.80669	0.182361	0.000177818
NM_001006996	Ddx18	DEAD (Asp-Glu-Ala-Asp) box polypeptide 18 (Ddx18), mRNA	1.66525	0.0641346	0.00079891	1.80778	0.141177	0.000177818
NM_017063	Kpnb1	karyopherin (importin) beta 1 (Kpnb1), mRNA	1.6363	0.0769046	0.00022638	1.80785	0.124682	0.000177818
NM_020306	Adam17	ADAM metallopeptidase domain 17 (Adam17), mRNA	1.54303	0.242425	0.00178864	1.8099	0.115685	0.000177818
NM_001100692	Tnpo1	transportin 1 (Tnpo1), mRNA	1.71054	0.0653117	0.00022638	1.81128	0.189234	0.000177818
NM_001107744	Nup160	no definition	1.83318	0.115594	0.00061643	1.81461	0.140075	0.000177818
NM_001014157	Ltv1	LTV1 ribosome biogenesis factor (Ltv1), mRNA	1.61775	0.170066	0.00079891	1.81623	0.164453	0.000177818
NM_001108056	Papola	poly (A) polymerase alpha (Papola), mRNA	1.70557	0.155775	0.00022638	1.81632	0.168333	0.000177818
NM_017249	Esyt1	extended synaptotagmin-like protein 1 (Esyt1), mRNA	1.60102	0.219333	0.00061643	1.81795	0.118031	0.000177818
NM_001108549	Spata5	spermatogenesis associated 5 (Spata5), mRNA	2.24143	0.32515	0.00022638	1.81835	0.162878	0.000781969
NM_001136229	Trpm4	transient receptor potential cation channel, subfamily M, member 4 (Trpm4), mRNA	0.599098	0.0798039	0.00373249	1.82003	0.224978	0.00186885
NM_001107568	Tvp23b	trans-golgi network vesicle protein 23 homolog B (S. cerevisiae) (Tvp23b), mRNA	1.53444	0.113747	0.00316273	1.82244	0.208188	0.000177818
NM_001012147	Pxn	paxillin (Pxn), mRNA	2.57546	0.48265	0.00022638	1.82356	0.0785041	0.000177818
NM_001127379	Api5	apoptosis inhibitor 5 (Api5), mRNA	2.24101	0.150704	0.00022638	1.82471	0.131097	0.000177818
NM_001108134	Pus3	pseudouridylate synthase 3 (Pus3), mRNA	1.84955	0.106324	0.00061643	1.8261	0.179231	0.000336763
NM_001037765	Spryd4	SPRY domain containing 4 (Spryd4), mRNA	1.57313	0.15622	0.0141207	1.82663	0.208317	0.000490679
NM_001107206	Aff1	AF4/FMR2 family, member 1 (Aff1), mRNA	2.39116	0.267178	0.00022638	1.82675	0.108952	0.000177818
NM_001108052	Rin3	Ras and Rab interactor 3 (Rin3), mRNA	1.84834	0.480139	0.00457122	1.82698	0.298061	0.000336763
NM_053843	Fcgr2a	Fc fragment of IgG, low affinity IIa, receptor (Fcgr2a), mRNA	2.92961	0.999085	0.00022638	1.82747	0.420745	0.00287837
NM_031325	Ugdh	UDP-glucose 6-dehydrogenase (Ugdh), mRNA	2.08109	0.486635	0.00022638	1.82848	0.150084	0.000177818
NM_153724	Rcan1	regulator of calcineurin 1 (Rcan1), mRNA	2.23867	0.187831	0.00022638	1.83109	0.196047	0.000177818
NM_001037352	Eif6	eukaryotic translation initiation factor 6 (Eif6), mRNA	2.06785	0.224055	0.00022638	1.83196	0.204287	0.000177818
NM_181638	Tbx3	T-box 3 (Tbx3), mRNA	0.49311	0.05214	0.01134	1.83309	0.444107	0.00865918
NM_001105879	Arhgap31	Rho GTPase activating protein 31 (Arhgap31), mRNA	4.10175	1.37352	0.00022638	1.83355	0.212971	0.000177818
NM_001083115; NM_080396	Trpc4	transient receptor potential cation channel, subfamily C, member 4 (Trpc4), transcript variant beta, mRNA; transient receptor potential cation channel, subfamily C, member 4 (Trpc4), transcript variant alpha, mRNA	0.581243	0.102163	0.00162725	1.83397	1.3627	0.00336208
NM_001100762	Havcr2	hepatitis A virus cellular receptor 2 (Havcr2), mRNA	1.52817	0.515031	0.041512	1.83598	0.302606	0.000637444
NM_001108393	Zmiz1	zinc finger, MIZ-type containing 1 (Zmiz1), mRNA	3.61707	0.675408	0.00022638	1.8393	0.21795	0.000177818
NM_031086	Pros1	protein S (alpha) (Pros1), mRNA	1.83819	0.501599	0.00079891	1.84031	0.286584	0.000177818
NM_133601	Cblb	Cbl proto-oncogene B, E3 ubiquitin protein ligase (Cblb), mRNA	1.6241	0.297865	0.00162725	1.84045	0.160754	0.000177818
NM_001024306	Gar1	GAR1 ribonucleoprotein (Gar1), mRNA	2.32072	0.360211	0.00022638	1.84161	0.199692	0.000177818
NM_001109412	Haus3	HAUS augmin-like complex, subunit 3 (Haus3), mRNA	2.29931	0.389912	0.00022638	1.84286	0.226845	0.001067
NM_001006978	Sec13	SEC13 homolog (S. cerevisiae) (Sec13), mRNA	1.52508	0.113253	0.0013047	1.84436	0.204275	0.000177818
NM_001107336	Dok3	docking protein 3 (Dok3), mRNA	2.15026	0.936191	0.0286631	1.84868	0.424377	0.0126721
NM_031722	Tmed2	transmembrane emp24 domain trafficking protein 2 (Tmed2), mRNA	1.60479	0.118286	0.00022638	1.84888	0.110951	0.000177818
NM_001108143	Rbm7	no definition	1.67355	0.112419	0.00061643	1.84932	0.133221	0.000177818
NM_017087	Bgn	biglycan (Bgn), mRNA	3.0209	0.353827	0.00022638	1.85058	0.114731	0.000177818
NM_133571	Cdc25a	cell division cycle 25A (Cdc25a), mRNA	1.81536	0.382496	0.00079891	1.85626	0.249345	0.000177818
NM_001024778	Rad17	RAD17 homolog (S. pombe) (Rad17), mRNA	1.58872	0.184392	0.00330517	1.85691	0.219487	0.000177818
NM_001033681	Eif5a	eukaryotic translation initiation factor 5A (Eif5a), mRNA	1.56839	0.129743	0.00022638	1.85799	0.165677	0.000177818
NM_019206	Stk10	serine/threonine kinase 10 (Stk10), mRNA	2.09188	0.131805	0.00022638	1.86009	0.179968	0.000177818
NM_017361	Nup54	nucleoporin 54 (Nup54), mRNA	1.53633	0.0687658	0.00782523	1.8608	0.156839	0.000177818
NM_053604	Mgat2	mannosyl (alpha-1,6-)-glycoprotein beta-1,2-N-acetylglucosaminyltransferase (Mgat2), mRNA	1.66662	0.125626	0.00022638	1.86166	0.130276	0.000177818
NM_001109247	Arhgap25	Rho GTPase activating protein 25 (Arhgap25), mRNA	1.88054	0.313538	0.00022638	1.86234	0.263477	0.000177818
NM_001079700	Cdc42ep1	CDC42 effector protein (Rho GTPase binding) 1 (Cdc42ep1), mRNA	2.01767	0.271691	0.00022638	1.86298	0.26848	0.000177818
NM_001011901	Hsph1	heat shock 105/110 protein 1 (Hsph1), mRNA	2.72814	0.0725805	0.00022638	1.86301	0.353585	0.000177818
NM_172222	C2	complement component 2 (C2), mRNA	1.50443	0.31939	0.0187238	1.86399	0.412515	0.000177818
NM_001130540	Ext1	no definition	1.57979	0.111992	0.00022638	1.86499	0.167681	0.000177818
NM_031107	Rps6ka1	ribosomal protein S6 kinase, polypeptide A1 (Rps6ka1), mRNA	1.63588	0.311592	0.00146622	1.86658	0.354639	0.000177818
NM_172323	Has1	hyaluronan synthase 1 (Has1), mRNA	4.06298	1.02256	0.00022638	1.86773	0.371378	0.0445598
NM_001011911	Lyar	Ly1 antibody reactive (Lyar), mRNA	1.85768	0.19206	0.00043076	1.86983	0.109126	0.000177818
NM_001134873	Ctps1	CTP synthase 1 (Ctps1), mRNA	1.64652	0.0927707	0.00022638	1.86988	0.1102	0.000177818
NM_001007690	Fbxo30	F-box protein 30 (Fbxo30), mRNA	1.91416	0.144269	0.00022638	1.87034	0.173697	0.000177818
NM_001191600	Fhod1	no definition	1.59006	0.286362	0.0144403	1.8724	0.178265	0.000177818
NM_001271344	Lpcat2	lysophosphatidylcholine acyltransferase 2 (Lpcat2), mRNA	1.93928	0.236484	0.00061643	1.8726	0.298535	0.000177818
NM_001108452	Cotl1	coactosin-like F-actin binding protein 1 (Cotl1), mRNA	2.32321	0.170431	0.00022638	1.87446	0.275264	0.000177818
NM_001011956	Lcmt2	leucine carboxyl methyltransferase 2 (Lcmt2), mRNA	1.78009	0.254478	0.00617077	1.87477	0.198177	0.00359968
NM_001135858	Tmtc3	transmembrane and tetratricopeptide repeat containing 3 (Tmtc3), mRNA	1.59657	0.210397	0.00457122	1.87646	0.267555	0.000177818
NM_053871	Srp54a	signal recognition particle 54A (Srp54a), mRNA	1.56141	0.127035	0.00043076	1.8774	0.189004	0.000177818
NM_001108246	Ddx3x	no definition	1.53051	0.0747626	0.00022638	1.87761	0.0375518	0.000177818
NM_001012190	Ubap1	ubiquitin-associated protein 1 (Ubap1), mRNA	1.64173	0.182219	0.00022638	1.87776	0.140488	0.000177818
NM_001012463; NM_001037310; NM_184048	Ak6	adenylate kinase 6 (Ak6), mRNA; TAF9 RNA polymerase II, TATA box binding protein (TBP)-associated factor (Taf9), transcript variant 3, mRNA; TAF9 RNA polymerase II, TATA box binding protein (TBP)-associated factor (Taf9), transcript variant 2, mRNA	1.70359	0.106131	0.00022638	1.87836	0.237981	0.000177818
NM_053615	Csnk1a1	casein kinase 1, alpha 1 (Csnk1a1), mRNA	1.82891	0.133785	0.00022638	1.87913	0.0908944	0.000177818
NM_134353	Pabpc1	poly(A) binding protein, cytoplasmic 1 (Pabpc1), mRNA	2.01707	0.150732	0.00022638	1.88134	0.0432259	0.000177818
NM_001013982	Orai1	ORAI calcium release-activated calcium modulator 1 (Orai1), mRNA	1.78332	0.349738	0.00302282	1.88182	0.326288	0.000781969
NM_001077670	Eif3j	eukaryotic translation initiation factor 3, subunit J (Eif3j), mRNA	1.7005	0.1344	0.00022638	1.88368	0.112876	0.000177818
NM_001037348	Aimp2	aminoacyl tRNA synthetase complex-interacting multifunctional protein 2 (Aimp2), mRNA	1.51968	0.138647	0.00330517	1.88441	0.183571	0.000177818
NM_001100658	Hspa9	heat shock protein 9 (Hspa9), mRNA	1.75991	0.0479833	0.00022638	1.88901	0.127486	0.000177818
NM_001108992	Pphln1	periphilin 1 (Pphln1), mRNA	1.71553	0.14776	0.00022638	1.88997	0.208756	0.000177818
NM_001107518	Nipa2	non imprinted in Prader-Willi/Angelman syndrome 2 (Nipa2), mRNA	1.80434	0.128296	0.00022638	1.89023	0.0909198	0.000177818
NM_001109986; NM_024134	Ddit3	DNA-damage inducible transcript 3 (Ddit3), transcript variant 1, mRNA; no definition	2.27938	0.318624	0.0129818	1.89155	0.363666	0.0271148
NM_001077672	Cstf3	cleavage stimulation factor, 3' pre-RNA, subunit 3, 77kDa (Cstf3), mRNA	1.63866	0.219138	0.00373249	1.89158	0.277724	0.000177818
NM_022509	Smn1	survival of motor neuron 1, telomeric (Smn1), mRNA	1.78316	0.21772	0.00022638	1.89163	0.121604	0.000177818
NM_001107895	Med21	no definition	1.91154	0.0699451	0.00022638	1.89615	0.216459	0.000177818
NM_001005533	N4bp2l2	NEDD4 binding protein 2-like 2 (N4bp2l2), mRNA	1.85568	0.0787722	0.00022638	1.89709	0.108478	0.000177818
NM_001111294; NM_001111295; NM_198132	Hnrnpa3	heterogeneous nuclear ribonucleoprotein A3 (Hnrnpa3), transcript variant 1, mRNA; heterogeneous nuclear ribonucleoprotein A3 (Hnrnpa3), transcript variant 3, mRNA; heterogeneous nuclear ribonucleoprotein A3 (Hnrnpa3), transcript variant 2, mRNA	1.5127	0.0675812	0.00807461	1.89832	0.0580738	0.000177818
NM_001008333	Amn1	antagonist of mitotic exit network 1 homolog (S. cerevisiae) (Amn1), mRNA	1.54231	0.171897	0.00537367	1.89942	0.140723	0.000177818
NM_031328	Bcl10	B-cell CLL/lymphoma 10 (Bcl10), mRNA	1.88712	0.236882	0.00022638	1.90013	0.100825	0.000177818
NM_001191779	Utp20	UTP20, small subunit (SSU) processome component, homolog (yeast) (Utp20), mRNA	1.96704	0.281308	0.00022638	1.90141	0.298903	0.000177818
NM_031042	Gtf2f2	general transcription factor IIF, polypeptide 2 (Gtf2f2), mRNA	1.65889	0.166903	0.043737	1.90379	0.328882	0.00251116
NM_001106765	RGD1310212	similar to KIAA1111-like protein (RGD1310212), mRNA	2.05302	0.439851	0.00415433	1.90468	0.252784	0.000177818
NM_001047907	Srsf3	serine/arginine-rich splicing factor 3 (Srsf3), mRNA	1.50693	0.103363	0.00079891	1.90567	0.120515	0.000177818
NM_001005883	Pi4k2b	phosphatidylinositol 4-kinase type 2 beta (Pi4k2b), mRNA	2.03537	0.411427	0.00457122	1.90709	0.322163	0.00134388
NM_001008882	Uhrf1	ubiquitin-like with PHD and ring finger domains 1 (Uhrf1), mRNA	1.75339	0.211601	0.0085682	1.909	0.271019	0.000336763
NM_030835	Serp1	stress-associated endoplasmic reticulum protein 1 (Serp1), mRNA	1.54585	0.199206	0.00022638	1.90926	0.0793747	0.000177818
NM_001008510	Isg20	interferon stimulated exonuclease gene 20 (Isg20), mRNA	5.36672	1.75105	0.0467605	1.90937	0.665258	0.0404913
NM_001007009	Drc1	dynein regulatory complex subunit 1 homolog (Chlamydomonas) (Drc1), mRNA	0.419717	0.129412	0.00022638	1.9103	0.80534	0.000177818
NM_001107958	Tal1	T-cell acute lymphocytic leukemia 1 (Tal1), mRNA	1.60934	0.280388	0.0335891	1.9114	0.164093	0.000336763
NM_001107356	Yae1d1	Yae1 domain containing 1 (Yae1d1), mRNA	1.74683	0.140023	0.00257971	1.91176	0.154408	0.000177818
NM_001191826	Gramd1c	GRAM domain containing 1C (Gramd1c), mRNA	2.02128	0.314029	0.0440372	1.91224	0.543504	0.0215488
NM_053553	Syngr2	no definition	2.0014	0.392844	0.00022638	1.91315	0.110297	0.000177818
NM_021576	Nt5e	5' nucleotidase, ecto (Nt5e), mRNA	2.98066	0.67645	0.00022638	1.9137	0.273188	0.000177818
NM_001025693	Cdca7	cell division cycle associated 7 (Cdca7), mRNA	1.67107	0.338354	0.0430948	1.91482	0.536904	0.00199853
NM_024377	Gng5	guanine nucleotide binding protein (G protein), gamma 5 (Gng5), mRNA	1.55829	0.202984	0.0452907	1.91783	0.18925	0.000336763
NM_001025709	Pdcl3	phosducin-like 3 (Pdcl3), mRNA	1.5699	0.112554	0.00146622	1.91951	0.166861	0.000177818
NM_001033684	Cct6a	chaperonin containing Tcp1, subunit 6A (zeta 1) (Cct6a), mRNA	1.50418	0.096763	0.00079891	1.91999	0.203597	0.000177818
NM_012823	Anxa3	annexin A3 (Anxa3), mRNA	1.52977	0.378914	0.00061643	1.92131	0.221476	0.000177818
NM_024144	Pigm	phosphatidylinositol glycan anchor biosynthesis, class M (Pigm), mRNA	1.88331	0.133974	0.00022638	1.9216	0.104472	0.000177818
NM_001012065	Adck4	aarF domain containing kinase 4 (Adck4), mRNA	2.966	0.416863	0.00022638	1.92307	0.190761	0.000177818
NM_001107111	Il10rb	interleukin 10 receptor, beta (Il10rb), mRNA	1.53592	0.292483	0.0401293	1.92387	0.107376	0.000177818
NM_012922	Casp3	caspase 3 (Casp3), mRNA	4.72734	1.00848	0.00022638	1.92471	0.0778284	0.000177818
NM_001033903	Rpe	ribulose-5-phosphate-3-epimerase (Rpe), mRNA	1.98456	0.207717	0.00022638	1.92514	0.198052	0.000177818
NM_001130577	Cyth4	cytohesin 4 (Cyth4), mRNA	1.89553	0.319426	0.00043076	1.92868	0.27611	0.000177818
NM_001191096	Mtmr11	myotubularin related protein 11 (Mtmr11), mRNA	2.07441	0.337236	0.00043076	1.92884	0.198586	0.000177818
NM_080402	Ryk	receptor-like tyrosine kinase (Ryk), mRNA	1.86933	0.215401	0.00022638	1.92916	0.0908758	0.000177818
NM_001100470	Nup153	nucleoporin 153 (Nup153), mRNA	1.71424	0.19194	0.00022638	1.92978	0.100743	0.000177818
NM_001039325	Zdhhc22	zinc finger, DHHC-type containing 22 (Zdhhc22), mRNA	1.7378	0.275171	0.00022638	1.93055	0.69185	0.00336208
NM_001009687	Riok2	RIO kinase 2 (Riok2), mRNA	1.64123	0.11661	0.00242442	1.93094	0.102271	0.000177818
NM_001014113	Utp14a	no definition	1.69004	0.156962	0.00061643	1.93345	0.18315	0.000177818
NM_001106206	Fbxo5	F-box protein 5 (Fbxo5), mRNA	2.76586	0.703607	0.0114567	1.93472	0.617922	0.0291258
NM_001108701	Cebpz	CCAAT/enhancer binding protein zeta (Cebpz), mRNA	1.99043	0.131315	0.00022638	1.93686	0.0758198	0.000177818
NM_001013061	Aprt	adenine phosphoribosyl transferase (Aprt), mRNA	1.81782	0.219836	0.00022638	1.93824	0.0798919	0.000177818
NM_198783	Ndufaf4	NADH dehydrogenase (ubiquinone) complex I, assembly factor 4 (Ndufaf4), mRNA	2.06042	0.203992	0.00022638	1.93984	0.208142	0.000177818
NM_001106909	Tex30	testis expressed 30 (Tex30), mRNA	1.81356	0.445994	0.00470054	1.94012	0.307826	0.00147737
NM_021584; NM_053343	Dclk1	doublecortin-like kinase 1 (Dclk1), transcript variant 2, mRNA; doublecortin-like kinase 1 (Dclk1), transcript variant 1, mRNA	1.99905	0.297618	0.00022638	1.94066	0.260897	0.000177818
NM_199403	Suco	SUN domain containing ossification factor (Suco), mRNA	1.67351	0.296891	0.00043076	1.94154	0.0806657	0.000177818
NM_031514	Jak2	Janus kinase 2 (Jak2), mRNA	3.42977	0.210056	0.00022638	1.9423	0.132085	0.000177818
NM_022934	Dnaja1	DnaJ (Hsp40) homolog, subfamily A, member 1 (Dnaja1), mRNA	1.71585	0.190935	0.00022638	1.9433	0.286308	0.000177818
NM_001024745	Slc39a6	solute carrier family 39 (zinc transporter), member 6 (Slc39a6), mRNA	1.75807	0.211799	0.00022638	1.94644	0.19174	0.000177818
NM_001108848	Elavl1	ELAV like RNA binding protein 1 (Elavl1), mRNA	1.57244	0.159874	0.00079891	1.94684	0.2307	0.000177818
NR_002704	Gas5	no definition	2.45122	0.323546	0.00022638	1.94831	0.149197	0.000177818
NM_031148	Slc20a1	solute carrier family 20 (phosphate transporter), member 1 (Slc20a1), mRNA	1.97867	0.137169	0.00022638	1.95069	0.112663	0.000177818
NM_001172063	Galnt6	no definition	1.81235	0.532683	0.00022638	1.95139	0.489805	0.000177818
NM_012948	Emd	emerin (Emd), mRNA	1.7392	0.361139	0.00043076	1.95253	0.158276	0.000177818
NM_138526	Ccrn4l	CCR4 carbon catabolite repression 4-like (S. cerevisiae) (Ccrn4l), mRNA	5.12112	1.33048	0.00022638	1.95392	0.291907	0.000177818
NM_001109091	Ascc2	no definition	1.57846	0.102297	0.00523916	1.95458	0.12859	0.000177818
NM_012699	Dnajb9	DnaJ (Hsp40) homolog, subfamily B, member 9 (Dnajb9), mRNA	1.98278	0.286034	0.00022638	1.95484	0.18208	0.000177818
NM_001025400; NM_001035234	Smndc1	survival motor neuron domain containing 1 (Smndc1), transcript variant 2, mRNA; survival motor neuron domain containing 1 (Smndc1), transcript variant 1, mRNA	1.68009	0.166164	0.00079891	1.95493	0.176072	0.000177818
NM_001008725	Il6st	interleukin 6 signal transducer (Il6st), mRNA	1.89969	0.232942	0.00022638	1.95667	0.146514	0.000177818
NM_031237	Ube2d3	no definition	1.59494	0.133522	0.00022638	1.95686	0.125101	0.000177818
NM_053696	Rbm3	RNA binding motif (RNP1, RRM) protein 3 (Rbm3), mRNA	1.60954	0.269029	0.00022638	1.95837	0.248483	0.000177818
NM_013174	Tgfb3	transforming growth factor, beta 3 (Tgfb3), mRNA	3.64409	1.3098	0.00022638	1.95858	0.499429	0.000336763
NM_001025036	LOC499339	hypothetical protein LOC499339 (LOC499339), mRNA	1.76489	0.200472	0.00022638	1.96002	0.0800212	0.000177818
NM_001107359	Mtpap	mitochondrial poly(A) polymerase (Mtpap), mRNA	2.07533	0.28017	0.00022638	1.96009	0.173094	0.000177818
NM_001106914	Kctd18	potassium channel tetramerization domain containing 18 (Kctd18), mRNA	1.50308	0.180435	0.00943787	1.96795	0.291701	0.000177818
NM_080781	Copb1	coatomer protein complex, subunit beta 1 (Copb1), mRNA	1.53629	0.104325	0.00022638	1.96895	0.19608	0.000177818
NM_001029910	Pdcd6ip	programmed cell death 6 interacting protein (Pdcd6ip), mRNA	1.55276	0.0781905	0.00022638	1.96981	0.093386	0.000177818
NM_001108620	Nup205	nucleoporin 205 (Nup205), mRNA	2.19801	0.162896	0.00022638	1.96997	0.0760332	0.000177818
NM_001077675	Trim72	tripartite motif-containing 72 (Trim72), mRNA	3.22207	1.5361	0.00022638	1.97118	1.108	0.0141341
NM_001106013	Nop14	NOP14 nucleolar protein (Nop14), mRNA	1.93672	0.183672	0.00022638	1.97379	0.106199	0.000177818
NM_021836	Junb	jun B proto-oncogene (Junb), mRNA	1.51455	0.436367	0.00022638	1.9762	0.571941	0.000177818
NM_012634	Prps2	phosphoribosyl pyrophosphate synthetase 2 (Prps2), mRNA	1.5135	0.0641668	0.00470054	1.9792	0.226926	0.000177818
NM_031563	Ybx1	Y box binding protein 1 (Ybx1), mRNA	2.03052	0.21675	0.00022638	1.9823	0.146856	0.000177818
NM_001108462	Mthfd1l	methylenetetrahydrofolate dehydrogenase (NADP+ dependent) 1-like (Mthfd1l), mRNA	1.73178	0.0940836	0.00022638	1.9854	0.158927	0.000177818
NM_001108733	Dot1l	DOT1-like histone H3K79 methyltransferase (Dot1l), mRNA	3.06208	0.515057	0.00022638	1.98817	0.172695	0.000177818
NM_001012005	Nid2	nidogen 2 (osteonidogen) (Nid2), mRNA	3.22912	1.8965	0.00022638	1.98821	0.283421	0.000336763
NM_053561	Nap1l1	nucleosome assembly protein 1-like 1 (Nap1l1), mRNA	1.50971	0.0856319	0.00022638	1.98863	0.172381	0.000177818
NM_001008309	Btf3	basic transcription factor 3 (Btf3), mRNA	1.59208	0.0800648	0.00022638	1.98936	0.139208	0.000177818
NM_001107419	Smarca5	SWI/SNF related, matrix associated, actin dependent regulator of chromatin, subfamily a, member 5 (Smarca5), mRNA	1.84998	0.166942	0.00022638	1.98964	0.106556	0.000177818
NM_001047899	Fyttd1	forty-two-three domain containing 1 (Fyttd1), mRNA	1.92484	0.273161	0.00022638	1.99094	0.184068	0.000177818
NM_022229	Hspd1	heat shock protein 1 (chaperonin) (Hspd1), mRNA	1.74137	0.0999025	0.00022638	1.99247	0.231152	0.000177818
NM_001137646	Zfp259	zinc finger protein 259 (Zfp259), mRNA	2.29132	0.146857	0.00022638	1.99306	0.154633	0.000177818
NM_001106340	Mphosph10	M-phase phosphoprotein 10 (U3 small nucleolar ribonucleoprotein) (Mphosph10), mRNA	1.76503	0.207363	0.00022638	1.99456	0.209757	0.000177818
NM_017116	Capn2	calpain 2, (m/II) large subunit (Capn2), mRNA	1.66149	0.146	0.00022638	1.99495	0.0852328	0.000177818
NM_001039608	Mcmbp	similar to cDNA sequence BC025641 (RGD1306730), mRNA	1.68564	0.132261	0.00022638	1.99817	0.0554384	0.000177818
NM_001039339	Zdhhc18	zinc finger, DHHC-type containing 18 (Zdhhc18), mRNA	2.08079	0.218996	0.00022638	1.99946	0.177888	0.000177818
NM_001100988	Spidr	scaffolding protein involved in DNA repair (Spidr), mRNA	1.76056	0.6101	0.0306393	2.00098	0.238267	0.000490679
NM_001106689	Zfp593	zinc finger protein 593 (Zfp593), mRNA	1.65581	0.125445	0.00162725	2.0033	0.123407	0.000177818
NM_001004078	Cct5	chaperonin containing Tcp1, subunit 5 (epsilon) (Cct5), mRNA	1.67867	0.146509	0.00022638	2.0035	0.210264	0.000177818
NM_001135922	Ttll12	tubulin tyrosine ligase-like family, member 12 (Ttll12), mRNA	1.63638	0.305184	0.00079891	2.00365	0.269883	0.000177818
NM_199267	Rela	v-rel avian reticuloendotheliosis viral oncogene homolog A (Rela), mRNA	1.67063	0.0875574	0.00022638	2.00422	0.107074	0.000177818
NM_001142371	Pnpt1	polyribonucleotide nucleotidyltransferase 1 (Pnpt1), mRNA	1.79726	0.296145	0.00022638	2.00539	0.285436	0.000177818
NM_001014110	Prickle3	prickle homolog 3 (Drosophila) (Prickle3), mRNA	2.7557	1.20013	0.0128699	2.00578	0.171131	0.00813195
NM_001106569	Psmd5	proteasome (prosome, macropain) 26S subunit, non-ATPase, 5 (Psmd5), mRNA	2.212	0.138367	0.00022638	2.00623	0.151017	0.000177818
NM_001037793	Dock8	dedicator of cytokinesis 8 (Dock8), mRNA	2.15536	0.29197	0.00022638	2.00661	0.465895	0.000177818
NM_022685	Rem2	RAS (RAD and GEM) like GTP binding 2 (Rem2), mRNA	1.99252	0.9055	0.00401673	2.00743	0.910346	0.000177818
NM_001106106	Eef1e1	eukaryotic translation elongation factor 1 epsilon 1 (Eef1e1), mRNA	1.87246	0.0437746	0.00022638	2.00874	0.196182	0.000177818
NM_001025772	Stpg1	sperm-tail PG-rich repeat containing 1 (Stpg1), mRNA	0.337552	0.100927	0.00022638	2.01107	1.04794	0.00567117
NM_001047916	Syncrip	synaptotagmin binding, cytoplasmic RNA interacting protein (Syncrip), mRNA	2.09833	0.205632	0.00022638	2.0112	0.185215	0.000177818
NM_031668	Mybbp1a	MYB binding protein (P160) 1a (Mybbp1a), mRNA	1.76673	0.0880004	0.000971113	2.01155	0.162265	0.000177818
NM_001271261	Pxdn	no definition	5.86467	1.505	0.00022638	2.01327	0.283807	0.000177818
NM_001134972	Plekhg2	pleckstrin homology domain containing, family G (with RhoGef domain) member 2 (Plekhg2), mRNA	1.84543	0.158368	0.00022638	2.01426	0.274469	0.000177818
NM_001108403	Nsun2	NOP2/Sun RNA methyltransferase family, member 2 (Nsun2), mRNA	1.54186	0.0418435	0.00022638	2.01543	0.207488	0.000177818
NM_012714	Gipr	gastric inhibitory polypeptide receptor (Gipr), mRNA	15.0237	9.03086	0.00022638	2.01605	0.580257	0.000177818
NM_001105975	Adss	adenylosuccinate synthase (Adss), mRNA	1.51791	0.0967169	0.000971113	2.01882	0.149247	0.000177818
NM_001013886	Tubb2b	tubulin, beta 2B class IIb (Tubb2b), mRNA	1.6043	0.360243	0.00022638	2.01882	0.0788894	0.000177818
NM_017192	S1pr2	sphingosine-1-phosphate receptor 2 (S1pr2), mRNA	2.00415	0.33648	0.000971113	2.01911	0.22347	0.000336763
NM_001191785	Nop2	NOP2 nucleolar protein (Nop2), mRNA	1.63171	0.0991117	0.00022638	2.02216	0.260111	0.000177818
NM_133565	G3bp1	GTPase activating protein (SH3 domain) binding protein 1 (G3bp1), mRNA	1.55108	0.121366	0.00022638	2.0232	0.125715	0.000177818
NM_199091	Cct3	chaperonin containing Tcp1, subunit 3 (gamma) (Cct3), mRNA	1.61565	0.166763	0.00022638	2.02373	0.230599	0.000177818
NM_001033666	Dstn	destrin (Dstn), mRNA	1.76191	0.247565	0.00022638	2.02583	0.0826308	0.000177818
NM_012959	Gfra1	GDNF family receptor alpha 1 (Gfra1), mRNA	2.75112	0.224591	0.00022638	2.02633	0.400175	0.000177818
NM_019229	Slc12a4	solute carrier family 12 (potassium/chloride transporter), member 4 (Slc12a4), mRNA	1.51167	0.152255	0.00387532	2.02864	0.162187	0.000177818
NM_021752	Birc2	baculoviral IAP repeat-containing 2 (Birc2), mRNA	1.63308	0.22789	0.00022638	2.029	0.125877	0.000177818
NM_031556; NM_133651	Cav1	caveolin 1, caveolae protein (Cav1), transcript variant 1, mRNA; caveolin 1, caveolae protein (Cav1), transcript variant 2, mRNA	0.649087	0.106053	0.00242442	2.03024	0.320754	0.000177818
NM_001108123	Mtmr2	myotubularin related protein 2 (Mtmr2), mRNA	1.59313	0.142588	0.00022638	2.03421	0.221529	0.000177818
NM_001033079	Slc6a17	solute carrier family 6 (neutral amino acid transporter), member 17 (Slc6a17), mRNA	2.7364	0.423374	0.00022638	2.03425	0.324894	0.000177818
NM_001012041	Irf9	interferon regulatory factor 9 (Irf9), mRNA	2.32382	0.375044	0.00022638	2.03864	0.313387	0.000177818
NM_001005543	Nasp	nuclear autoantigenic sperm protein (histone-binding) (Nasp), mRNA	2.88554	0.518462	0.00022638	2.0398	0.0999641	0.000177818
NM_001191569	Dennd2c	DENN/MADD domain containing 2C (Dennd2c), mRNA	4.2389	1.40212	0.00022638	2.04074	0.468018	0.000177818
NM_001107938	Polr1e	polymerase (RNA) I polypeptide E (Polr1e), mRNA	2.04819	0.0993344	0.00022638	2.04163	0.315366	0.000177818
NM_001108568	Dapp1	dual adaptor of phosphotyrosine and 3-phosphoinositides (Dapp1), mRNA	2.83431	0.966544	0.00022638	2.04379	0.445811	0.00147737
NM_001024999	Snx20	sorting nexin 20 (Snx20), mRNA	1.65375	0.350947	0.0485173	2.04449	0.504932	0.00521889
NM_001037648	Fam105a	family with sequence similarity 105, member A (Fam105a), mRNA	2.28682	0.212166	0.00022638	2.04775	0.335237	0.000637444
NM_001011990	Eif3e	eukaryotic translation initiation factor 3, subunit E (Eif3e), mRNA	1.54701	0.109308	0.00043076	2.04909	0.0826648	0.000177818
NM_001127570	Trip6	thyroid hormone receptor interactor 6 (Trip6), mRNA	1.74378	0.179498	0.0048338	2.0491	0.331035	0.000177818
NM_001025023	Ndc1	NDC1 transmembrane nucleoporin (Ndc1), mRNA	1.76281	0.163785	0.00257971	2.0491	0.287435	0.000177818
NM_080400	Chek1	checkpoint kinase 1 (Chek1), mRNA	3.38839	0.558581	0.00022638	2.04999	0.22997	0.000637444
NM_053689	Gtpbp4	GTP binding protein 4 (Gtpbp4), mRNA	2.34231	0.365799	0.00022638	2.05098	0.272424	0.000177818
NM_053520	Elf1	E74-like factor 1 (Elf1), mRNA	1.93771	0.263289	0.00061643	2.05493	0.212365	0.000177818
NM_001106820	Ddx10	DEAD (Asp-Glu-Ala-Asp) box polypeptide 10 (Ddx10), mRNA	2.13396	0.335645	0.00022638	2.05974	0.242891	0.000177818
NM_017025	Ldha	lactate dehydrogenase A (Ldha), mRNA	2.09317	0.128568	0.00022638	2.06077	0.344365	0.000177818
NM_001017381	Fli1	Fli-1 proto-oncogene, ETS transcription factor (Fli1), mRNA	1.57881	0.280829	0.0176855	2.064	0.140497	0.000177818
NM_017276	Gdi2	GDP dissociation inhibitor 2 (Gdi2), mRNA	1.70691	0.188477	0.00022638	2.06594	0.0928319	0.000177818
NM_001013191	Cbfb	core-binding factor, beta subunit (Cbfb), mRNA	1.80648	0.0966464	0.00022638	2.06676	0.115643	0.000177818
NM_001006974	Ccdc86	coiled-coil domain containing 86 (Ccdc86), mRNA	1.99441	0.165574	0.00022638	2.06746	0.206083	0.000177818
NM_001008765	Igtp	no definition	2.61654	0.849474	0.00022638	2.06905	0.303218	0.000177818
NM_001108531	Bicc1	BicC family RNA binding protein 1 (Bicc1), mRNA	2.26879	0.353003	0.00272441	2.07288	0.486115	0.00665561
NM_019357	Ezr	ezrin (Ezr), mRNA	2.48794	0.280869	0.00022638	2.07472	0.209254	0.000177818
NM_001039002	Fam43a	family with sequence similarity 43, member A (Fam43a), mRNA	2.62806	0.308638	0.00022638	2.07475	0.188031	0.000177818
NM_022392	Insig1	insulin induced gene 1 (Insig1), mRNA	1.99541	0.30026	0.00022638	2.07485	0.22168	0.000177818
NM_001015021	Dnajb11	DnaJ (Hsp40) homolog, subfamily B, member 11 (Dnajb11), mRNA	1.64999	0.107217	0.00022638	2.07507	0.257549	0.000177818
NM_001009633	Fam175a	family with sequence similarity 175, member A (Fam175a), mRNA	2.18067	0.358314	0.0167106	2.07723	0.113108	0.00510868
NM_001277057	Ascc3	activating signal cointegrator 1 complex subunit 3 (Ascc3), mRNA	1.56896	0.223589	0.000971113	2.08175	0.130382	0.000177818
NM_012838	Cstb	cystatin B (stefin B) (Cstb), mRNA	1.92128	0.250615	0.00022638	2.0835	0.33106	0.000177818
NM_199380	Eif2s2	eukaryotic translation initiation factor 2, subunit 2 beta (Eif2s2), mRNA	1.943	0.123719	0.00022638	2.08816	0.132992	0.000177818
NM_012907	Apobec1	apolipoprotein B mRNA editing enzyme, catalytic polypeptide 1 (Apobec1), mRNA	4.64816	1.59998	0.0173601	2.08839	0.444435	0.0157589
NM_001011929	Sh3glb1	SH3-domain GRB2-like endophilin B1 (Sh3glb1), mRNA	1.54851	0.265935	0.00043076	2.08913	0.214368	0.000177818
NM_001006976	Tars	threonyl-tRNA synthetase (Tars), mRNA	1.97296	0.143886	0.00022638	2.09046	0.199809	0.000177818
NM_017258	Btg1	B-cell translocation gene 1, anti-proliferative (Btg1), mRNA	1.94932	0.361536	0.00022638	2.09233	0.120858	0.000177818
NM_001005765	Rap1a	RAP1A, member of RAS oncogene family (Rap1a), mRNA	1.59138	0.135144	0.00061643	2.09239	0.142397	0.000177818
NM_001008322	Shmt2	serine hydroxymethyltransferase 2 (mitochondrial) (Shmt2), mRNA	2.66889	0.390112	0.00022638	2.09372	0.200418	0.000177818
NM_001106363	Pprc1	peroxisome proliferator-activated receptor gamma, coactivator-related 1 (Pprc1), mRNA	2.0104	0.229164	0.00022638	2.09496	0.179066	0.000177818
NM_001106368	Pik3ap1	phosphoinositide-3-kinase adaptor protein 1 (Pik3ap1), mRNA	2.2344	0.237068	0.00079891	2.09523	0.243051	0.000637444
NM_001012106	Mad2l2	MAD2 mitotic arrest deficient-like 2 (yeast) (Mad2l2), mRNA	1.75807	0.141112	0.00373249	2.09647	0.384506	0.000177818
NM_001012127	Mapkapk3	mitogen-activated protein kinase-activated protein kinase 3 (Mapkapk3), mRNA	2.9436	0.516049	0.00022638	2.09933	0.279278	0.000177818
NM_017316	Slc23a2	solute carrier family 23 (ascorbic acid transporter), member 2 (Slc23a2), mRNA	1.65608	0.201063	0.00022638	2.10198	0.238656	0.000177818
NM_001191882	Nphp3	nephronophthisis 3 (adolescent) (Nphp3), mRNA	1.67355	0.219559	0.0178944	2.10233	0.514374	0.000781969
NM_024152	Arf6	ADP-ribosylation factor 6 (Arf6), mRNA	1.85592	0.165108	0.00022638	2.10404	0.0473125	0.000177818
NM_001025011	RGD1305464	similar to human chromosome 15 open reading frame 39 (RGD1305464), mRNA	2.43366	0.548761	0.00022638	2.10742	0.277987	0.000177818
NM_001107978	Utp11l	UTP11-like, U3 small nucleolar ribonucleoprotein, (yeast) (Utp11l), mRNA	2.0055	0.174618	0.00022638	2.10834	0.143806	0.000177818
NM_001033868	Surf4	surfeit 4 (Surf4), mRNA	1.83953	0.211832	0.00022638	2.10845	0.125439	0.000177818
NM_001034137	Sp110	SP110 nuclear body protein (Sp110), mRNA	2.04235	0.394171	0.00373249	2.10867	0.166377	0.000177818
NM_198789	Bzw1	basic leucine zipper and W2 domains 1 (Bzw1), mRNA	1.65578	0.084555	0.00022638	2.1091	0.161033	0.000177818
NM_053439	Ran	RAN, member RAS oncogene family (Ran), mRNA	1.65008	0.0863143	0.00022638	2.10959	0.268616	0.000177818
NM_001009640	Cirh1a	cirrhosis, autosomal recessive 1A (cirhin) (Cirh1a), mRNA	1.61194	0.122587	0.0013047	2.10976	0.165759	0.000177818
NM_001109327	Coro1c	coronin, actin binding protein 1C (Coro1c), mRNA	1.54004	0.074436	0.00022638	2.11288	0.118831	0.000177818
NM_001191865	Ripk2	receptor-interacting serine-threonine kinase 2 (Ripk2), mRNA	1.72058	0.2137	0.00043076	2.11294	0.208596	0.000177818
NM_001047889	Wdr75	WD repeat domain 75 (Wdr75), mRNA	2.36946	0.110579	0.00022638	2.11515	0.220293	0.000177818
NM_001130989	Ptges3	prostaglandin E synthase 3 (cytosolic) (Ptges3), mRNA	1.53551	0.0701595	0.00022638	2.11581	0.183221	0.000177818
NM_001105758	Tmed7	transmembrane emp24 protein transport domain containing 7 (Tmed7), mRNA	1.53287	0.116153	0.00022638	2.11596	0.0784433	0.000177818
NM_001100895	Atf1	activating transcription factor 1 (Atf1), mRNA	1.9819	0.166485	0.00022638	2.11678	0.241342	0.000177818
NM_019335	Eif2ak2	eukaryotic translation initiation factor 2-alpha kinase 2 (Eif2ak2), mRNA	1.67754	0.304429	0.00022638	2.11792	0.0999804	0.000177818
NM_001109128	Fbxl8	F-box and leucine-rich repeat protein 8 (Fbxl8), mRNA	2.35213	0.595643	0.0085682	2.11891	0.4879	0.0139414
NM_080907	Ppp4r1	protein phosphatase 4, regulatory subunit 1 (Ppp4r1), mRNA	2.14393	0.247067	0.00022638	2.12192	0.21597	0.000177818
NM_001145842; NM_017113	Grn	granulin (Grn), transcript variant 2, mRNA; granulin (Grn), transcript variant 1, mRNA	1.53207	0.107959	0.00022638	2.12394	0.11482	0.000177818
NM_053866	Plaa	phospholipase A2, activating protein (Plaa), mRNA	1.98696	0.11899	0.00022638	2.12585	0.154382	0.000177818
NM_031144	Actb	actin, beta (Actb), mRNA	1.71796	0.174974	0.00022638	2.1265	0.193037	0.000177818
NM_001107682	Nmd3	NMD3 ribosome export adaptor (Nmd3), mRNA	1.74449	0.270598	0.00061643	2.12712	0.0972846	0.000177818
NM_001107883	Il17ra	interleukin 17 receptor A (Il17ra), mRNA	2.14521	0.316948	0.00022638	2.13245	0.0945702	0.000177818
NM_019262	C1qb	complement component 1, q subcomponent, B chain (C1qb), mRNA	2.48899	0.185644	0.00022638	2.13495	0.168476	0.000177818
NM_001271089; NM_019283	Slc3a2	solute carrier family 3 (amino acid transporter heavy chain), member 2 (Slc3a2), transcript variant 2, mRNA; solute carrier family 3 (amino acid transporter heavy chain), member 2 (Slc3a2), transcript variant 1, mRNA	2.09039	0.159716	0.00022638	2.14429	0.171575	0.000177818
NM_001108366	Vrk2	vaccinia related kinase 2 (Vrk2), mRNA	2.46113	1.2975	0.038609	2.1449	0.559184	0.0124904
NM_001025021	Dnajc25	DnaJ (Hsp40) homolog, subfamily C, member 25 (Dnajc25), mRNA	1.55005	0.305608	0.0353007	2.14505	0.30389	0.000177818
NM_001112737	Limd1	LIM domains containing 1 (Limd1), mRNA	1.64094	0.125579	0.00590533	2.14509	0.407026	0.000177818
NM_031812	Cd164	CD164 molecule, sialomucin (Cd164), mRNA	1.60703	0.15856	0.00022638	2.14659	0.142606	0.000177818
NM_022627	Prkab2	protein kinase, AMP-activated, beta 2 non-catalytic subunit (Prkab2), mRNA	3.52663	0.347674	0.00022638	2.15023	0.183401	0.000177818
NM_001008337	Trmt10c	tRNA methyltransferase 10 homolog C (S. cerevisiae) (Trmt10c), mRNA	1.62002	0.216163	0.00162725	2.15352	0.230641	0.000177818
NM_001107256	Socs4	suppressor of cytokine signaling 4 (Socs4), mRNA	1.87257	0.299752	0.00457122	2.15394	0.439372	0.00199853
NM_001107113	Bach1	BTB and CNC homology 1, basic leucine zipper transcription factor 1 (Bach1), mRNA	2.2323	0.128131	0.00022638	2.15406	0.397337	0.000177818
NM_001134983	Tgif2	TGFB-induced factor homeobox 2 (Tgif2), mRNA	2.22428	0.270822	0.00719937	2.15432	0.481392	0.00147737
NM_013006	Lypla1	lysophospholipase I (Lypla1), mRNA	1.76101	0.189993	0.00022638	2.15518	0.137808	0.000177818
NM_001107750	Tspan18	tetraspanin 18 (Tspan18), mRNA	2.1437	0.258538	0.0013047	2.15717	0.334809	0.000490679
NM_012550	Ednra	endothelin receptor type A (Ednra), mRNA	1.58874	0.409907	0.0242812	2.15777	0.242882	0.000177818
NM_175761	Hsp90aa1	heat shock protein 90, alpha (cytosolic), class A member 1 (Hsp90aa1), mRNA	1.80066	0.128047	0.00022638	2.15882	0.218896	0.000177818
NM_001106164	Cmtm3	CKLF-like MARVEL transmembrane domain containing 3 (Cmtm3), mRNA	1.97992	0.296663	0.0118131	2.16067	0.311411	0.000177818
NM_001191861	Cdk6	cyclin-dependent kinase 6 (Cdk6), mRNA	2.12157	0.426579	0.0413337	2.1607	0.539166	0.0126721
NM_001033867; NM_138916	Cdk12	cyclin-dependent kinase 12 (Cdk12), transcript variant 1, mRNA; no definition	1.65576	0.240572	0.00022638	2.16076	0.252942	0.000177818
NM_001100538	Pabpc4	poly(A) binding protein, cytoplasmic 4 (Pabpc4), mRNA	2.07792	0.179745	0.00022638	2.16172	0.192201	0.000177818
NM_053662	Ccnl1	cyclin L1 (Ccnl1), mRNA	2.81993	0.818058	0.00022638	2.16313	0.0907099	0.000177818
NM_023955	Scamp2	secretory carrier membrane protein 2 (Scamp2), mRNA	1.94049	0.249674	0.00022638	2.16355	0.165713	0.000177818
NM_001110099; NM_012643	Ret	no definition; no definition	10.1143	1.82601	0.00022638	2.16738	1.54906	0.000177818
NM_001105806	Emc6	ER membrane protein complex subunit 6 (Emc6), mRNA	2.12452	0.170211	0.00022638	2.16795	0.260363	0.000177818
NM_001107813	Zfp217	zinc finger protein 217 (Zfp217), mRNA	2.12061	0.45392	0.00287509	2.16856	0.219343	0.000177818
NM_017248	Hnrnpa1	no definition	1.62368	0.0550033	0.00022638	2.17258	0.163589	0.000177818
NM_001108003	Rnf19b	ring finger protein 19B (Rnf19b), mRNA	4.37154	0.350278	0.00022638	2.17284	0.221033	0.000177818
NM_001012083	Snx7	sorting nexin 7 (Snx7), mRNA	1.75866	0.134582	0.00022638	2.17342	0.270743	0.000177818
NM_001009649	Lpxn	leupaxin (Lpxn), mRNA	1.55019	0.186785	0.0349128	2.17468	0.532754	0.000177818
NM_001004206	Pa2g4	proliferation-associated 2G4 (Pa2g4), mRNA	1.81883	0.061618	0.00022638	2.17605	0.14706	0.000177818
NM_001107779	Trmt6	tRNA methyltransferase 6 homolog (S. cerevisiae) (Trmt6), mRNA	2.03258	0.0795152	0.00022638	2.17929	0.241712	0.000177818
NM_001005552	MGC95208	similar to 4930453N24Rik protein (MGC95208), mRNA	1.83159	0.0881867	0.00061643	2.18136	0.179883	0.000177818
NM_031557	Ptgis	prostaglandin I2 (prostacyclin) synthase (Ptgis), mRNA	2.06758	0.706343	0.0173601	2.18403	0.541209	0.00498989
NM_001013865	Tmem39a	transmembrane protein 39a (Tmem39a), mRNA	1.86479	0.346686	0.00162725	2.18415	0.110443	0.000177818
NM_031579	Ptp4a1	protein tyrosine phosphatase type IVA, member 1 (Ptp4a1), mRNA	1.76764	0.1936	0.00022638	2.18838	0.072895	0.000177818
NM_022232	Dnajc3	DnaJ (Hsp40) homolog, subfamily C, member 3 (Dnajc3), mRNA	1.52846	0.132766	0.0048338	2.18842	0.188902	0.000177818
NM_012670	Tcp1	t-complex 1 (Tcp1), mRNA	1.70155	0.0980909	0.00022638	2.19023	0.30077	0.000177818
NM_001009678	RGD1311458	similar to cDNA sequence BC027231; hypothetical protein MGC27931 (RGD1311458), mRNA	2.18331	0.498813	0.00113878	2.19217	0.226814	0.00092669
NM_001271181	Ociad2	OCIA domain containing 2 (Ociad2), mRNA	2.23831	0.385575	0.00022638	2.19269	0.395319	0.000177818
NM_017257	Psme2	no definition	2.12669	0.324937	0.00022638	2.20375	0.189728	0.000177818
NM_031797	Cd82	Cd82 molecule (Cd82), mRNA	1.62203	0.348734	0.00043076	2.2065	0.176954	0.000177818
NM_001105966	Creg1	cellular repressor of E1A-stimulated genes 1 (Creg1), mRNA	1.90188	0.327301	0.00022638	2.20734	0.410483	0.000177818
NM_053623	Acsl4	acyl-CoA synthetase long-chain family member 4 (Acsl4), mRNA	1.76419	0.180089	0.00022638	2.20797	0.199617	0.000177818
NM_001025692	Sdcbp2	syndecan binding protein (syntenin) 2 (Sdcbp2), mRNA	4.66773	1.92172	0.00576981	2.21013	0.645611	0.00622982
NM_012867	Ninj1	ninjurin 1 (Ninj1), mRNA	1.8222	0.15937	0.00022638	2.21163	0.10825	0.000177818
NM_001134597	Fam135a	family with sequence similarity 135, member A (Fam135a), mRNA	2.83673	0.695075	0.00022638	2.21227	0.332757	0.000177818
NM_001014076	Nol10	nucleolar protein 10 (Nol10), mRNA	1.91922	0.160473	0.00022638	2.21554	0.133078	0.000177818
NM_017260	Alox5ap	arachidonate 5-lipoxygenase activating protein (Alox5ap), mRNA	1.96814	0.413888	0.0240979	2.21743	0.594008	0.00199853
NM_001108608	B4galt5	UDP-Gal:betaGlcNAc beta 1,4-galactosyltransferase, polypeptide 5 (B4galt5), mRNA	1.7942	0.246574	0.00022638	2.22467	0.17721	0.000177818
NM_031528	Rara	retinoic acid receptor, alpha (Rara), mRNA	2.37708	0.350794	0.00022638	2.2284	0.208627	0.000177818
NM_201990	Pgap1	post-GPI attachment to proteins 1 (Pgap1), mRNA	0.666312	0.162441	0.0143467	2.22859	0.218684	0.00174087
NM_001025717	Arpc5	actin related protein 2/3 complex, subunit 5 (Arpc5), mRNA	1.85203	0.195114	0.00022638	2.22904	0.206037	0.000177818
NM_031789	Nfe2l2	nuclear factor, erythroid 2-like 2 (Nfe2l2), mRNA	1.99746	0.237743	0.00022638	2.23007	0.286959	0.000177818
NM_001024368	Slc10a3	solute carrier family 10, member 3 (Slc10a3), mRNA	1.99136	0.529991	0.00079891	2.2305	0.135835	0.000177818
NM_001108489	Iqgap1	IQ motif containing GTPase activating protein 1 (Iqgap1), mRNA	2.09337	0.13683	0.00022638	2.23505	0.291147	0.000177818
NM_001108948	Tuft1	tuftelin 1 (Tuft1), mRNA	2.67699	0.374069	0.00022638	2.23707	0.650083	0.001067
NM_001106521	Nxt1	nuclear transport factor 2-like export factor 1 (Nxt1), mRNA	1.89089	0.265171	0.00344969	2.23888	0.166711	0.000177818
NM_001191778	Aldh1l2	no definition	10.2597	6.3384	0.000971113	2.23968	0.589243	0.00336208
NM_183332	Myadm	myeloid-associated differentiation marker (Myadm), mRNA	2.17744	0.529665	0.00022638	2.24177	0.230148	0.000177818
NM_001012014	Ftsj3	FtsJ homolog 3 (E. coli) (Ftsj3), mRNA	2.09568	0.228281	0.00022638	2.24457	0.204484	0.000177818
NM_053720	Aatf	apoptosis antagonizing transcription factor (Aatf), mRNA	1.99355	0.247544	0.00022638	2.2446	0.279859	0.000177818
NM_012859	Lipe	lipase, hormone sensitive (Lipe), mRNA	1.96705	0.263105	0.00022638	2.24742	0.0886885	0.000177818
NM_001024771	Tnip2	TNFAIP3 interacting protein 2 (Tnip2), mRNA	7.14191	1.36136	0.00022638	2.24859	0.205798	0.000177818
NM_001100472	Ccnc	cyclin C (Ccnc), mRNA	1.92815	0.162029	0.00022638	2.24943	0.0606656	0.000177818
NM_031560	Ctsk	cathepsin K (Ctsk), mRNA	6.80285	1.74887	0.00022638	2.25339	0.413731	0.000177818
NM_001012218	Trim55	tripartite motif-containing 55 (Trim55), mRNA	2.12245	0.195359	0.0111221	2.25436	0.549214	0.00275652
NM_001008280	Lrrc59	leucine rich repeat containing 59 (Lrrc59), mRNA	1.78172	0.100516	0.00022638	2.25438	0.247564	0.000177818
NM_001173334	Slc25a32	solute carrier family 25 (mitochondrial folate carrier) , member 32 (Slc25a32), mRNA	2.92923	0.740363	0.00022638	2.25493	0.187008	0.000177818
NM_053974	Eif4e	eukaryotic translation initiation factor 4E (Eif4e), mRNA	1.81121	0.175714	0.00022638	2.256	0.203864	0.000177818
NM_139087	Cgref1	cell growth regulator with EF hand domain 1 (Cgref1), mRNA	2.69365	0.30045	0.00022638	2.2561	0.376668	0.000177818
NM_138509	Mapre1	microtubule-associated protein, RP/EB family, member 1 (Mapre1), mRNA	1.82372	0.172046	0.00022638	2.25627	0.109762	0.000177818
NM_001107255	Wdhd1	WD repeat and HMG-box DNA binding protein 1 (Wdhd1), mRNA	2.35783	0.585784	0.00022638	2.25892	0.421006	0.000177818
NM_001105981	Cnih4	cornichon family AMPA receptor auxiliary protein 4 (Cnih4), mRNA	1.61823	0.150153	0.00272441	2.25899	0.235101	0.000177818
NM_001107275	Slc39a14	solute carrier family 39 (zinc transporter), member 14 (Slc39a14), mRNA	2.75175	0.457288	0.00022638	2.26354	0.120225	0.000177818
NM_001014793	Kpna4	karyopherin alpha 4 (importin alpha 3) (Kpna4), mRNA	2.06312	0.229082	0.00022638	2.26414	0.274174	0.000177818
NM_001107595	Entpd7	ectonucleoside triphosphate diphosphohydrolase 7 (Entpd7), mRNA	1.73844	0.259308	0.00669036	2.2668	0.137092	0.000336763
NM_001106697	Mrto4	no definition	1.60436	0.21186	0.00113878	2.26682	0.253033	0.000177818
NM_001106204	Rnf217	ring finger protein 217 (Rnf217), mRNA	2.15792	0.206383	0.00022638	2.26721	0.182991	0.000177818
NM_203337	St3gal4	ST3 beta-galactoside alpha-2,3-sialyltransferase 4 (St3gal4), mRNA	1.7629	0.247036	0.00022638	2.26863	0.262642	0.000177818
NM_024155	Anxa4	annexin A4 (Anxa4), mRNA	1.84853	0.171662	0.00022638	2.26976	0.242531	0.000177818
NM_012797	Id1	inhibitor of DNA binding 1 (Id1), mRNA	1.74276	0.424254	0.00022638	2.27178	0.247066	0.000177818
NM_001033891	Mob1a	MOB kinase activator 1A (Mob1a), mRNA	1.74955	0.227335	0.00022638	2.27365	0.199057	0.000177818
NM_001008891	Ssr1	signal sequence receptor, alpha (Ssr1), mRNA	1.59777	0.0780787	0.00022638	2.27461	0.133355	0.000177818
NM_001193568; NM_001193569; NM_019232	Sgk1	serum/glucocorticoid regulated kinase 1 (Sgk1), transcript variant 1, mRNA; serum/glucocorticoid regulated kinase 1 (Sgk1), transcript variant 2, mRNA; serum/glucocorticoid regulated kinase 1 (Sgk1), transcript variant 3, mRNA	2.60221	0.243842	0.00022638	2.27556	0.255219	0.000177818
NM_001107647	Utp15	UTP15, U3 small nucleolar ribonucleoprotein, homolog (S. cerevisiae) (Utp15), mRNA	1.84303	0.108345	0.00022638	2.28195	0.154256	0.000177818
NM_001012089	Dusp2	dual specificity phosphatase 2 (Dusp2), mRNA	3.59236	0.962834	0.00022638	2.28289	0.372988	0.00161011
NM_001102408	Uck2	uridine-cytidine kinase 2 (Uck2), mRNA	1.59045	0.282967	0.0048338	2.28912	0.264028	0.000177818
NM_001024867	Vps37a	vacuolar protein sorting 37 homolog A (S. cerevisiae) (Vps37a), mRNA	1.80253	0.163377	0.00022638	2.291	0.148037	0.000177818
NM_001108446	Abce1	ATP-binding cassette, subfamily E (OABP), member 1 (Abce1), mRNA	1.91786	0.177537	0.00022638	2.29193	0.141625	0.000177818
NM_001037214	Cdca4	cell division cycle associated 4 (Cdca4), mRNA	1.60796	0.214293	0.00991745	2.29204	0.410507	0.000177818
NM_175580	Gnl3	guanine nucleotide binding protein-like 3 (nucleolar) (Gnl3), mRNA	2.37028	0.212121	0.00022638	2.3013	0.130933	0.000177818
NM_030869	Nrp2	neuropilin 2 (Nrp2), mRNA	2.41523	0.46437	0.00022638	2.30387	0.782954	0.000177818
NM_177928	Nampt	nicotinamide phosphoribosyltransferase (Nampt), mRNA	2.16138	0.189613	0.00022638	2.30419	0.18297	0.000177818
NM_001107743	Slc43a3	solute carrier family 43, member 3 (Slc43a3), mRNA	1.81469	0.526488	0.0364334	2.30539	0.601058	0.000177818
NM_001029915	Brix1	BRX1, biogenesis of ribosomes, homolog (S. cerevisiae) (Brix1), mRNA	1.86433	0.177634	0.00022638	2.30548	0.309541	0.000177818
NM_152790	Carhsp1	calcium regulated heat stable protein 1 (Carhsp1), mRNA	2.24415	0.449952	0.00022638	2.31089	0.213909	0.000177818
NM_199501	Cdk2	cyclin dependent kinase 2 (Cdk2), mRNA	3.43398	0.352014	0.00022638	2.31488	0.278237	0.000177818
NM_057115	Ptpn12	protein tyrosine phosphatase, non-receptor type 12 (Ptpn12), mRNA	2.0566	0.255064	0.00022638	2.32445	0.093419	0.000177818
NM_021864	Sprr1a	small proline-rich protein 1A (Sprr1a), mRNA	62.1025	26.3116	0.00022638	2.33134	0.980854	0.0213652
NM_001006989	Shisa5	shisa family member 5 (Shisa5), mRNA	1.57885	0.144806	0.00043076	2.33281	0.144414	0.000177818
NM_001107725	Gstcd	glutathione S-transferase, C-terminal domain containing (Gstcd), mRNA	1.76383	0.193824	0.0161624	2.33309	0.349906	0.000177818
NM_001005892	Spi1	Spi-1 proto-oncogene (Spi1), mRNA	2.30831	0.284596	0.00061643	2.33372	0.16396	0.000177818
NM_017232	Ptgs2	prostaglandin-endoperoxide synthase 2 (Ptgs2), mRNA	6.37396	1.24093	0.00022638	2.33433	0.911709	0.000177818
NM_031318	Dynlt1	dynein light chain Tctex-type 1 (Dynlt1), mRNA	2.16825	0.25464	0.00022638	2.33692	0.183099	0.000177818
NM_001109602	Alyref	Aly/REF export factor (Alyref), mRNA	2.24717	0.147861	0.00022638	2.33956	0.242246	0.000177818
NM_182814	Cct4	chaperonin containing Tcp1, subunit 4 (delta) (Cct4), mRNA	1.69186	0.145152	0.00022638	2.34046	0.203996	0.000177818
NM_001014269	Lrrfip1	leucine rich repeat (in FLII) interacting protein 1 (Lrrfip1), mRNA	2.74191	0.424046	0.00022638	2.34099	0.12967	0.000177818
NM_001109625	Capza1	capping protein (actin filament) muscle Z-line, alpha 1 (Capza1), mRNA	1.94584	0.19813	0.00022638	2.34288	0.152664	0.000177818
NM_001107943	Acer2	alkaline ceramidase 2 (Acer2), mRNA	1.71549	0.290632	0.00022638	2.34318	0.204045	0.000177818
NM_001195564	Uaca	uveal autoantigen with coiled-coil domains and ankyrin repeats (Uaca), mRNA	1.68888	0.302276	0.00022638	2.3445	0.267115	0.000177818
NM_001004094; NM_017280	Psma3l	proteasome subunit alpha type 3-like (Psma3l), mRNA; proteasome (prosome, macropain) subunit, alpha type 3 (Psma3), mRNA	1.5271	0.0606003	0.00210998	2.34847	0.138195	0.000177818
NM_017020	Il6r	interleukin 6 receptor (Il6r), mRNA	3.29944	0.325916	0.00022638	2.3529	0.190707	0.000177818
NM_013059	Alpl	alkaline phosphatase, liver/bone/kidney (Alpl), mRNA	2.01967	0.369606	0.00022638	2.36418	0.25107	0.000177818
NM_001007701	Tram1	translocation associated membrane protein 1 (Tram1), mRNA	2.02508	0.351228	0.00022638	2.36548	0.272444	0.000177818
NM_001271323	Snrpa1	small nuclear ribonucleoprotein polypeptide A' (Snrpa1), mRNA	2.94701	0.379556	0.00022638	2.36587	0.2433	0.000177818
NM_139186	Nifk	nucleolar protein interacting with the FHA domain of MKI67 (Nifk), mRNA	2.02411	0.0840285	0.00022638	2.37078	0.275487	0.000177818
NM_001270802; NM_053483	Kpna2	karyopherin alpha 2 (Kpna2), transcript variant 1, mRNA; karyopherin alpha 2 (Kpna2), transcript variant 2, mRNA	1.83068	0.181547	0.00022638	2.37211	0.289549	0.000177818
NM_001105906; NM_001198555	Uspl1	ubiquitin specific peptidase like 1 (Uspl1), transcript variant 2, mRNA; ubiquitin specific peptidase like 1 (Uspl1), transcript variant 1, mRNA	1.73193	0.0378019	0.00022638	2.37216	0.113123	0.000177818
NM_001109411	Ppapdc1b	phosphatidic acid phosphatase type 2 domain containing 1B (Ppapdc1b), mRNA	2.74802	0.506837	0.00022638	2.37464	0.286482	0.000177818
NM_001100684	Sh3bp2	SH3-domain binding protein 2 (Sh3bp2), mRNA	3.30472	0.611766	0.00022638	2.37543	0.25771	0.000177818
NM_053812	Bak1	BCL2-antagonist/killer 1 (Bak1), mRNA	2.05771	0.152678	0.00022638	2.3783	0.129162	0.000177818
NM_001109176	Fyb	FYN binding protein (Fyb), mRNA	2.20085	0.545742	0.00257971	2.37832	0.53391	0.000336763
NM_001039025	Tln1	talin 1 (Tln1), mRNA	1.58517	0.258161	0.0285823	2.38028	0.27449	0.000177818
NM_152935	Tomm20	translocase of outer mitochondrial membrane 20 homolog (yeast) (Tomm20), mRNA	1.699	0.057917	0.00022638	2.38236	0.383379	0.000177818
NM_001100518	Hs2st1	heparan sulfate 2-O-sulfotransferase 1 (Hs2st1), mRNA	1.63295	0.049927	0.00022638	2.38406	0.26977	0.000177818
NM_173126	Smim3	small integral membrane protein 3 (Smim3), mRNA	1.95845	0.192977	0.00022638	2.38593	0.266984	0.000177818
NM_017255	P2ry2	purinergic receptor P2Y, G-protein coupled, 2 (P2ry2), mRNA	2.34778	0.606764	0.00113878	2.39393	0.55279	0.000177818
NM_001129882	Pcgf5	polycomb group ring finger 5 (Pcgf5), mRNA	1.92558	0.148438	0.00022638	2.39449	0.414581	0.000177818
NM_053681	S100a3	S100 calcium binding protein A3 (S100a3), mRNA	2.76565	0.393551	0.00113878	2.39604	0.559243	0.00174087
NM_001039587	Wdr45b	WD repeat domain 45B (Wdr45b), mRNA	2.27761	0.217331	0.00022638	2.40332	0.258819	0.000177818
NM_199099	Impdh2	IMP (inosine 5'-monophosphate) dehydrogenase 2 (Impdh2), mRNA	2.41237	0.242595	0.00022638	2.41228	0.13552	0.000177818
NM_001025719	Pxdc1	PX domain containing 1 (Pxdc1), mRNA	2.74428	0.888292	0.00022638	2.41406	0.461178	0.000177818
NM_001107197	Igsf9	immunoglobulin superfamily, member 9 (Igsf9), mRNA	9.40267	2.80554	0.00022638	2.41471	0.293287	0.000177818
NM_001108566	Ostc	oligosaccharyltransferase complex subunit (non-catalytic) (Ostc), mRNA	1.95019	0.305483	0.00022638	2.41804	0.173028	0.000177818
NM_030989	Tp53	tumor protein p53 (Tp53), mRNA	2.09557	0.225764	0.00022638	2.42185	0.160037	0.000177818
NM_052809	Cdo1	cysteine dioxygenase type 1 (Cdo1), mRNA	3.53218	0.493972	0.00022638	2.42474	0.315415	0.000177818
NM_001134464	Llph	LLP homolog, long-term synaptic facilitation (Aplysia) (Llph), mRNA	1.67611	0.1299	0.000971113	2.43152	0.243314	0.000177818
NM_134350	Mx2	myxovirus (influenza virus) resistance 2 (Mx2), mRNA	1.59985	0.624975	0.0144403	2.4341	0.674954	0.000177818
NM_001191923	Pik3r5	phosphoinositide-3-kinase, regulatory subunit 5 (Pik3r5), mRNA	2.29676	0.332541	0.0051008	2.43485	0.180214	0.000177818
NM_053882	Ecm1	extracellular matrix protein 1 (Ecm1), mRNA	1.92002	0.388704	0.000971113	2.43783	0.236919	0.000177818
NM_031346	Ptbp3	polypyrimidine tract binding protein 3 (Ptbp3), mRNA	1.70551	0.146393	0.00302282	2.43841	0.533123	0.000177818
NM_001008344	Etf1	eukaryotic translation termination factor 1 (Etf1), mRNA	1.98564	0.131815	0.00022638	2.43887	0.23456	0.000177818
NM_198130	Myd88	myeloid differentiation primary response 88 (Myd88), mRNA	3.34406	0.735426	0.00022638	2.4392	0.116925	0.000177818
NM_199083	Pno1	partner of NOB1 homolog (S. cerevisiae) (Pno1), mRNA	1.91714	0.136918	0.00022638	2.44316	0.262997	0.000177818
NM_001024891	Rhbdd1	rhomboid domain containing 1 (Rhbdd1), mRNA	2.38474	0.30125	0.00226624	2.44594	0.224434	0.000177818
NM_001002802	Bace2	beta-site APP-cleaving enzyme 2 (Bace2), mRNA	0.593222	0.118954	0.0489924	2.44621	0.350695	0.000490679
NM_001108298	Cdc6	cell division cycle 6 (Cdc6), mRNA	1.96093	0.41467	0.00061643	2.44698	0.383123	0.000177818
NM_001047104	Nr2c2ap	nuclear receptor 2C2-associated protein (Nr2c2ap), mRNA	1.92619	0.222676	0.00022638	2.44798	0.354891	0.000177818
NM_021754	Nop58	NOP58 ribonucleoprotein (Nop58), mRNA	2.36498	0.368657	0.00022638	2.44799	0.234216	0.000177818
NM_001105881	Naa50	N(alpha)-acetyltransferase 50, NatE catalytic subunit (Naa50), mRNA	2.49775	0.344218	0.00022638	2.45005	0.222127	0.000177818
NM_001005562	Creb3l1	cAMP responsive element binding protein 3-like 1 (Creb3l1), mRNA	3.52401	0.794548	0.00022638	2.45323	0.28189	0.000177818
NM_139327	Hmga1	high mobility group AT-hook 1 (Hmga1), mRNA	1.92349	0.319016	0.00022638	2.46113	0.177265	0.000177818
NM_001108373	Mapk1ip1l	mitogen-activated protein kinase 1 interacting protein 1-like (Mapk1ip1l), mRNA	2.37061	0.321412	0.00022638	2.46248	0.331206	0.000177818
NM_001024275	Rassf4	Ras association (RalGDS/AF-6) domain family member 4 (Rassf4), mRNA	2.99871	0.706243	0.00043076	2.46258	0.24543	0.000177818
NM_001110491	Fbxo27	no definition	3.81267	0.991795	0.00022638	2.468	0.67559	0.000177818
NM_001106271	Akap13	A kinase (PRKA) anchor protein 13 (Akap13), mRNA	2.28954	0.151641	0.00022638	2.4693	0.179702	0.000177818
NM_183056	Stk40	serine/threonine kinase 40 (Stk40), mRNA	2.5226	0.221924	0.00022638	2.4731	0.146055	0.000177818
NM_012998	P4hb	prolyl 4-hydroxylase, beta polypeptide (P4hb), mRNA	2.88336	0.178556	0.00022638	2.47353	0.143922	0.000177818
NM_001271259	LOC100359977	sialomucin core protein 24-like (LOC100359977), mRNA	3.90207	1.0723	0.00022638	2.47909	0.795206	0.00383322
NM_001013064	Fbxo17	F-box protein 17 (Fbxo17), mRNA	3.65997	0.815875	0.00194911	2.48282	1.41337	0.0285677
NM_033098	Tapbp	TAP binding protein (tapasin) (Tapbp), mRNA	1.58697	0.239584	0.00401673	2.48316	0.305535	0.000177818
NM_001024869	Wwtr1	WW domain containing transcription regulator 1 (Wwtr1), mRNA	3.68933	0.624392	0.00022638	2.48794	0.217692	0.000177818
NM_001108076	Myo1f	myosin IF (Myo1f), mRNA	2.05201	0.317376	0.00061643	2.48816	0.217429	0.000177818
NM_001191577	Midn	midnolin (Midn), mRNA	2.07119	0.385435	0.00022638	2.48845	0.245339	0.000177818
NM_012716	Slc16a1	solute carrier family 16 (monocarboxylate transporter), member 1 (Slc16a1), mRNA	1.93831	0.266387	0.00022638	2.49796	0.154029	0.000177818
NM_133606	Ehhadh	enoyl-CoA, hydratase/3-hydroxyacyl CoA dehydrogenase (Ehhadh), mRNA	0.384509	0.0962011	0.00146622	2.50764	0.447608	0.000177818
NM_001270986	Gpr176	G protein-coupled receptor 176 (Gpr176), mRNA	1.62692	0.161402	0.0013047	2.50771	0.195834	0.000177818
NM_053018	Cd9	CD9 molecule (Cd9), mRNA	2.25726	0.551406	0.00022638	2.51046	0.30694	0.000177818
NM_001008521	Twf1	twinfilin actin-binding protein 1 (Twf1), mRNA	2.05036	0.164947	0.00022638	2.51718	0.180056	0.000177818
NM_017305	Gclm	glutamate cysteine ligase, modifier subunit (Gclm), mRNA	1.80884	0.102396	0.00043076	2.52141	0.268351	0.000177818
NM_001145456	Lims1	LIM and senescent cell antigen-like domains 1 (Lims1), mRNA	3.27077	0.571796	0.00022638	2.52158	0.210453	0.000177818
NM_013216	Rheb	Ras homolog enriched in brain (Rheb), mRNA	2.59742	0.43499	0.00022638	2.52359	0.314959	0.000177818
NM_019186	Arl4a	ADP-ribosylation factor-like 4A (Arl4a), mRNA	1.9553	0.145815	0.00022638	2.52703	0.385602	0.000177818
NM_031056	Mmp14	matrix metallopeptidase 14 (membrane-inserted) (Mmp14), mRNA	3.78499	0.462555	0.00022638	2.52771	0.274019	0.000177818
NM_001191960	Tsc22d2	TSC22 domain family, member 2 (Tsc22d2), mRNA	1.87375	0.236413	0.00022638	2.53251	0.326955	0.000177818
NM_019356	Eif2s1	eukaryotic translation initiation factor 2, subunit 1 alpha (Eif2s1), mRNA	1.98316	0.0548439	0.00022638	2.53404	0.241816	0.000177818
NM_024151	Arf4	ADP-ribosylation factor 4 (Arf4), mRNA	1.60377	0.174107	0.00022638	2.5342	0.201233	0.000177818
NM_173045	Zc3hav1	zinc finger CCCH type, antiviral 1 (Zc3hav1), mRNA	2.6462	0.487368	0.00022638	2.5342	0.545397	0.000177818
NM_012512	B2m	beta-2 microglobulin (B2m), mRNA	1.56086	0.273003	0.00022638	2.53647	0.277473	0.000177818
NM_001039174	LOC654482	hypothetical protein LOC654482 (LOC654482), mRNA	2.41692	0.499367	0.00373249	2.53701	0.817268	0.000177818
NM_001007617	Nuak2	NUAK family, SNF1-like kinase, 2 (Nuak2), mRNA	2.63288	0.553704	0.00022638	2.53701	0.152883	0.000177818
[truncated: 614 more rows]
