# Supplementary material for: Differentially Expressed Genes in Rat Brain Regions with Different Degrees of Ischemic Damage
Source: Int J Mol Sci. 2025 Mar 6;26(5):2347. doi: 10.3390/ijms26052347 (PMC11900510; doi:10.3390/ijms26052347)
Supplement: Supplementary file 1 [file ijms-26-02347-s001.zip › Supplementary Table S2.xlsx]

## Sheet: Лист4
Table S2. Characterization of the primers used for real-time RT-PCR
Gene	Primer (5’-3’)	RefSeq	Amplicon Size (bp)	Effectiveness ± Standard Error
Mmp9	F: ATCCGCAGTCCAAGAAGAT	NM_031055.2	334	1,92±0,03
	R: AAACTCACACGCCAGAAGTATT
Vegfa	F: CCACGACAGAAGGGGAGCA	NM_031836.3	263	2±0
	R: GTGCTGGCTTTGGTGAGG
Nos3	F: TCTTTCGGAAGGCGTTTGA	NM_021838	211	1,89±0,03
	R: ATTTTGTAACTCTTGTGCTGCT
Il4r	F: TGACTACATCCGCACTTCTACG	NM_133380	689	1,98±0
	R: AGACCACAGTTCCAGCCAGTA
Gapdh	F: ACTCTACCCACGGCAAGTTCAACG	NM_017008.4	148	2,01±0,03
	R: GTAGACTCCACGACATACTCAGCAC
