# Supplementary material for: Differentially Expressed Genes in Rat Brain Regions with Different Degrees of Ischemic Damage
Source: Int J Mol Sci. 2025 Mar 6;26(5):2347. doi: 10.3390/ijms26052347 (PMC11900510; doi:10.3390/ijms26052347)
Supplement: Supplementary file 1 [file ijms-26-02347-s001.zip › Supplementary Table S1.xlsx]

## Sheet: Sheet1
Table S1. DEGs in IR-s vs. SO-s pairwise comparison
RefSeq ID	Gene symbol	Description	Ratio	±SE	Padj
NM_001172809	Ercc2	excision repair cross-complementation group 2 (Ercc2), mRNA	0.0499303	0.00231296	0.0236806
NM_001170557	Plk5	polo-like kinase 5 (Plk5), mRNA	0.0594018	0.0170144	0.000177818
NM_019326	Neurod2	no definition	0.0720544	0.0567164	0.000177818
NM_024383	Hes5	hes family bHLH transcription factor 5 (Hes5), mRNA	0.0776446	0.0255003	0.000177818
NM_001134534	Btbd17	BTB (POZ) domain containing 17 (Btbd17), mRNA	0.0885349	0.0326822	0.000177818
NM_001270852; NM_001270853; NM_012545	Ddc	dopa decarboxylase (aromatic L-amino acid decarboxylase) (Ddc), transcript variant 3, mRNA; dopa decarboxylase (aromatic L-amino acid decarboxylase) (Ddc), transcript variant 2, mRNA; dopa decarboxylase (aromatic L-amino acid decarboxylase) (Ddc), transcript variant 1, mRNA	0.0894937	0.0224547	0.000177818
NM_053639	Ltc4s	leukotriene C4 synthase (Ltc4s), mRNA	0.0904986	0.0349705	0.00611857
NM_001109467	Emid1	EMI domain containing 1 (Emid1), mRNA	0.0971791	0.0335178	0.000177818
NM_053859	Slc17a7	solute carrier family 17 (vesicular glutamate transporter), member 7 (Slc17a7), mRNA	0.0982125	0.0971922	0.000177818
NM_001108710	Coch	cochlin (Coch), mRNA	0.104195	0.0337616	0.000177818
NM_001106832	Snx22	sorting nexin 22 (Snx22), mRNA	0.105639	0.0279887	0.000637444
NM_001002853	P2ry13	purinergic receptor P2Y, G-protein coupled, 13 (P2ry13), mRNA	0.106771	0.019841	0.000177818
NM_012852	Htr1d	5-hydroxytryptamine (serotonin) receptor 1D, G protein-coupled (Htr1d), mRNA	0.106831	0.0138198	0.000177818
NM_053504	Prss12	protease, serine, 12 neurotrypsin (motopsin) (Prss12), mRNA	0.111581	0.0733582	0.000177818
NM_001017457	Degs2	delta(4)-desaturase, sphingolipid 2 (Degs2), mRNA	0.114102	0.0507173	0.000177818
NM_001191070	Tbr1	no definition	0.120512	0.0804385	0.000177818
NM_138506	Adra2c	adrenoceptor alpha 2C (Adra2c), mRNA	0.1261	0.0350028	0.000177818
NM_001013243	Slc30a3	solute carrier family 30 (zinc transporter), member 3 (Slc30a3), mRNA	0.129912	0.107856	0.000177818
NM_001107239	Adcy1	adenylate cyclase 1 (brain) (Adcy1), mRNA	0.131427	0.031077	0.000177818
NM_001109237	Neurod6	neuronal differentiation 6 (Neurod6), mRNA	0.131873	0.101835	0.000177818
NM_001106165	Car7	carbonic anhydrase 7 (Car7), mRNA	0.13191	0.0412112	0.000177818
NM_001034010	Tril	TLR4 interactor with leucine-rich repeats (Tril), mRNA	0.13219	0.0236877	0.000177818
NM_133623	Slc6a13	solute carrier family 6 (neurotransmitter transporter), member 13 (Slc6a13), mRNA	0.134464	0.0169295	0.000336763
NM_080892	Selenbp1	selenium binding protein 1 (Selenbp1), mRNA	0.134784	0.0365824	0.000177818
NM_134432	Agt	angiotensinogen (serpin peptidase inhibitor, clade A, member 8) (Agt), mRNA	0.137731	0.0682228	0.000177818
NM_001077650	Edn3	endothelin 3 (Edn3), mRNA	0.138159	0.0216572	0.0153055
NM_022234	Asic4	acid-sensing (proton-gated) ion channel family member 4 (Asic4), mRNA	0.138713	0.050371	0.000177818
NM_012665	Syt2	synaptotagmin II (Syt2), mRNA	0.140549	0.0679972	0.000177818
NM_001003711	Jph4	junctophilin 4 (Jph4), mRNA	0.142511	0.0174497	0.000177818
NM_053613	Rtn4r	reticulon 4 receptor (Rtn4r), mRNA	0.142987	0.0898135	0.000177818
NM_001048185	Agmat	agmatine ureohydrolase (agmatinase) (Agmat), mRNA	0.145488	0.0402127	0.000637444
NM_053441	Slco1c1	solute carrier organic anion transporter family, member 1c1 (Slco1c1), mRNA	0.148598	0.028945	0.000177818
NM_001082977	Rasgrp2	RAS guanyl releasing protein 2 (calcium and DAG-regulated) (Rasgrp2), mRNA	0.150765	0.0390589	0.000177818
NM_031332	Slc22a8	solute carrier family 22 (organic anion transporter), member 8 (Slc22a8), mRNA	0.152263	0.0264691	0.000177818
NM_001107830	Lamc3	no definition	0.153411	0.0221762	0.000177818
NM_012543	Dbp	D site of albumin promoter (albumin D-box) binding protein (Dbp), transcript variant 1, mRNA	0.154353	0.0257051	0.000177818
NM_080884	Cml5	camello-like 5 (Cml5), mRNA	0.163071	0.0691778	0.00336208
NM_001012347	Rgs7bp	regulator of G-protein signaling 7 binding protein (Rgs7bp), mRNA	0.167805	0.0267191	0.000177818
NM_019224	Rgs9	regulator of G-protein signaling 9 (Rgs9), mRNA	0.168005	0.0379885	0.000177818
NM_053388	Gjb6	gap junction protein, beta 6 (Gjb6), mRNA	0.169018	0.0406942	0.000177818
NM_001106868	Hhatl	hedgehog acyltransferase-like (Hhatl), mRNA	0.171366	0.00177581	0.000177818
NM_001071777	Gpr17	G protein-coupled receptor 17 (Gpr17), mRNA	0.171572	0.0310328	0.000490679
NM_001276765	Pde4c	phosphodiesterase 4C, cAMP-specific (Pde4c), mRNA	0.172279	0.0683681	0.000177818
NM_022236	Pde10a	phosphodiesterase 10A (Pde10a), mRNA	0.174208	0.0416041	0.000177818
NM_001100990	Rspo3	R-spondin 3 (Rspo3), mRNA	0.177735	0.121179	0.0120722
NM_175579	Wnk4	WNK lysine deficient protein kinase 4 (Wnk4), mRNA	0.178296	0.0453799	0.000177818
NM_031806	Gpr6	G protein-coupled receptor 6 (Gpr6), mRNA	0.180809	0.0580648	0.000177818
NM_001109485	Syndig1l	synapse differentiation inducing 1-like (Syndig1l), mRNA	0.180889	0.0354432	0.000177818
NM_053294	Adora2a	adenosine A2a receptor (Adora2a), mRNA	0.180972	0.0489951	0.000177818
NM_172022	Lzts3	leucine zipper, putative tumor suppressor family member 3 (Lzts3), mRNA	0.182091	0.0248277	0.000177818
NM_001126285	Slc22a13	solute carrier family 22 (organic anion/urate transporter), member 13 (Slc22a13), mRNA	0.183319	0.0232309	0.000177818
NM_012617	Oprd1	opioid receptor, delta 1 (Oprd1), mRNA	0.184551	0.0513451	0.000177818
NM_001107489	Zfp575	zinc finger protein 575 (Zfp575), mRNA	0.185127	0.0418419	0.000177818
NM_172035	Fzd2	frizzled class receptor 2 (Fzd2), mRNA	0.187062	0.0213238	0.000177818
NM_012503	Asgr1	asialoglycoprotein receptor 1 (Asgr1), mRNA	0.187263	0.0735119	0.0413835
NM_024138	Gng7	guanine nucleotide binding protein (G protein), gamma 7 (Gng7), mRNA	0.189197	0.0468822	0.000177818
NM_001013217	Trim54	tripartite motif-containing 54 (Trim54), mRNA	0.192778	0.150768	0.00161011
NM_053878	Cplx2	complexin 2 (Cplx2), mRNA	0.19283	0.0207386	0.000177818
NM_012608	Mme	membrane metallo-endopeptidase (Mme), mRNA	0.193644	0.0535762	0.000177818
NM_001276720	Otof	no definition	0.195236	0.029424	0.000177818
NM_017289	Gabrd	gamma-aminobutyric acid (GABA) A receptor, delta (Gabrd), mRNA	0.195259	0.0516766	0.000177818
NM_001191657	Atp13a5	ATPase type 13A5 (Atp13a5), mRNA	0.19552	0.027283	0.000177818
NM_024372	Slc6a11	solute carrier family 6 (neurotransmitter transporter), member 11 (Slc6a11), mRNA	0.196606	0.0821603	0.000177818
NM_017239	Myh6	myosin, heavy chain 6, cardiac muscle, alpha (Myh6), mRNA	0.197146	0.0376353	0.000177818
NM_019230	Slc22a3	solute carrier family 22 (organic cation transporter), member 3 (Slc22a3), mRNA	0.19786	0.049665	0.000177818
NM_001039259	Zdhhc19	zinc finger, DHHC-type containing 19 (Zdhhc19), mRNA	0.19786	0.101144	0.0277465
NM_022800	P2ry12	purinergic receptor P2Y, G-protein coupled, 12 (P2ry12), mRNA	0.198083	0.0186678	0.000177818
NM_001007658	Them6	thioesterase superfamily member 6 (Them6), mRNA	0.198611	0.0481039	0.000177818
NM_178106	Entpd3	ectonucleoside triphosphate diphosphohydrolase 3 (Entpd3), mRNA	0.199558	0.0635749	0.000177818
NM_012970	Kcna2	potassium voltage-gated channel, shaker-related subfamily, member 2 (Kcna2), mRNA	0.199633	0.0578779	0.001067
NM_001135584	Sec1	secretory blood group 1 (Sec1), mRNA	0.200376	0.0544128	0.0269536
NM_001108228	Slc19a3	no definition	0.200846	0.103591	0.00589073
NM_001013977	Aifm3	apoptosis-inducing factor, mitochondrion-associated 3 (Aifm3), nuclear gene encoding mitochondrial protein, mRNA	0.201486	0.046081	0.000177818
NM_001191910	Gli1	GLI family zinc finger 1 (Gli1), mRNA	0.202494	0.111655	0.00533073
NM_001107745	C1qtnf4	C1q and tumor necrosis factor related protein 4 (C1qtnf4), mRNA	0.202669	0.0388057	0.000177818
NM_212528	Col11a2	collagen, type XI, alpha 2 (Col11a2), mRNA	0.204624	0.0203304	0.000177818
NM_013161	Pnlip	pancreatic lipase (Pnlip), mRNA	0.205759	0.0371575	0.000177818
NM_053703	Map2k6	mitogen-activated protein kinase kinase 6 (Map2k6), mRNA	0.206782	0.0230197	0.000177818
NM_001271178	Wscd2	no definition	0.20731	0.0456299	0.000177818
NM_001107763	Ltk	leukocyte receptor tyrosine kinase (Ltk), mRNA	0.208087	0.0208025	0.000177818
NM_001109051	Fn3k	fructosamine 3 kinase (Fn3k), mRNA	0.208301	0.0362813	0.000177818
NM_031765	Rxrg	retinoid X receptor gamma (Rxrg), mRNA	0.209495	0.0487269	0.000177818
NM_139193	Prlhr	prolactin releasing hormone receptor (Prlhr), mRNA	0.209799	0.0955578	0.00324133
NM_001108071	Adamtsl5	ADAMTS-like 5 (Adamtsl5), mRNA	0.21006	0.0949835	0.00161011
NM_053699	Cited4	Cbp/p300-interacting transactivator, with Glu/Asp-rich carboxy-terminal domain, 4 (Cited4), mRNA	0.210156	0.0550331	0.000177818
NM_019623	Cyp4f1	cytochrome P450, family 4, subfamily f, polypeptide 1 (Cyp4f1), mRNA	0.210438	0.0521425	0.000177818
NM_078619	Slc8a2	solute carrier family 8 (sodium/calcium exchanger), member 2 (Slc8a2), mRNA	0.212358	0.0460847	0.000177818
NM_001108971	RGD1309821	similar to KIAA1161 protein (RGD1309821), mRNA	0.213199	0.0411663	0.000177818
NM_001025038	Mettl24	methyltransferase like 24 (Mettl24), mRNA	0.215516	0.0423989	0.000490679
NM_175708	Car11	carbonic anhydrase 11 (Car11), mRNA	0.215673	0.028946	0.000177818
NM_001107437	Jph3	junctophilin 3 (Jph3), mRNA	0.21625	0.0301834	0.000177818
NM_031554	Acvr2b	activin A receptor, type IIB (Acvr2b), mRNA	0.216563	0.0401767	0.000177818
NM_001106069	Fcho1	FCH domain only 1 (Fcho1), mRNA	0.216599	0.0141559	0.000177818
NM_012920	Camk2a	no definition	0.21676	0.0446915	0.000177818
NM_001107755	Pamr1	peptidase domain containing associated with muscle regeneration 1 (Pamr1), mRNA	0.217718	0.0487533	0.000177818
NM_138613	Rnf112	ring finger protein 112 (Rnf112), mRNA	0.2192	0.0189588	0.000177818
NM_001008880	Scn4b	sodium channel, voltage-gated, type IV, beta subunit (Scn4b), mRNA	0.219761	0.0694725	0.000177818
NM_001033675; NM_001033676; NM_133529	Cabp1	calcium binding protein 1 (Cabp1), transcript variant 2, mRNA; calcium binding protein 1 (Cabp1), transcript variant 3, mRNA; calcium binding protein 1 (Cabp1), transcript variant 1, mRNA	0.220091	0.0534345	0.000177818
NM_001013230	Selplg	selectin P ligand (Selplg), mRNA	0.220729	0.0439503	0.000177818
NM_181385	Zar1	zygote arrest 1 (Zar1), mRNA	0.221216	0.0753479	0.000637444
NM_053922	Acacb	acetyl-CoA carboxylase beta (Acacb), mRNA	0.221486	0.0618675	0.000177818
NM_133568	Rasd2	RASD family, member 2 (Rasd2), mRNA	0.221623	0.0472632	0.000177818
NM_001191874	Gareml	GRB2 associated, regulator of MAPK1-like (Gareml), mRNA	0.221648	0.051694	0.000177818
NM_145681	Tnfsf10	tumor necrosis factor (ligand) superfamily, member 10 (Tnfsf10), mRNA	0.221954	0.124525	0.00729593
NM_053424	Slc4a4	solute carrier family 4, sodium bicarbonate cotransporter, member 4 (Slc4a4), mRNA	0.222664	0.0595203	0.000177818
NM_001134635	RGD1566243	similar to protein of unknown function (RGD1566243), mRNA	0.222778	0.117527	0.001067
NM_001108234	Neu4	sialidase 4 (Neu4), mRNA	0.224947	0.0649699	0.000177818
NM_053721	Rasgrf2	no definition	0.226382	0.11526	0.000177818
NM_032462	Kcnip3	Kv channel interacting protein 3, calsenilin (Kcnip3), mRNA	0.226829	0.0466189	0.000177818
NM_001107212	Adamts3	ADAM metallopeptidase with thrombospondin type 1, motif 3 (Adamts3), mRNA	0.227565	0.0549935	0.000177818
NM_172085	Pou3f2	POU class 3 homeobox 2 (Pou3f2), mRNA	0.227819	0.0438598	0.000177818
NM_031743	Slc24a2	no definition	0.228398	0.0451862	0.000177818
NM_001107009	Ccdc42	coiled-coil domain containing 42 (Ccdc42), mRNA	0.228436	0.111898	0.00418712
NM_001130570	Scrt1	scratch family zinc finger 1 (Scrt1), mRNA	0.22897	0.0220068	0.000177818
NM_053630	Kcnh4	potassium voltage-gated channel, subfamily H (eag-related), member 4 (Kcnh4), mRNA	0.229213	0.0259953	0.000177818
NM_001013975	Notum	notum pectinacetylesterase homolog (Drosophila) (Notum), mRNA	0.229631	0.0476888	0.000177818
NM_001191761	Dmrtb1	DMRT-like family B with proline-rich C-terminal, 1 (Dmrtb1), mRNA	0.230178	0.0914619	0.00803086
NM_017108	Kcnh3	potassium voltage-gated channel, subfamily H (eag-related), member 3 (Kcnh3), mRNA	0.231294	0.0681625	0.000177818
NM_013109	Otx1	no definition	0.231578	0.0739749	0.0367217
NM_001173526	Ntn5	netrin 5 (Ntn5), mRNA	0.231809	0.0827877	0.0129653
NM_053536	Klf15	Kruppel-like factor 15 (Klf15), mRNA	0.231922	0.03848	0.000177818
NM_001100700	Sfrp2	secreted frizzled-related protein 2 (Sfrp2), mRNA	0.232796	0.066305	0.000637444
NM_131906	Slco1a2	solute carrier organic anion transporter family, member 1A2 (Slco1a2), mRNA	0.233181	0.0458549	0.000177818
NM_001136151	Nrg2	neuregulin 2 (Nrg2), mRNA	0.234023	0.0150702	0.000177818
NM_173123	Cyp4f4	cytochrome P450, family 4, subfamily f, polypeptide 4 (Cyp4f4), mRNA	0.234175	0.054596	0.000177818
NM_001107577	Lrrc10b	leucine rich repeat containing 10B (Lrrc10b), mRNA	0.236254	0.0357116	0.000177818
NM_001108300	Adam11	ADAM metallopeptidase domain 11 (Adam11), mRNA	0.236369	0.0332409	0.000177818
NM_153814	Cacna1h	calcium channel, voltage-dependent, T type, alpha 1H subunit (Cacna1h), mRNA	0.23692	0.0301261	0.000177818
NM_001191947	Dact3	dapper, antagonist of beta-catenin, homolog 3 (Xenopus laevis) (Dact3), mRNA	0.237212	0.017554	0.000177818
NM_033352	Abcd2	ATP-binding cassette, subfamily D (ALD), member 2 (Abcd2), mRNA	0.237844	0.0123514	0.000177818
NM_001191804	Tmem151b	transmembrane protein 151B (Tmem151b), mRNA	0.238201	0.0227396	0.000177818
NM_012914	Atp2a3	ATPase, Ca++ transporting, ubiquitous (Atp2a3), mRNA	0.238478	0.0638126	0.000177818
NM_138841	Gpr26	G protein-coupled receptor 26 (Gpr26), mRNA	0.23851	0.0445852	0.000177818
NM_199409	Panx2	pannexin 2 (Panx2), mRNA	0.239836	0.0278084	0.000177818
NM_001009504	Fbxl16	F-box and leucine-rich repeat protein 16 (Fbxl16), mRNA	0.239942	0.0449468	0.000177818
NM_001106058	Cldn10	claudin 10 (Cldn10), mRNA	0.240089	0.0632956	0.000177818
NM_021859	Matk	megakaryocyte-associated tyrosine kinase (Matk), mRNA	0.240365	0.0299543	0.000177818
NM_053684	Hcn2	hyperpolarization activated cyclic nucleotide-gated potassium channel 2 (Hcn2), mRNA	0.241272	0.0256476	0.000177818
NM_198749	Rab15	RAB15, member RAS oncogene family (Rab15), mRNA	0.241816	0.0354281	0.000177818
NM_031783	Nefl	neurofilament, light polypeptide (Nefl), mRNA	0.242103	0.0566395	0.000177818
NM_031547	Chrm4	cholinergic receptor, muscarinic 4 (Chrm4), mRNA	0.242411	0.056413	0.000177818
NM_031338	Camkk2	no definition	0.243002	0.0445495	0.00287837
NM_001108940	Bhlhe22	basic helix-loop-helix family, member e22 (Bhlhe22), mRNA	0.243852	0.137364	0.000177818
NM_012799	Nmbr	no definition	0.244419	0.15546	0.00383322
NM_022292	Kcnk12	potassium channel, subfamily K, member 12 (Kcnk12), mRNA	0.244984	0.061804	0.000177818
NM_001191936	Shisa2	shisa family member 2 (Shisa2), mRNA	0.245008	0.0761363	0.00186885
NM_001107301	Abhd8	abhydrolase domain containing 8 (Abhd8), mRNA	0.245618	0.0249645	0.000177818
NM_017149	Meox2	mesenchyme homeobox 2 (Meox2), mRNA	0.246432	0.101463	0.000336763
NM_012965	Hrh2	histamine receptor H 2 (Hrh2), mRNA	0.246505	0.0977156	0.010014
NM_031672	Slc15a2	solute carrier family 15 (oligopeptide transporter), member 2 (Slc15a2), mRNA	0.246863	0.0500929	0.000177818
NM_017131	Casq2	calsequestrin 2 (cardiac muscle) (Casq2), mRNA	0.247644	0.0624325	0.000781969
NM_001007235; NM_001270596; NM_001270597	Itpr1	inositol 1,4,5-trisphosphate receptor, type 1 (Itpr1), transcript variant 1, mRNA; inositol 1,4,5-trisphosphate receptor, type 1 (Itpr1), transcript variant 2, mRNA; inositol 1,4,5-trisphosphate receptor, type 1 (Itpr1), transcript variant 3, mRNA	0.247819	0.0546846	0.000177818
NM_001108674	RGD1305347	similar to RIKEN cDNA 2610528J11 (RGD1305347), mRNA	0.248084	0.12668	0.00906961
NM_022407	Aldh1a1	aldehyde dehydrogenase 1 family, member A1 (Aldh1a1), mRNA	0.248478	0.0630334	0.000177818
NM_012784	Cnr1	cannabinoid receptor 1 (brain) (Cnr1), mRNA	0.249063	0.0536402	0.000177818
NM_031573	Phkg1	phosphorylase kinase, gamma 1 (Phkg1), mRNA	0.249145	0.0528158	0.000177818
NM_001106545	Kcng1	potassium voltage-gated channel, subfamily G, member 1 (Kcng1), mRNA	0.250052	0.0939115	0.000177818
NM_021758	Lin7b	lin-7 homolog B (C. elegans) (Lin7b), mRNA	0.251756	0.0341666	0.000177818
NM_001106539	Matn4	matrilin 4 (Matn4), mRNA	0.252175	0.0618853	0.00092669
NM_030868	Nov	nephroblastoma overexpressed (Nov), mRNA	0.252557	0.166076	0.000177818
NM_001136241	Ngef	neuronal guanine nucleotide exchange factor (Ngef), mRNA	0.254435	0.0443497	0.000177818
NM_012828	Cacnb3	calcium channel, voltage-dependent, beta 3 subunit (Cacnb3), mRNA	0.254462	0.0411161	0.000177818
NM_001009716	Asphd2	aspartate beta-hydroxylase domain containing 2 (Asphd2), mRNA	0.254737	0.0245377	0.000177818
NM_001025639	LOC292543	similar to solute carrier family 7 (cationic amino acid transporter, y+ system), member 3 (LOC292543), mRNA	0.255184	0.0651233	0.000177818
NM_001271453	Gbx1	gastrulation brain homeobox 1 (Gbx1), mRNA	0.255708	0.195695	0.00161011
NM_001113335; NM_012653	Slc9a2	solute carrier family 9, subfamily A (NHE2, cation proton antiporter 2), member 2 (Slc9a2), transcript variant 1, mRNA; solute carrier family 9, subfamily A (NHE2, cation proton antiporter 2), member 2 (Slc9a2), transcript variant 2, mRNA	0.256121	0.145069	0.000336763
NM_012957	Gabrb2	gamma-aminobutyric acid (GABA) A receptor, beta 2 (Gabrb2), mRNA	0.256272	0.0830258	0.00750717
NM_001107431	Chst5	carbohydrate (N-acetylglucosamine 6-O) sulfotransferase 5 (Chst5), mRNA	0.256319	0.0612889	0.000177818
NM_001163921	Efcc1	EF-hand and coiled-coil domain containing 1 (Efcc1), mRNA	0.258377	0.0810508	0.000781969
NM_001109458	Fam163b	family with sequence similarity 163, member B (Fam163b), mRNA	0.259003	0.0299742	0.000177818
NM_001107280	Pcdh20	protocadherin 20 (Pcdh20), mRNA	0.259745	0.0648246	0.000177818
NM_019266	Scn8a	no definition	0.260915	0.029594	0.000177818
NM_017090	Gucy1a3	guanylate cyclase 1, soluble, alpha 3 (Gucy1a3), mRNA	0.260974	0.0574315	0.000177818
NM_017254	Htr2a	5-hydroxytryptamine (serotonin) receptor 2A, G protein-coupled (Htr2a), mRNA	0.26105	0.0755394	0.000177818
NM_012505	Atp1a2	ATPase, Na+/K+ transporting, alpha 2 polypeptide (Atp1a2), mRNA	0.26157	0.0424761	0.000177818
NM_001008807; NM_183333	Krt77	keratin 77 (Krt77), mRNA; keratin 5 (Krt5), mRNA	0.261646	0.107293	0.0240189
NM_001191839	Trim66	tripartite motif-containing 66 (Trim66), mRNA	0.262082	0.0603966	0.000177818
NM_053403	Grb7	growth factor receptor bound protein 7 (Grb7), mRNA	0.262482	0.0606523	0.00212692
NM_024000	Camkv	CaM kinase-like vesicle-associated (Camkv), mRNA	0.263006	0.0332696	0.000177818
NM_176075	Ppargc1b	peroxisome proliferator-activated receptor gamma, coactivator 1 beta (Ppargc1b), mRNA	0.263134	0.0725105	0.000177818
NM_001276762	Epm2a	epilepsy, progressive myoclonus type 2A (Epm2a), mRNA	0.264081	0.0717054	0.000177818
NM_031696	Gpr88	G-protein coupled receptor 88 (Gpr88), mRNA	0.264218	0.0654923	0.000177818
NM_022238	Abcb9	ATP-binding cassette, subfamily B (MDR/TAP), member 9 (Abcb9), mRNA	0.265424	0.0408266	0.000177818
NM_001037351	Tnnc2	troponin C type 2 (fast) (Tnnc2), mRNA	0.266635	0.0655796	0.000490679
NM_017296	Kcnj2	potassium inwardly-rectifying channel, subfamily J, member 2 (Kcnj2), mRNA	0.267305	0.0539626	0.000177818
NM_012800	P2ry1	purinergic receptor P2Y, G-protein coupled, 1 (P2ry1), mRNA	0.267904	0.0582909	0.000177818
NM_001108227	Wnt10a	wingless-type MMTV integration site family, member 10A (Wnt10a), mRNA	0.269051	0.0889768	0.000177818
NM_001134696	Ctxn3	no definition	0.269601	0.18309	0.000177818
NM_017240	Myh7	myosin, heavy chain 7, cardiac muscle, beta (Myh7), mRNA	0.269923	0.0886192	0.000177818
NM_001005558	Fam151a	family with sequence similarity 151, member A (Fam151a), mRNA	0.270142	0.0573165	0.000490679
NM_001109309	Cdk5r2	cyclin-dependent kinase 5, regulatory subunit 2 (p39) (Cdk5r2), mRNA	0.270211	0.0418559	0.000177818
NM_181636	Col23a1	collagen, type XXIII, alpha 1 (Col23a1), mRNA	0.270477	0.194752	0.000177818
NM_080405	Gli3	GLI family zinc finger 3 (Gli3), mRNA	0.270686	0.0342008	0.000177818
NM_001106671	Ttc22	tetratricopeptide repeat domain 22 (Ttc22), mRNA	0.271277	0.195708	0.000781969
NM_001004263	Itgb6	integrin, beta 6 (Itgb6), mRNA	0.271477	0.0732815	0.000177818
NM_001025042	Fibin	fin bud initiation factor homolog (zebrafish) (Fibin), mRNA	0.272004	0.0609308	0.000177818
NM_001107690	Fam189b	family with sequence similarity 189, member B (Fam189b), mRNA	0.273435	0.0247385	0.000177818
NM_012703	Thrsp	thyroid hormone responsive (Thrsp), mRNA	0.273761	0.0535152	0.000177818
NM_001271404	Hs6st3	heparan sulfate 6-O-sulfotransferase 3 (Hs6st3), mRNA	0.273835	0.109322	0.000177818
NM_001106057	Slitrk6	SLIT and NTRK-like family, member 6 (Slitrk6), mRNA	0.274025	0.113021	0.000177818
NM_001135778	Prodh	proline dehydrogenase (oxidase) 1 (Prodh), nuclear gene encoding mitochondrial protein, mRNA	0.27471	0.0758502	0.000177818
NM_138515	Cyp2d4	cytochrome P450, family 2, subfamily d, polypeptide 4 (Cyp2d4), mRNA	0.275297	0.0614461	0.000177818
NM_001107496	Dyrk1b	dual-specificity tyrosine-(Y)-phosphorylation regulated kinase 1b (Dyrk1b), mRNA	0.275446	0.0453618	0.000177818
NM_001108726	Itgb8	integrin, beta 8 (Itgb8), mRNA	0.27548	0.0758497	0.00225528
NM_001108978	Pik3cd	phosphatidylinositol-4,5-bisphosphate 3-kinase, catalytic subunit delta (Pik3cd), mRNA	0.27601	0.0287911	0.000177818
NM_017214	Rgs4	regulator of G-protein signaling 4 (Rgs4), mRNA	0.277787	0.0660389	0.000177818
NM_001108875	Sgcz	sarcoglycan zeta (Sgcz), mRNA	0.278805	0.116627	0.0201019
NM_138905	Ppap2b	phosphatidic acid phosphatase type 2B (Ppap2b), mRNA	0.278856	0.0426691	0.000177818
NM_001106214	Lix1	Lix1 homolog (chicken) (Lix1), mRNA	0.27921	0.0343543	0.000177818
NM_001108955	Fjx1	four jointed box 1 (Drosophila) (Fjx1), mRNA	0.279822	0.0245414	0.000177818
NM_001106960	Frmpd4	FERM and PDZ domain containing 4 (Frmpd4), mRNA	0.281971	0.0607607	0.000177818
NM_001135006	Nrn1l	no definition	0.283439	0.0950874	0.0109438
NM_013165	Cckbr	cholecystokinin B receptor (Cckbr), mRNA	0.284074	0.0750911	0.000177818
NM_001106524	Acss1	acyl-CoA synthetase short-chain family member 1 (Acss1), mRNA	0.284407	0.0574501	0.000177818
NM_173337	Camk2n1	calcium/calmodulin-dependent protein kinase II inhibitor 1 (Camk2n1), mRNA	0.285096	0.036417	0.000177818
NM_053567	Ftcd	formimidoyltransferase cyclodeaminase (Ftcd), mRNA	0.285693	0.0983616	0.00238447
NM_001024290	Gal3st3	galactose-3-O-sulfotransferase 3 (Gal3st3), mRNA	0.286149	0.054177	0.000177818
NM_001024982	Cpne9	copine family member IX (Cpne9), mRNA	0.286524	0.0577539	0.000177818
NM_001207022	Shisa8	shisa family member 8 (Shisa8), mRNA	0.286942	0.0500152	0.000177818
NM_017130	Neu2	sialidase 2 (Neu2), mRNA	0.287103	0.0836635	0.000177818
NM_053733	Bcl2l10	BCL2-like 10 (apoptosis facilitator) (Bcl2l10), mRNA	0.287206	0.170819	0.0345163
NM_001271383	Acot11	acyl-CoA thioesterase 11 (Acot11), mRNA	0.289072	0.0564749	0.000177818
NM_001033665; NM_012916	Bcan	brevican (Bcan), transcript variant 1, mRNA; no definition	0.289146	0.0496684	0.000177818
NM_172041; NM_172042	Kcnk2	potassium channel, subfamily K, member 2 (Kcnk2), transcript variant 1, mRNA; potassium channel, subfamily K, member 2 (Kcnk2), transcript variant 2, mRNA	0.289367	0.0666419	0.000177818
NM_001109403	C1ql3	complement component 1, q subcomponent-like 3 (C1ql3), mRNA	0.290647	0.170778	0.000177818
NM_022499	Pvalb	parvalbumin (Pvalb), mRNA	0.290855	0.14144	0.000177818
NM_001107251	Fezf2	Fez family zinc finger 2 (Fezf2), mRNA	0.291371	0.120393	0.000177818
NM_212522	Sptb	spectrin, beta, erythrocytic (Sptb), mRNA	0.291494	0.0264045	0.000177818
NM_130816	Fgf11	fibroblast growth factor 11 (Fgf11), mRNA	0.292237	0.0332816	0.000177818
NM_001130569	Mpped1	metallophosphoesterase domain containing 1 (Mpped1), mRNA	0.292833	0.0624871	0.000177818
NM_017122	Hpca	hippocalcin (Hpca), mRNA	0.29409	0.0694362	0.000177818
NM_053649	Kremen1	kringle containing transmembrane protein 1 (Kremen1), mRNA	0.294112	0.0555399	0.000177818
NM_023967	Gfra4	GDNF family receptor alpha 4 (Gfra4), mRNA	0.294408	0.0680918	0.000177818
NM_001191894	Stk32a	serine/threonine kinase 32A (Stk32a), mRNA	0.294868	0.103455	0.000336763
NM_001108453	Cbfa2t3	core-binding factor, runt domain, alpha subunit 2; translocated to, 3 (Cbfa2t3), mRNA	0.294907	0.0502858	0.000177818
NM_001106249	Siglec5	sialic acid binding Ig-like lectin 5 (Siglec5), mRNA	0.295222	0.0364468	0.000177818
NM_001024259	Bmpr1b	bone morphogenetic protein receptor, type IB (Bmpr1b), mRNA	0.29525	0.107841	0.000177818
NM_138835	Syt12	synaptotagmin XII (Syt12), mRNA	0.295707	0.0634539	0.000177818
NM_001105783	Wnt9a	wingless-type MMTV integration site family, member 9A (Wnt9a), mRNA	0.296228	0.161359	0.000177818
NM_053804	Kcnk4	potassium channel, subfamily K, member 4 (Kcnk4), mRNA	0.296853	0.0803729	0.000177818
NM_001012737	Cdh7	cadherin 7, type 2 (Cdh7), mRNA	0.2973	0.111375	0.000177818
NM_001100527	Frzb	frizzled-related protein (Frzb), mRNA	0.297347	0.136113	0.000177818
NM_001134529	Kctd17	potassium channel tetramerization domain containing 17 (Kctd17), mRNA	0.297822	0.0374421	0.000177818
NM_001142652	Neurl1b	neuralized E3 ubiquitin protein ligase 1B (Neurl1b), mRNA	0.297867	0.0596374	0.000177818
NM_130829	Palm	paralemmin (Palm), mRNA	0.298078	0.0395393	0.000781969
NM_001012621	Slc13a4	solute carrier family 13 (sodium/sulfate symporter), member 4 (Slc13a4), mRNA	0.298688	0.0643775	0.000177818
NM_001134552	Ism1	isthmin 1, angiogenesis inhibitor (Ism1), mRNA	0.299094	0.107895	0.001067
NM_001172079	Icam5	intercellular adhesion molecule 5, telencephalin (Icam5), mRNA	0.299156	0.0447779	0.000177818
NM_001191902	Sp9	trans-acting transcription factor 9 (Sp9), mRNA	0.299933	0.0733377	0.000177818
NR_027235	RGD1559747	no definition	0.300353	0.0840684	0.000177818
NM_013104	Igfbp6	insulin-like growth factor binding protein 6 (Igfbp6), mRNA	0.300365	0.0192021	0.000637444
NM_001191621	Map3k10	mitogen activated protein kinase kinase kinase 10 (Map3k10), mRNA	0.300661	0.0306991	0.000177818
NM_001191822	Rhbdl1	rhomboid, veinlet-like 1 (Drosophila) (Rhbdl1), mRNA	0.301087	0.047147	0.000177818
NM_001191069	Endou	endonuclease, poly(U)-specific (Endou), mRNA	0.301254	0.103104	0.0459207
NM_001127337	Brsk1	BR serine/threonine kinase 1 (Brsk1), mRNA	0.301475	0.0225548	0.000177818
NM_001107997	Mmel1	membrane metallo-endopeptidase-like 1 (Mmel1), mRNA	0.30236	0.0789197	0.000177818
NM_001271454	Igsf21	immunoglobin superfamily, member 21 (Igsf21), mRNA	0.302364	0.0954441	0.000177818
NM_031130	Nr2f1	nuclear receptor subfamily 2, group F, member 1 (Nr2f1), mRNA	0.302578	0.0448832	0.000177818
NM_001106550	Nkain4	Na+/K+ transporting ATPase interacting 4 (Nkain4), mRNA	0.302601	0.0358794	0.000177818
NM_001034187	Sh3rf2	SH3 domain containing ring finger 2 (Sh3rf2), mRNA	0.303132	0.127655	0.000177818
NM_001271530	Prdm11	no definition	0.303578	0.0231425	0.000177818
NM_032061	Cntnap1	contactin associated protein 1 (Cntnap1), mRNA	0.303837	0.0352441	0.000177818
NM_019189	Hapln1	hyaluronan and proteoglycan link protein 1 (Hapln1), mRNA	0.304008	0.021462	0.000177818
NM_017354	Ntm	neurotrimin (Ntm), mRNA	0.30541	0.0131112	0.000177818
NM_001108464	Prr18	proline rich 18 (Prr18), mRNA	0.305548	0.0321508	0.000177818
NM_001107341	Susd3	sushi domain containing 3 (Susd3), mRNA	0.305719	0.106138	0.000336763
NM_001039020	Zfp207	zinc finger protein 207 (Zfp207), mRNA	0.305866	0.0213705	0.001067
NM_001107139	Pitpnm2	phosphatidylinositol transfer protein, membrane-associated 2 (Pitpnm2), mRNA	0.305993	0.0279676	0.000177818
NM_019156	Vtn	vitronectin (Vtn), mRNA	0.306547	0.0528047	0.000177818
NM_019148	Strn	striatin, calmodulin binding protein (Strn), mRNA	0.308064	0.0719522	0.000177818
NM_001024327	Zfp467	zinc finger protein 467 (Zfp467), mRNA	0.30816	0.0208872	0.000177818
NM_001105811	Rilp	Rab interacting lysosomal protein (Rilp), mRNA	0.308947	0.0803544	0.000177818
NM_001034105	Tnnc1	troponin C type 1 (slow) (Tnnc1), mRNA	0.309822	0.0679669	0.0101181
NM_001135713	Sec31b	SEC31 homolog B (S. cerevisiae) (Sec31b), mRNA	0.310363	0.0342923	0.000336763
NM_001169578	Diras2	DIRAS family, GTP-binding RAS-like 2 (Diras2), mRNA	0.311111	0.0708957	0.000177818
NM_001134796	Mast3	microtubule associated serine/threonine kinase 3 (Mast3), mRNA	0.31127	0.0367966	0.000177818
NM_001106873	Slc25a23	solute carrier family 25 (mitochondrial carrier; phosphate carrier), member 23 (Slc25a23), mRNA	0.311609	0.0209509	0.000177818
NM_012936	Crybb1	crystallin, beta B1 (Crybb1), mRNA	0.31191	0.0582944	0.00275652
NM_001100575	Mpp7	membrane protein, palmitoylated 7 (MAGUK p55 subfamily member 7) (Mpp7), mRNA	0.31332	0.0724791	0.000336763
NM_053473	Ppp1r9a	protein phosphatase 1, regulatory subunit 9A (Ppp1r9a), mRNA	0.313857	0.0410818	0.000177818
NM_134326	Alb	albumin (Alb), mRNA	0.313968	0.0670216	0.000177818
NM_214459	Phactr3	phosphatase and actin regulator 3 (Phactr3), mRNA	0.314031	0.0263677	0.000177818
NM_012705	Cd4	Cd4 molecule (Cd4), mRNA	0.31412	0.0381451	0.000177818
NM_001008369	Pitpnm1	phosphatidylinositol transfer protein, membrane-associated 1 (Pitpnm1), mRNA	0.314646	0.0182544	0.000177818
NM_001108364	Mxd4	Max dimerization protein 4 (Mxd4), mRNA	0.314652	0.034853	0.000177818
NM_033099	Ptprv	protein tyrosine phosphatase, receptor type, V (Ptprv), mRNA	0.316503	0.144716	0.000177818
NM_024140	Nrgn	neurogranin (Nrgn), mRNA	0.31661	0.0621271	0.000177818
NM_001100653	Sidt1	SID1 transmembrane family, member 1 (Sidt1), mRNA	0.31699	0.176969	0.000177818
NM_138849	Syt17	no definition	0.317679	0.164513	0.000177818
NM_022609	B3gat2	beta-1,3-glucuronyltransferase 2 (B3gat2), mRNA	0.318766	0.0521425	0.000177818
NM_001276304; NM_173138	Dlgap3	no definition; discs, large (Drosophila) homolog-associated protein 3 (Dlgap3), transcript variant 1, mRNA	0.318883	0.0442695	0.000177818
NM_023026	Agap2	ArfGAP with GTPase domain, ankyrin repeat and PH domain 2 (Agap2), mRNA	0.319124	0.0420071	0.000177818
NM_030841	Nptxr	neuronal pentraxin receptor (Nptxr), mRNA	0.320945	0.18036	0.000177818
NM_031013	Abcc6	ATP-binding cassette, subfamily C (CFTR/MRP), member 6 (Abcc6), mRNA	0.321159	0.058904	0.000177818
NM_001108723	Cyp46a1	cytochrome P450, family 46, subfamily a, polypeptide 1 (Cyp46a1), mRNA	0.321549	0.0544277	0.000177818
NM_001004099	Gjb2	gap junction protein, beta 2 (Gjb2), mRNA	0.321854	0.0618931	0.000336763
NM_001012049	Mfap3l	microfibrillar-associated protein 3-like (Mfap3l), mRNA	0.32216	0.0239516	0.000177818
NM_001110137; NM_021751	Prom1	no definition; prominin 1 (Prom1), transcript variant 1, mRNA	0.322312	0.029322	0.000177818
NM_012612	Nppa	natriuretic peptide A (Nppa), mRNA	0.322949	0.266548	0.000177818
NM_001100512	Gpld1	glycosylphosphatidylinositol specific phospholipase D1 (Gpld1), mRNA	0.323041	0.0409365	0.000177818
NM_138838	Pou3f1	no definition	0.323153	0.09469	0.000177818
NM_013045	Tnr	tenascin R (Tnr), mRNA	0.323348	0.0490472	0.000177818
NM_175582	Id4	inhibitor of DNA binding 4 (Id4), mRNA	0.324003	0.0599032	0.000177818
NM_012628	Prkcg	protein kinase C, gamma (Prkcg), mRNA	0.324158	0.0442706	0.000177818
NM_001108478	Ttc9b	tetratricopeptide repeat domain 9B (Ttc9b), mRNA	0.324347	0.0706853	0.000177818
NM_080409	Ppfia4	protein tyrosine phosphatase, receptor type, f polypeptide (PTPRF), interacting protein (liprin), alpha 4 (Ppfia4), mRNA	0.324597	0.0316108	0.000177818
NM_001107395	Psd2	pleckstrin and Sec7 domain containing 2 (Psd2), mRNA	0.324997	0.0554682	0.000177818
NM_022946	Dlgap1	discs, large (Drosophila) homolog-associated protein 1 (Dlgap1), mRNA	0.325478	0.0752431	0.000177818
NM_001170325	Actn2	actinin alpha 2 (Actn2), mRNA	0.325724	0.0832961	0.000177818
NM_031602	Kcnj10	potassium inwardly-rectifying channel, subfamily J, member 10 (Kcnj10), mRNA	0.326562	0.0343363	0.000177818
NM_181377	Rtn4rl1	reticulon 4 receptor-like 1 (Rtn4rl1), mRNA	0.327651	0.0647838	0.000177818
NM_138544	Fat3	FAT atypical cadherin 3 (Fat3), mRNA	0.327671	0.0634442	0.000177818
NM_001106392	Hs3st5	heparan sulfate (glucosamine) 3-O-sulfotransferase 5 (Hs3st5), mRNA	0.3279	0.0715195	0.000177818
NM_017029	Nefm	no definition	0.32816	0.162308	0.000177818
NM_001108385	Dmtn	dematin actin binding protein (Dmtn), mRNA	0.328834	0.0462644	0.000177818
NM_012808	Tst	thiosulfate sulfurtransferase (Tst), mRNA	0.329621	0.0586238	0.000177818
NM_133422	Zfp483	zinc finger protein 483 (Zfp483), mRNA	0.330502	0.0577377	0.000177818
NM_053314	Kcnj16	potassium inwardly-rectifying channel, subfamily J, member 16 (Kcnj16), mRNA	0.330587	0.221546	0.000177818
NM_001024925	Gpr34	G protein-coupled receptor 34 (Gpr34), mRNA	0.330639	0.0491688	0.000177818
NM_053474	Ppp1r9b	protein phosphatase 1, regulatory subunit 9B (Ppp1r9b), mRNA	0.330719	0.0363421	0.000177818
NM_001108604	Rbpjl	recombination signal binding protein for immunoglobulin kappa J region-like (Rbpjl), mRNA	0.330807	0.0274657	0.000177818
NM_001107794	Myh7b	myosin, heavy chain 7B, cardiac muscle, beta (Myh7b), mRNA	0.330956	0.0337624	0.000177818
NM_001172151	Cmtm4	CKLF-like MARVEL transmembrane domain containing 4 (Cmtm4), mRNA	0.331266	0.0518674	0.000177818
NM_001106989	Sox8	SRY (sex determining region Y)-box 8 (Sox8), mRNA	0.331309	0.012863	0.000177818
NM_053930; NM_053931	Gp1bb	glycoprotein Ib (platelet), beta polypeptide (Gp1bb), mRNA; septin 5 (Sept5), mRNA	0.331679	0.0547634	0.000177818
NM_012547	Drd2	no definition	0.332093	0.0849749	0.000177818
NM_012508	Atp2b2	no definition	0.332579	0.0552318	0.000177818
NM_130739	Acsl6	acyl-CoA synthetase long-chain family member 6 (Acsl6), mRNA	0.332602	0.0169647	0.000177818
NM_012575	Grin2c	glutamate receptor, ionotropic, N-methyl D-aspartate 2C (Grin2c), mRNA	0.332879	0.048168	0.000177818
NM_022600	Adcy5	adenylate cyclase 5 (Adcy5), mRNA	0.33299	0.0654834	0.000177818
NM_001033894	Jakmip1	janus kinase and microtubule interacting protein 1 (Jakmip1), mRNA	0.333126	0.067228	0.000177818
NM_170668	Slc13a5	solute carrier family 13 (sodium-dependent citrate transporter), member 5 (Slc13a5), mRNA	0.333743	0.139678	0.000177818
NM_019167	Sptbn2	spectrin, beta, non-erythrocytic 2 (Sptbn2), mRNA	0.334162	0.053045	0.000177818
NM_001013913	Slc16a4	solute carrier family 16, member 4 (Slc16a4), mRNA	0.334347	0.0489219	0.00186885
NM_001014254	Clk2	CDC-like kinase 2 (Clk2), mRNA	0.335016	0.0308662	0.000177818
NM_001130546	Lynx1	no definition	0.336095	0.0584837	0.000177818
NM_001128138	Lcn12	no definition	0.336414	0.0883401	0.00324133
NM_133296	Slc6a20	solute carrier family 6 (proline IMINO transporter), member 20 (Slc6a20), mRNA	0.336514	0.103212	0.000177818
NM_001047877	Arsg	arylsulfatase G (Arsg), mRNA	0.336794	0.0524859	0.000177818
NM_001270626; NM_001270627; NM_001270628; NM_057190	Nsmf	NMDA receptor synaptonuclear signaling and neuronal migration factor (Nsmf), transcript variant 2, mRNA; NMDA receptor synaptonuclear signaling and neuronal migration factor (Nsmf), transcript variant 3, mRNA; NMDA receptor synaptonuclear signaling and neuronal migration factor (Nsmf), transcript variant 4, mRNA; NMDA receptor synaptonuclear signaling and neuronal migration factor (Nsmf), transcr…	0.337444	0.0592526	0.000177818
NM_030993	Ddn	dendrin (Ddn), mRNA	0.337453	0.0601856	0.000177818
NM_001107976	Nt5c1a	5'-nucleotidase, cytosolic IA (Nt5c1a), mRNA	0.337554	0.100502	0.000637444
NM_001109609	Lingo3	leucine rich repeat and Ig domain containing 3 (Lingo3), mRNA	0.33772	0.0988077	0.000177818
NM_173310	Chst15	carbohydrate (N-acetylgalactosamine 4-sulfate 6-O) sulfotransferase 15 (Chst15), mRNA	0.337811	0.0986482	0.000177818
NM_012946	Sparcl1	SPARC-like 1 (hevin) (Sparcl1), mRNA	0.337898	0.0548868	0.000177818
NM_012802	Pdgfra	platelet derived growth factor receptor, alpha polypeptide (Pdgfra), mRNA	0.338057	0.0763594	0.000177818
NM_001277394	Srrm3	serine/arginine repetitive matrix 3 (Srrm3), mRNA	0.338257	0.0368397	0.000177818
NM_001100473	Wnt7a	wingless-type MMTV integration site family, member 7A (Wnt7a), mRNA	0.3384	0.0414955	0.000177818
NM_001017960; NM_031134	Thra	no definition; thyroid hormone receptor alpha (Thra), transcript variant TRalpha2, mRNA	0.338594	0.0169326	0.000177818
NM_153305	Fzd9	frizzled class receptor 9 (Fzd9), mRNA	0.339066	0.0421722	0.000177818
NM_001106525	Snph	no definition	0.339215	0.0293763	0.000177818
NM_199395	Arhgef25	Rho guanine nucleotide exchange factor (GEF) 25 (Arhgef25), mRNA	0.339556	0.0321099	0.000177818
NM_001168630	Cdh9	cadherin 9, type 2, T1-cadherin (Cdh9), mRNA	0.340347	0.119854	0.000177818
NM_001013218	Reep6	receptor accessory protein 6 (Reep6), mRNA	0.340853	0.040048	0.000177818
NM_001108461	Tppp	tubulin polymerization promoting protein (Tppp), mRNA	0.341266	0.0150589	0.000177818
NM_001107068	Mgat5b	mannosyl (alpha-1,6-)-glycoprotein beta-1,6-N-acetyl-glucosaminyltransferase, isozyme B (Mgat5b), mRNA	0.341837	0.057057	0.000177818
NM_001106117	Hecw1	HECT, C2 and WW domain containing E3 ubiquitin protein ligase 1 (Hecw1), mRNA	0.342181	0.0425345	0.000177818
NM_001109259	RGD1564053	similar to hypothetical protein (RGD1564053), transcript variant 1, mRNA	0.342432	0.116342	0.000177818
NM_017142	Adcy8	adenylate cyclase 8 (brain) (Adcy8), mRNA	0.343081	0.139611	0.000177818
NM_001191789	Lrrk2	leucine-rich repeat kinase 2 (Lrrk2), mRNA	0.343154	0.066681	0.000177818
NM_001271220	Baiap2l2	no definition	0.3433	0.0726744	0.000177818
NM_001100784	Gjc2	gap junction protein, gamma 2 (Gjc2), mRNA	0.344737	0.0551415	0.000177818
NM_031039	Gpt	glutamic-pyruvate transaminase (alanine aminotransferase) (Gpt), mRNA	0.345386	0.023168	0.000177818
NM_022868	Pcdh8	no definition	0.346724	0.071967	0.000177818
NM_022666	Grm4	glutamate receptor, metabotropic 4 (Grm4), mRNA	0.346914	0.0754525	0.000177818
NM_153318	Cyp4f6	cytochrome P450, family 4, subfamily f, polypeptide 6 (Cyp4f6), mRNA	0.347701	0.0508396	0.000177818
NM_017304	Kcnab2	potassium voltage-gated channel, shaker-related subfamily, beta member 2 (Kcnab2), mRNA	0.348171	0.0392562	0.000177818
NM_017083	Myo5b	myosin Vb (Myo5b), mRNA	0.348539	0.0887765	0.000177818
NM_031520	Myh10	myosin, heavy chain 10, non-muscle (Myh10), mRNA	0.348652	0.0462599	0.000177818
NM_001108901	Samd5	sterile alpha motif domain containing 5 (Samd5), mRNA	0.349099	0.065556	0.000177818
NM_001191067	Tbc1d8	TBC1 domain family, member 8 (Tbc1d8), mRNA	0.349361	0.0419283	0.000177818
NM_001014146	Sugct	no definition	0.34962	0.0702524	0.00199853
NM_022384	Ascl1	achaete-scute family bHLH transcription factor 1 (Ascl1), mRNA	0.349669	0.0874279	0.000490679
NM_001111115; NM_024163	Begain	brain-enriched guanylate kinase-associated (Begain), transcript variant 1, mRNA; brain-enriched guanylate kinase-associated (Begain), transcript variant 2, mRNA	0.349993	0.0216882	0.000177818
NM_001277386; NM_001277425	Iqsec2	no definition; no definition	0.350985	0.0276817	0.000177818
NM_012673	Thy1	Thy-1 cell surface antigen (Thy1), mRNA	0.351282	0.0524683	0.000177818
NM_001276470	Prrt2	proline-rich transmembrane protein 2 (Prrt2), transcript variant 1, mRNA	0.35181	0.0359396	0.000177818
NM_080691	Cacng3	calcium channel, voltage-dependent, gamma subunit 3 (Cacng3), mRNA	0.352049	0.0686326	0.000177818
NM_001107165	Rtbdn	retbindin (Rtbdn), mRNA	0.352057	0.11859	0.000177818
NM_019363	Aox1	aldehyde oxidase 1 (Aox1), mRNA	0.352106	0.066585	0.000177818
NM_080773	Chrm1	cholinergic receptor, muscarinic 1 (Chrm1), mRNA	0.352755	0.0866097	0.000177818
NM_012522	Cbs	cystathionine beta synthase (Cbs), mRNA	0.35289	0.07112	0.000177818
NM_021676	Shank3	SH3 and multiple ankyrin repeat domains 3 (Shank3), mRNA	0.353054	0.035537	0.000177818
NM_030875	Scn1a	no definition	0.353323	0.0592842	0.000177818
NM_022710	Pde1b	phosphodiesterase 1B, calmodulin-dependent (Pde1b), mRNA	0.353487	0.0878407	0.000177818
NM_001105868	Ephb3	Eph receptor B3 (Ephb3), mRNA	0.353507	0.061641	0.000177818
NM_001008316	Plag1	pleiomorphic adenoma gene 1 (Plag1), mRNA	0.353669	0.124108	0.00324133
NM_198752	Kifc2	kinesin family member C2 (Kifc2), mRNA	0.353926	0.0267643	0.000177818
NM_001109457	Eppin	epididymal peptidase inhibitor (Eppin), mRNA	0.354088	0.106944	0.00347936
NM_001191818	Dpf3	D4, zinc and double PHD fingers, family 3 (Dpf3), mRNA	0.354287	0.0456826	0.0060042
NM_001270681; NM_001270682; NM_001270683; NM_001270684; NM_138828	Apoe	apolipoprotein E (Apoe), transcript variant 1, mRNA; apolipoprotein E (Apoe), transcript variant 3, mRNA; apolipoprotein E (Apoe), transcript variant 4, mRNA; apolipoprotein E (Apoe), transcript variant 5, mRNA; apolipoprotein E (Apoe), transcript variant 2, mRNA	0.354412	0.03376	0.000177818
NM_001191043; NM_032078	Ryr2	ryanodine receptor 2, cardiac (Ryr2), transcript variant 2, mRNA; ryanodine receptor 2, cardiac (Ryr2), transcript variant 1, mRNA	0.35468	0.0378149	0.000177818
NM_053962	Sds	serine dehydratase (Sds), mRNA	0.355108	0.139613	0.00927458
NM_001108258	Gpr101	G protein-coupled receptor 101 (Gpr101), mRNA	0.356437	0.140373	0.000177818
NM_001109063	Spry3	sprouty homolog 3 (Drosophila) (Spry3), mRNA	0.356581	0.0850408	0.000177818
NM_001106760	Nudt14	nudix (nucleoside diphosphate linked moiety X)-type motif 14 (Nudt14), mRNA	0.357162	0.0379681	0.000177818
NM_001012748	Cdh20	cadherin 20 (Cdh20), mRNA	0.357556	0.0511751	0.000177818
NM_017049	Slc4a3	solute carrier family 4 (anion exchanger), member 3 (Slc4a3), mRNA	0.357739	0.0346158	0.000177818
NM_001109996; NM_012824	Apoc1	apolipoprotein C-I (Apoc1), transcript variant 2, mRNA; apolipoprotein C-I (Apoc1), transcript variant 1, mRNA	0.357967	0.0520323	0.000177818
NM_001109589	Rab36	RAB36, member RAS oncogene family (Rab36), mRNA	0.358591	0.0529343	0.000177818
NM_012727	Camk4	calcium/calmodulin-dependent protein kinase IV (Camk4), mRNA	0.359096	0.0512191	0.000177818
NM_053513	Mpp2	membrane protein, palmitoylated 2 (MAGUK p55 subfamily member 2) (Mpp2), mRNA	0.359106	0.024363	0.000177818
NM_001100822	Flt3	no definition	0.359748	0.108002	0.000177818
NM_053746	Cntn5	contactin 5 (Cntn5), mRNA	0.36034	0.0522361	0.000637444
NM_013225	Cntn6	contactin 6 (Cntn6), mRNA	0.360365	0.0523414	0.000177818
NM_133288	Atp2b3	ATPase, Ca++ transporting, plasma membrane 3 (Atp2b3), mRNA	0.360407	0.0322119	0.000177818
NM_001106769	Apc2	adenomatosis polyposis coli 2 (Apc2), mRNA	0.360672	0.043658	0.000177818
NM_020093	Park2	parkinson protein 2, E3 ubiquitin protein ligase (Park2), mRNA	0.361027	0.0327785	0.000177818
NM_001034078	Cbx8	chromobox homolog 8 (Cbx8), mRNA	0.361045	0.0462329	0.00698168
NM_001107691	Trim46	no definition	0.362092	0.0508784	0.000177818
NM_001113409; NM_181092	Syngap1	synaptic Ras GTPase activating protein 1 (Syngap1), transcript variant 2, mRNA; synaptic Ras GTPase activating protein 1 (Syngap1), transcript variant 1, mRNA	0.362426	0.0456358	0.000177818
NM_001109294	RGD1562084	similar to expressed sequence AI118078 (RGD1562084), mRNA	0.363115	0.122392	0.000336763
NM_001108051	Slc24a4	no definition	0.363236	0.0754427	0.000177818
NM_001108526	Sema4g	sema domain, immunoglobulin domain (Ig), transmembrane domain (TM) and short cytoplasmic domain, (semaphorin) 4G (Sema4g), mRNA	0.364396	0.0660788	0.000177818
NM_001098803	Zfhx2	zinc finger homeobox 2 (Zfhx2), mRNA	0.36473	0.0363203	0.000177818
NM_001134689	Ccdc28b	coiled coil domain containing 28B (Ccdc28b), mRNA	0.365218	0.0575523	0.000177818
NM_053840	Ggt1	no definition	0.365286	0.122819	0.0108373
NM_001191845	Hey1	hairy/enhancer-of-split related with YRPW motif 1 (Hey1), mRNA	0.365618	0.0764788	0.000177818
NM_001107985	Extl1	exostosin-like glycosyltransferase 1 (Extl1), mRNA	0.365621	0.0287474	0.000177818
NM_001025769	Spata25	spermatogenesis associated 25 (Spata25), mRNA	0.365631	0.130236	0.00770523
NM_001039013	Tle2	transducin-like enhancer of split 2 (Tle2), mRNA	0.36626	0.054723	0.000177818
NM_001100963	Aass	no definition	0.366346	0.0861675	0.000177818
NM_001109655	Car14	carbonic anhydrase 14 (Car14), mRNA	0.366682	0.0958906	0.000177818
NM_001106255	RGD1309036	hypothetical LOC292874 (RGD1309036), mRNA	0.366809	0.089357	0.000177818
NM_001081980	Tbc1d10c	TBC1 domain family, member 10C (Tbc1d10c), mRNA	0.367111	0.10267	0.000177818
NM_001106494	Lpcat4	lysophosphatidylcholine acyltransferase 4 (Lpcat4), mRNA	0.367593	0.0437206	0.000177818
NM_024354	Chrna4	cholinergic receptor, nicotinic, alpha 4 (neuronal) (Chrna4), mRNA	0.367766	0.141562	0.000177818
NM_019621	Dlg4	discs, large homolog 4 (Drosophila) (Dlg4), mRNA	0.367878	0.0429906	0.000177818
NM_001011949	Ccna1	cyclin A1 (Ccna1), mRNA	0.367957	0.0520821	0.000336763
NM_019136	Avpr2	arginine vasopressin receptor 2 (Avpr2), mRNA	0.368401	0.163626	0.0312945
NM_001191681	Nat8l	N-acetyltransferase 8-like (Nat8l), mRNA	0.369079	0.0654467	0.000177818
NM_022547	Aldh1l1	no definition	0.369937	0.050393	0.000177818
NM_001029924	Stra6	stimulated by retinoic acid 6 (Stra6), mRNA	0.369975	0.0824745	0.000177818
NM_033499	Scrg1	stimulator of chondrogenesis 1 (Scrg1), mRNA	0.370065	0.0466844	0.000177818
NM_080777	Sncb	synuclein, beta (Sncb), mRNA	0.37016	0.0783571	0.000177818
NM_001107476	Tmem150b	transmembrane protein 150B (Tmem150b), mRNA	0.370339	0.0325928	0.0416453
NM_001109072	Fam163a	family with sequence similarity 163, member A (Fam163a), mRNA	0.37036	0.0776813	0.000177818
NM_001277287; NM_001277288	Bcl11b	no definition; no definition	0.370756	0.0782766	0.000177818
NM_012827	Bmp4	bone morphogenetic protein 4 (Bmp4), mRNA	0.370869	0.0357915	0.000177818
NM_001108987	Diras1	DIRAS family, GTP-binding RAS-like 1 (Diras1), mRNA	0.372076	0.0636395	0.000177818
NM_001024776	Hipk4	homeodomain interacting protein kinase 4 (Hipk4), mRNA	0.372084	0.057167	0.000177818
NM_031610	Kcnj3	potassium inwardly-rectifying channel, subfamily J, member 3 (Kcnj3), mRNA	0.372241	0.179041	0.000177818
NM_019361	Arc	activity-regulated cytoskeleton-associated protein (Arc), mRNA	0.372378	0.148557	0.000177818
NM_031045	Itpka	inositol-trisphosphate 3-kinase A (Itpka), mRNA	0.372962	0.0857436	0.000177818
NM_214457	Phactr1	no definition	0.37321	0.0537927	0.000177818
NM_023978	Per3	period circadian clock 3 (Per3), mRNA	0.373575	0.0565474	0.000177818
NM_053605	Smpd3	sphingomyelin phosphodiesterase 3, neutral membrane (Smpd3), mRNA	0.373611	0.0605602	0.000177818
NM_053293	Gstt1	glutathione S-transferase theta 1 (Gstt1), mRNA	0.373754	0.0541613	0.00161011
NM_145784	Gpr37l1	G protein-coupled receptor 37-like 1 (Gpr37l1), mRNA	0.374342	0.0588438	0.000177818
NM_001107314	RGD1304810	similar to 6430573F11Rik protein (RGD1304810), mRNA	0.374389	0.0543754	0.000177818
NM_001012119	Cbx6	chromobox homolog 6 (Cbx6), mRNA	0.374472	0.0345815	0.000177818
NM_001014006	F12	no definition	0.3754	0.110829	0.000177818
NM_001013133	Rhobtb2	Rho-related BTB domain containing 2 (Rhobtb2), mRNA	0.375767	0.0670969	0.000177818
NM_001109190	Celf3	CUGBP, Elav-like family member 3 (Celf3), mRNA	0.375882	0.0429958	0.000177818
NM_001191595	Fras1	no definition	0.376353	0.0275314	0.000177818
NM_001135819	Pdxp	pyridoxal (pyridoxine, vitamin B6) phosphatase (Pdxp), mRNA	0.3764	0.0471088	0.000177818
NM_001107389	Arhgap26	Rho GTPase activating protein 26 (Arhgap26), mRNA	0.376886	0.048838	0.0332342
NM_001008823	Krt26	keratin 26 (Krt26), mRNA	0.37693	0.147349	0.000336763
NM_001109385	Slc9b2	solute carrier family 9, subfamily B (NHA2, cation proton antiporter 2), member 2 (Slc9b2), mRNA	0.377343	0.086396	0.000336763
NM_001024980	Ankrd34a	ankyrin repeat domain 34A (Ankrd34a), mRNA	0.377694	0.108713	0.000177818
NM_053774	Usp2	ubiquitin specific peptidase 2 (Usp2), mRNA	0.377765	0.0538164	0.000177818
NM_134370	Psd	pleckstrin and Sec7 domain containing (Psd), mRNA	0.378152	0.0530091	0.000177818
NM_019274	Colq	no definition	0.378344	0.0921743	0.000637444
NM_053351	Cacng2	calcium channel, voltage-dependent, gamma subunit 2 (Cacng2), mRNA	0.378402	0.0431034	0.000177818
NM_019309	Grik2	glutamate receptor, ionotropic, kainate 2 (Grik2), mRNA	0.378425	0.0542623	0.000177818
NM_001105925	Mmp17	matrix metallopeptidase 17 (Mmp17), mRNA	0.378548	0.0784791	0.000177818
NM_030839	Syt13	synaptotagmin XIII (Syt13), mRNA	0.378638	0.0817336	0.000177818
NM_172030	Entpd2	ectonucleoside triphosphate diphosphohydrolase 2 (Entpd2), mRNA	0.378764	0.0792718	0.000177818
NM_001013946	Akap8l	A kinase (PRKA) anchor protein 8-like (Akap8l), mRNA	0.379171	0.0269407	0.000177818
NM_203336	Esrrg	estrogen-related receptor gamma (Esrrg), mRNA	0.379518	0.0511515	0.000177818
NM_001047962	LOC500846	hypothetical protein LOC500846 (LOC500846), mRNA	0.379881	0.106613	0.00718964
NM_001106274	Rlbp1	retinaldehyde binding protein 1 (Rlbp1), mRNA	0.379976	0.0274327	0.000177818
NM_001107811	Gpr155	G protein-coupled receptor 155 (Gpr155), mRNA	0.380471	0.0793573	0.000177818
NM_001109430	Lrtm2	leucine-rich repeats and transmembrane domains 2 (Lrtm2), mRNA	0.380566	0.0639336	0.000177818
NM_001025712	Itm2a	integral membrane protein 2A (Itm2a), mRNA	0.38069	0.031091	0.000177818
NM_053428	Fgf13	fibroblast growth factor 13 (Fgf13), mRNA	0.381277	0.0545166	0.000177818
NM_001013185	Adck3	aarF domain containing kinase 3 (Adck3), mRNA	0.38148	0.0568623	0.000177818
NM_001014184	Lpin3	lipin 3 (Lpin3), mRNA	0.382592	0.0652095	0.000177818
NM_001100516	Kctd1	potassium channel tetramerization domain containing 1 (Kctd1), mRNA	0.382876	0.085244	0.000177818
NM_001112742; NM_032990	Gria3	glutamate receptor, ionotropic, AMPA 3 (Gria3), transcript variant 2, mRNA; glutamate receptor, ionotropic, AMPA 3 (Gria3), transcript variant 1, mRNA	0.38336	0.0539964	0.000177818
NM_001191667	Ccdc64	coiled-coil domain containing 64 (Ccdc64), mRNA	0.38358	0.0281166	0.000177818
NM_080688	Plcd4	phospholipase C, delta 4 (Plcd4), mRNA	0.383708	0.0575598	0.00372085
NM_001107683	Slitrk3	SLIT and NTRK-like family, member 3 (Slitrk3), mRNA	0.383745	0.0967653	0.000177818
NM_001109134	RGD1559896	similar to RIKEN cDNA 2310022B05 (RGD1559896), mRNA	0.38375	0.0327966	0.000177818
NM_012751	Slc2a4	solute carrier family 2 (facilitated glucose transporter), member 4 (Slc2a4), mRNA	0.384421	0.10586	0.00589073
NM_133580	Rab26	RAB26, member RAS oncogene family (Rab26), mRNA	0.384464	0.0407999	0.000177818
NM_012647	Scn2a	no definition	0.384573	0.0602833	0.000177818
NM_019122	Syt3	synaptotagmin III (Syt3), mRNA	0.384733	0.0652579	0.000177818
NM_053311	Atp2b1	ATPase, Ca++ transporting, plasma membrane 1 (Atp2b1), mRNA	0.385099	0.0828893	0.000177818
NM_001170597	Bai1	no definition	0.385296	0.0261589	0.000177818
NM_001108107	Pdzrn4	PDZ domain containing RING finger 4 (Pdzrn4), mRNA	0.386023	0.0640044	0.00092669
NM_001108675	Col9a2	collagen, type IX, alpha 2 (Col9a2), mRNA	0.386403	0.0734652	0.000177818
NM_001107524	Rgma	repulsive guidance molecule family member A (Rgma), mRNA	0.386736	0.0425889	0.000177818
NM_001191639	Coro7	coronin 7 (Coro7), mRNA	0.387106	0.0517587	0.000177818
NM_052983	Slc5a5	solute carrier family 5 (sodium/iodide cotransporter), member 5 (Slc5a5), mRNA	0.387184	0.0349594	0.000177818
NM_021697	Kcnv1	potassium channel, subfamily V, member 1 (Kcnv1), mRNA	0.387458	0.132016	0.000177818
NM_001005898	Omg	oligodendrocyte-myelin glycoprotein (Omg), mRNA	0.387906	0.0490227	0.000177818
NM_001025145	Zfp365	zinc finger protein 365 (Zfp365), mRNA	0.388025	0.0639657	0.000177818
NM_001195558	Lrrc58	leucine rich repeat containing 58 (Lrrc58), mRNA	0.388434	0.0960565	0.000177818
NM_001270786; NM_001270787; NM_138904	Gls2	glutaminase 2 (liver, mitochondrial) (Gls2), transcript variant 1, mRNA; no definition; glutaminase 2 (liver, mitochondrial) (Gls2), transcript variant 3, mRNA	0.388981	0.0770813	0.000177818
NM_001270564; NM_001270565; NM_001270566; NM_001270567; NM_001270568; NM_001270569; NM_001270570; NM_053506	Hrh3	no definition; no definition; no definition; no definition; histamine receptor H3 (Hrh3), transcript variant 6, mRNA; no definition; no definition; histamine receptor H3 (Hrh3), transcript variant 1, mRNA	0.389593	0.0773264	0.000177818
NM_001109139	Mypop	Myb-related transcription factor, partner of profilin (Mypop), mRNA	0.389782	0.0383977	0.000177818
NM_012739	Adra2a	adrenoceptor alpha 2A (Adra2a), mRNA	0.389842	0.176639	0.000177818
NM_001011937	Doc2g	double C2-like domains, gamma (Doc2g), mRNA	0.390217	0.130127	0.000490679
NM_012497	Aldoc	aldolase C, fructose-bisphosphate (Aldoc), mRNA	0.390764	0.033649	0.000177818
NM_012877	Scn2b	sodium channel, voltage-gated, type II, beta subunit (Scn2b), mRNA	0.391393	0.0771055	0.000177818
NM_145675	Cyp4x1	cytochrome P450, family 4, subfamily x, polypeptide 1 (Cyp4x1), mRNA	0.391727	0.107955	0.000177818
NM_030995	Map1a	microtubule-associated protein 1A (Map1a), mRNA	0.391857	0.0221442	0.000177818
NM_207613	Cdh15	cadherin 15 (Cdh15), mRNA	0.391979	0.0777619	0.000177818
NM_001105743	Shc3	SHC (Src homology 2 domain containing) transforming protein 3 (Shc3), mRNA	0.392042	0.0499241	0.000177818
NM_030872	Pdk2	no definition	0.392129	0.0189902	0.000177818
NM_001108336	Sdsl	no definition	0.392175	0.032237	0.000177818
NR_102359	LOC100910802	no definition	0.392317	0.146707	0.00708744
NM_053324	Syt9	synaptotagmin IX (Syt9), mRNA	0.393242	0.100378	0.000177818
NM_024355	Axin2	axin 2 (Axin2), mRNA	0.393471	0.0368076	0.000177818
NM_001191811	Sgpp2	sphingosine-1-phosphate phosphatase 2 (Sgpp2), mRNA	0.393496	0.0695063	0.00120623
NM_133418	Slc25a10	solute carrier family 25 (mitochondrial carrier; dicarboxylate transporter), member 10 (Slc25a10), mRNA	0.393531	0.0314073	0.000177818
NM_012817	Igfbp5	insulin-like growth factor binding protein 5 (Igfbp5), mRNA	0.393599	0.08291	0.000177818
NM_001106974	Rbfox1	RNA binding protein, fox-1 homolog (C. elegans) 1 (Rbfox1), mRNA	0.393831	0.0619116	0.000177818
NM_053732	Ntn3	netrin 3 (Ntn3), mRNA	0.394063	0.0499611	0.000177818
NM_001100172	Kctd8	potassium channel tetramerization domain containing 8 (Kctd8), mRNA	0.394498	0.107521	0.000177818
NM_001013992	Zfp385d	zinc finger protein 385D (Zfp385d), mRNA	0.394843	0.11227	0.000177818
NM_001107825	Ntng2	netrin G2 (Ntng2), mRNA	0.395048	0.143399	0.000177818
NM_001014193	Rsrp1	arginine/serine-rich protein 1 (Rsrp1), mRNA	0.395103	0.0273994	0.000177818
NM_001270538; NM_013002	Pcp4	Purkinje cell protein 4 (Pcp4), transcript variant 2, mRNA; Purkinje cell protein 4 (Pcp4), transcript variant 1, mRNA	0.395179	0.0800166	0.000177818
NM_031503	Ascl2	achaete-scute family bHLH transcription factor 2 (Ascl2), mRNA	0.395179	0.114358	0.00643549
NM_001014138	Lrrc16b	leucine rich repeat containing 16B (Lrrc16b), mRNA	0.395363	0.11314	0.000177818
NM_001107252	Nkiras1	no definition	0.395388	0.0819964	0.000177818
NM_017357	Hpcal4	hippocalcin-like 4 (Hpcal4), mRNA	0.395665	0.0642598	0.000177818
NM_022864	Cplx1	complexin 1 (Cplx1), mRNA	0.395665	0.0824774	0.000177818
NM_022008	Fxyd7	FXYD domain-containing ion transport regulator 7 (Fxyd7), mRNA	0.395857	0.0592407	0.000177818
NM_001113197	Nr2e1	nuclear receptor subfamily 2, group E, member 1 (Nr2e1), mRNA	0.39612	0.0834843	0.000177818
NM_001109067	Fam222a	family with sequence similarity 222, member A (Fam222a), mRNA	0.396175	0.0611393	0.000177818
NM_001105797	Slc16a11	no definition	0.396225	0.0879999	0.000177818
NM_001032285	Prrt1	proline-rich transmembrane protein 1 (Prrt1), mRNA	0.396252	0.0174589	0.0084465
NM_019234	Dync1i1	dynein cytoplasmic 1 intermediate chain 1 (Dync1i1), mRNA	0.396411	0.0550375	0.000177818
NM_012590	Inha	inhibin alpha (Inha), mRNA	0.396466	0.114964	0.000177818
NM_001109480	Tmem229a	transmembrane protein 229A (Tmem229a), mRNA	0.396562	0.0419394	0.000177818
NM_001025132	Cnih2	cornichon family AMPA receptor auxiliary protein 2 (Cnih2), mRNA	0.398036	0.0487226	0.000177818
NM_001012013	Acbd4	acyl-CoA binding domain containing 4 (Acbd4), mRNA	0.398287	0.0241069	0.000177818
NM_001112716; NM_181373	Grik3	no definition; glutamate receptor, ionotropic, kainate 3 (Grik3), transcript variant 2, mRNA	0.399063	0.0641423	0.000177818
NM_153298	Sfxn5	sideroflexin 5 (Sfxn5), mRNA	0.400077	0.034462	0.000177818
NM_021594	Slc9a3r1	solute carrier family 9, subfamily A (NHE3, cation proton antiporter 3), member 3 regulator 1 (Slc9a3r1), mRNA	0.400579	0.07002	0.000177818
NM_024154	Asic1	acid-sensing (proton-gated) ion channel 1 (Asic1), mRNA	0.400971	0.0481407	0.000177818
NM_017345	L1cam	L1 cell adhesion molecule (L1cam), mRNA	0.401063	0.0441367	0.000177818
NM_001005244; NM_001005246; NM_012698	Dmd	dystrophin (Dmd), transcript variant Dp71ab, mRNA; no definition; no definition	0.401594	0.0339143	0.000177818
NM_001271363	Astn2	astrotactin 2 (Astn2), mRNA	0.401912	0.0545449	0.00476495
NM_019378	Srcin1	SRC kinase signaling inhibitor 1 (Srcin1), mRNA	0.402062	0.0390807	0.000177818
NM_013117	Col11a1	collagen, type XI, alpha 1 (Col11a1), mRNA	0.402726	0.126368	0.000177818
NM_145682	Filip1	filamin A interacting protein 1 (Filip1), mRNA	0.402734	0.107954	0.000177818
NM_001191963	Synpo2	synaptopodin 2 (Synpo2), mRNA	0.402759	0.129202	0.000177818
NM_001105994	Ephx4	epoxide hydrolase 4 (Ephx4), mRNA	0.402835	0.0745565	0.000177818
NM_001191575	Ptpru	protein tyrosine phosphatase, receptor type, U (Ptpru), mRNA	0.403	0.0460031	0.000177818
NM_001025423	Adhfe1	alcohol dehydrogenase, iron containing, 1 (Adhfe1), mRNA	0.403069	0.0450111	0.000177818
NM_001100722	Lingo1	leucine rich repeat and Ig domain containing 1 (Lingo1), mRNA	0.40381	0.102991	0.000177818
NM_012897	Adrbk2	no definition	0.403917	0.0639349	0.000177818
NM_031597	Kcnq3	potassium voltage-gated channel, KQT-like subfamily, member 3 (Kcnq3), mRNA	0.404275	0.0576739	0.000177818
NM_001109260	RGD1561849	similar to RIKEN cDNA 3110035E14 (RGD1561849), mRNA	0.404359	0.117279	0.000177818
NM_001106571	Lhx2	LIM homeobox 2 (Lhx2), mRNA	0.404718	0.0939315	0.000177818
NM_053726	Slc7a10	solute carrier family 7 (neutral amino acid transporter light chain, asc system), member 10 (Slc7a10), mRNA	0.404929	0.0889611	0.000637444
NM_001191749	Dfna5	deafness, autosomal dominant 5 (human) (Dfna5), mRNA	0.405415	0.046446	0.000177818
NM_001109160	Flrt1	fibronectin leucine rich transmembrane protein 1 (Flrt1), mRNA	0.40598	0.0457388	0.000177818
NM_001100989	Mtus2	microtubule associated tumor suppressor candidate 2 (Mtus2), mRNA	0.406157	0.0601989	0.000177818
NM_145777	Olfm3	olfactomedin 3 (Olfm3), mRNA	0.406413	0.115004	0.000177818
NM_001100845	Sptbn4	spectrin, beta, non-erythrocytic 4 (Sptbn4), mRNA	0.406473	0.0226552	0.000177818
NM_001034090; NM_012844	Ephx1	epoxide hydrolase 1, microsomal (xenobiotic) (Ephx1), transcript variant 1, mRNA; epoxide hydrolase 1, microsomal (xenobiotic) (Ephx1), transcript variant 2, mRNA	0.406588	0.0554698	0.000177818
NM_001191970	Thsd7a	thrombospondin, type I, domain containing 7A (Thsd7a), mRNA	0.406588	0.0376688	0.000177818
NM_001039665	Sult2b1	sulfotransferase family, cytosolic, 2B, member 1 (Sult2b1), mRNA	0.406597	0.0537003	0.00147737
NM_001170799	Ipcef1	interaction protein for cytohesin exchange factors 1 (Ipcef1), mRNA	0.406757	0.173402	0.031619
NM_012527	Chrm3	cholinergic receptor, muscarinic 3 (Chrm3), mRNA	0.406887	0.150753	0.000177818
NM_001107615	Brpf3	bromodomain and PHD finger containing, 3 (Brpf3), mRNA	0.407082	0.0546382	0.000177818
NM_023960	Kcnmb4	potassium large conductance calcium-activated channel, subfamily M, beta member 4 (Kcnmb4), mRNA	0.407155	0.0909634	0.000177818
NM_001024909	Ccdc184	coiled-coil domain containing 184 (Ccdc184), mRNA	0.407172	0.0616299	0.000177818
NM_022264	Kit	v-kit Hardy-Zuckerman 4 feline sarcoma viral oncogene homolog (Kit), mRNA	0.407658	0.075195	0.000177818
NM_001010958	Slc25a29	solute carrier family 25 (mitochondrial carnitine/acylcarnitine carrier), member 29 (Slc25a29), mRNA	0.40774	0.0241308	0.000177818
NM_001191582	Cul9	cullin 9 (Cul9), mRNA	0.408622	0.0395326	0.000177818
NM_001109273	Tmem51	transmembrane protein 51 (Tmem51), mRNA	0.409175	0.0825031	0.000177818
NM_001107552	Fbxl19	F-box and leucine-rich repeat protein 19 (Fbxl19), mRNA	0.409189	0.0429287	0.000177818
NM_001106944	Gdpd2	glycerophosphodiester phosphodiesterase domain containing 2 (Gdpd2), mRNA	0.409271	0.168723	0.000177818
NM_001012738	Ckmt1b	creatine kinase, mitochondrial 1B (Ckmt1b), mRNA	0.409422	0.079377	0.000177818
NM_001106996	Cyfip2	cytoplasmic FMR1 interacting protein 2 (Cyfip2), mRNA	0.409442	0.0640762	0.000177818
NM_001106296	Fam57b	family with sequence similarity 57, member B (Fam57b), mRNA	0.409737	0.106548	0.000177818
NM_023957	Arhgef9	no definition	0.409814	0.0650564	0.000177818
NM_031703	Aqp3	aquaporin 3 (Aqp3), mRNA	0.410047	0.0832095	0.00622982
NM_001108162	Rasl12	RAS-like, family 12 (Rasl12), mRNA	0.410297	0.0305117	0.000177818
NM_001105917	Actl6b	actin-like 6B (Actl6b), mRNA	0.410889	0.0444483	0.000177818
NM_031143	Dgkz	diacylglycerol kinase zeta (Dgkz), mRNA	0.411017	0.0455293	0.000177818
NM_001107179	Lmod1	no definition	0.411151	0.0627183	0.000177818
NM_001013994	Rcor2	REST corepressor 2 (Rcor2), mRNA	0.411653	0.0381801	0.000177818
NM_053519	Sorl1	sortilin-related receptor, LDLR class A repeats-containing (Sorl1), mRNA	0.411716	0.0294036	0.000177818
NM_001191076	Ebf4	early B-cell factor 4 (Ebf4), mRNA	0.411761	0.175115	0.000177818
NM_001106675	Echdc2	enoyl CoA hydratase domain containing 2 (Echdc2), mRNA	0.411875	0.0531006	0.000177818
NM_001271299; NM_001271301	Sptssb	no definition; serine palmitoyltransferase, small subunit B (Sptssb), transcript variant 2, mRNA	0.41201	0.0924985	0.000177818
NM_001106662	Frmd3	FERM domain containing 3 (Frmd3), mRNA	0.412415	0.20901	0.015844
NM_139185	Gng8	guanine nucleotide binding protein (G protein), gamma 8 (Gng8), mRNA	0.413409	0.113975	0.00134388
NM_001108926	Cabp4	calcium binding protein 4 (Cabp4), mRNA	0.414249	0.0794503	0.000490679
NM_133605	Camk2g	calcium/calmodulin-dependent protein kinase II gamma (Camk2g), mRNA	0.414413	0.0513667	0.000177818
NM_012949	Eno3	enolase 3, beta, muscle (Eno3), mRNA	0.414775	0.0479391	0.000177818
NM_001105754	Sez6	seizure related 6 homolog (mouse) (Sez6), mRNA	0.414795	0.074848	0.000177818
NM_053996	Slc6a7	solute carrier family 6 (neurotransmitter transporter), member 7 (Slc6a7), mRNA	0.415177	0.148255	0.000177818
NM_001047115	Crtc1	CREB regulated transcription coactivator 1 (Crtc1), mRNA	0.415247	0.0357271	0.000177818
NM_001108438	Dok4	docking protein 4 (Dok4), mRNA	0.415365	0.0479627	0.000177818
NM_017041	Ppp3ca	no definition	0.41554	0.0947538	0.000177818
NM_001191887	Aff3	AF4/FMR2 family, member 3 (Aff3), mRNA	0.415823	0.0858046	0.000177818
NM_001107445	Hspa12a	heat shock protein 12A (Hspa12a), mRNA	0.416036	0.0911932	0.000177818
NM_001107713	Fam212b	family with sequence similarity 212, member B (Fam212b), mRNA	0.416304	0.095777	0.000177818
NM_001024966	Samd14	sterile alpha motif domain containing 14 (Samd14), mRNA	0.416798	0.0752177	0.000177818
NM_001271081	Lrrc4b	leucine rich repeat containing 4B (Lrrc4b), mRNA	0.416997	0.0331465	0.000177818
NM_017294	Pacsin1	no definition	0.41709	0.0558045	0.000177818
NM_001191113	Cpne6	copine VI (neuronal) (Cpne6), mRNA	0.417576	0.0529161	0.000177818
NM_001191110	Celsr2	cadherin, EGF LAG seven-pass G-type receptor 2 (Celsr2), mRNA	0.417579	0.0531802	0.000177818
NM_012829	Cck	cholecystokinin (Cck), mRNA	0.417848	0.289551	0.000177818
NM_001246283	Wfdc6a	WAP four-disulfide core domain 6A (Wfdc6a), mRNA	0.417915	0.0612189	0.0128653
NM_023990	Six3	SIX homeobox 3 (Six3), mRNA	0.418315	0.06163	0.000177818
NM_054009	Ctrl	chymotrypsin-like (Ctrl), mRNA	0.418332	0.10191	0.0252099
NM_031091	Rab3b	RAB3B, member RAS oncogene family (Rab3b), mRNA	0.418776	0.12322	0.000177818
NM_001109004	Traip	TRAF-interacting protein (Traip), mRNA	0.41879	0.105515	0.000177818
NM_001108514	Ankrd13d	ankyrin repeat domain 13 family, member D (Ankrd13d), mRNA	0.418831	0.0375056	0.000177818
NM_013099	Mc4r	melanocortin 4 receptor (Mc4r), mRNA	0.41888	0.164022	0.00225528
NM_001114330; NM_017011	Grm1	no definition; glutamate receptor, metabotropic 1 (Grm1), transcript variant 1, mRNA	0.418909	0.0841017	0.000177818
NM_001012034	Art3	ADP-ribosyltransferase 3 (Art3), mRNA	0.418944	0.11583	0.00147737
NM_031645	Ramp1	receptor (G protein-coupled) activity modifying protein 1 (Ramp1), mRNA	0.419232	0.0786566	0.000177818
NM_024365	Htr6	5-hydroxytryptamine (serotonin) receptor 6, G protein-coupled (Htr6), mRNA	0.41936	0.120837	0.000177818
NM_021682	Negr1	neuronal growth regulator 1 (Negr1), mRNA	0.419365	0.0517564	0.000177818
NM_001191709	Iqgap3	IQ motif containing GTPase activating protein 3 (Iqgap3), mRNA	0.420003	0.127012	0.000177818
NM_001012101	Coro2a	coronin, actin binding protein 2A (Coro2a), mRNA	0.420667	0.102425	0.000177818
NM_012782	Bckdha	branched chain ketoacid dehydrogenase E1, alpha polypeptide (Bckdha), mRNA	0.420716	0.0381686	0.000177818
NM_053621	Magi2	membrane associated guanylate kinase, WW and PDZ domain containing 2 (Magi2), mRNA	0.42081	0.0449147	0.000177818
NM_001001515	Lmo7	LIM domain 7 (Lmo7), mRNA	0.421186	0.0617752	0.000177818
NM_001044240	Gdf1	growth differentiation factor 1 (Gdf1), mRNA	0.421601	0.0442494	0.000177818
NM_001106304	Gprc5b	G protein-coupled receptor, class C, group 5, member B (Gprc5b), mRNA	0.42175	0.0597768	0.000177818
NM_053573	Olfm1	olfactomedin 1 (Olfm1), mRNA	0.421917	0.17418	0.000177818
NM_001163277	Jakmip3	janus kinase and microtubule interacting protein 3 (Jakmip3), mRNA	0.422148	0.0639063	0.000177818
NM_019194	Tef	thyrotrophic embryonic factor (Tef), mRNA	0.422701	0.0333538	0.000177818
NM_001109481	Rprml	reprimo-like (Rprml), mRNA	0.422728	0.139927	0.000177818
NM_001024360	Lrrc73	leucine rich repeat containing 73 (Lrrc73), mRNA	0.422757	0.0634001	0.000177818
NM_139216; NM_139217	Kcnc2	potassium voltage gated channel, Shaw-related subfamily, member 2 (Kcnc2), transcript variant a, mRNA; potassium voltage gated channel, Shaw-related subfamily, member 2 (Kcnc2), transcript variant b, mRNA	0.422906	0.138177	0.000177818
NM_019318	Maf	v-maf avian musculoaponeurotic fibrosarcoma oncogene homolog (Maf), mRNA	0.422974	0.0456696	0.000177818
NM_001107603	Fbxl15	F-box and leucine-rich repeat protein 15 (Fbxl15), mRNA	0.422991	0.0136851	0.000177818
NM_001037632; NM_181374	Sp7	Sp7 transcription factor (Sp7), transcript variant 1, mRNA; Sp7 transcription factor (Sp7), transcript variant 2, mRNA	0.423062	0.100301	0.00487286
NM_001106373	Pank1	pantothenate kinase 1 (Pank1), mRNA	0.423499	0.0992143	0.000177818
NM_130744	Cygb	cytoglobin (Cygb), mRNA	0.423748	0.109735	0.000177818
NM_001007092	Clstn1	calsyntenin 1 (Clstn1), mRNA	0.424048	0.051244	0.000177818
NM_017351	Itih3	inter-alpha trypsin inhibitor, heavy chain 3 (Itih3), mRNA	0.424072	0.189435	0.000177818
NM_001108922	Stk32c	serine/threonine kinase 32C (Stk32c), mRNA	0.424469	0.105061	0.000177818
NM_001012123	C1qtnf5	C1q and tumor necrosis factor related protein 5 (C1qtnf5), mRNA	0.42451	0.0852925	0.000177818
NM_001108199	Trerf1	transcriptional regulating factor 1 (Trerf1), mRNA	0.424639	0.0793095	0.000177818
NM_001177326	Hoxc8	homeobox C8 (Hoxc8), mRNA	0.424949	0.0151872	0.00634335
NM_001013906	Lhfpl5	lipoma HMGIC fusion partner-like 5 (Lhfpl5), mRNA	0.425143	0.0666497	0.000177818
NM_133518	Rph3a	rabphilin 3A (Rph3a), mRNA	0.425399	0.03866	0.000177818
NM_001013858	Tlcd1	TLC domain containing 1 (Tlcd1), mRNA	0.425426	0.025653	0.000177818
NM_001012092	Xkr7	XK, Kell blood group complex subunit-related family, member 7 (Xkr7), mRNA	0.425491	0.162139	0.00199853
NM_031044	Hnmt	histamine N-methyltransferase (Hnmt), mRNA	0.425928	0.0487341	0.000336763
NM_001037202	Plekhh3	pleckstrin homology domain containing, family H (with MyTH4 domain) member 3 (Plekhh3), mRNA	0.426117	0.0383593	0.000177818
NM_031730	Kcnd2	potassium voltage-gated channel, Shal-related subfamily, member 2 (Kcnd2), mRNA	0.426235	0.0664046	0.000177818
NM_001107736	Zfp385b	zinc finger protein 385B (Zfp385b), mRNA	0.42638	0.0910004	0.000177818
NM_001135874	Ston2	stonin 2 (Ston2), mRNA	0.426492	0.0715473	0.000177818
NM_001113791	RGD1562618	similar to RIKEN cDNA 6030419C18 gene (RGD1562618), mRNA	0.42661	0.0599304	0.000177818
NM_001025122	RGD1561328	cysteine and histidine rich 1-like (RGD1561328), mRNA	0.426666	0.0468832	0.000177818
NM_001107990	Crocc	ciliary rootlet coiled-coil, rootletin (Crocc), mRNA	0.426782	0.070627	0.000177818
NM_001108286	Ypel2	yippee-like 2 (Drosophila) (Ypel2), mRNA	0.427587	0.070972	0.000177818
NM_001009670	Abhd14a	abhydrolase domain containing 14A (Abhd14a), mRNA	0.427634	0.0306117	0.000177818
NM_001107638	Scml4	sex comb on midleg-like 4 (Drosophila) (Scml4), mRNA	0.427738	0.142396	0.000177818
NM_001107441	Ccsap	centriole, cilia and spindle-associated protein (Ccsap), mRNA	0.427901	0.0771846	0.000177818
NM_031358	Kcnj11	potassium inwardly rectifying channel, subfamily J, member 11 (Kcnj11), mRNA	0.42845	0.0494233	0.000177818
NM_001270602; NM_001270603; NM_001270605; NM_001270606; NM_001270608; NM_001270610; NM_017010	Grin1	glutamate receptor, ionotropic, N-methyl D-aspartate 1 (Grin1), transcript variant 1, mRNA; glutamate receptor, ionotropic, N-methyl D-aspartate 1 (Grin1), transcript variant 3, mRNA; no definition; no definition; no definition; no definition; glutamate receptor, ionotropic, N-methyl D-aspartate 1 (Grin1), transcript variant 2, mRNA	0.428504	0.0445288	0.000177818
NM_053580	Slc27a1	solute carrier family 27 (fatty acid transporter), member 1 (Slc27a1), mRNA	0.42908	0.0474541	0.000177818
NM_022695	Ntsr2	neurotensin receptor 2 (Ntsr2), mRNA	0.429262	0.0572254	0.000177818
NM_021679	Nxph3	neurexophilin 3 (Nxph3), mRNA	0.429595	0.18944	0.000336763
NM_001169575	Ppp1r3e	protein phosphatase 1, regulatory subunit 3E (Ppp1r3e), mRNA	0.430021	0.110814	0.00359968
NM_001191683	Bcl11a	B-cell CLL/lymphoma 11A (zinc finger protein) (Bcl11a), mRNA	0.430346	0.0999613	0.000177818
NM_021767	Nrxn1	no definition	0.430573	0.0150373	0.000177818
NM_001100507	Zmiz2	zinc finger, MIZ-type containing 2 (Zmiz2), mRNA	0.430648	0.0269237	0.000177818
NM_001025744	Nprl2	nitrogen permease regulator-like 2 (S. cerevisiae) (Nprl2), mRNA	0.430881	0.0302399	0.000177818
NM_031751	Shank1	SH3 and multiple ankyrin repeat domains 1 (Shank1), mRNA	0.430893	0.0888754	0.000177818
NM_001107371	Neto1	neuropilin (NRP) and tolloid (TLL)-like 1 (Neto1), mRNA	0.431152	0.0853341	0.000177818
NM_022937	Doc2a	double C2-like domains, alpha (Doc2a), mRNA	0.431197	0.104865	0.0128653
NM_012660	Eef1a2	eukaryotic translation elongation factor 1 alpha 2 (Eef1a2), mRNA	0.431359	0.0729842	0.000177818
NM_001044701	RGD1563986	similar to RIKEN cDNA E330009J07 gene (RGD1563986), mRNA	0.431463	0.0364283	0.000177818
NM_031779	Apba1	amyloid beta (A4) precursor protein-binding, family A, member 1 (Apba1), mRNA	0.432146	0.0511899	0.000177818
NM_019284; NM_133652	Cspg5	no definition; chondroitin sulfate proteoglycan 5 (neuroglycan C) (Cspg5), transcript variant 2, mRNA	0.432254	0.0359003	0.000177818
NM_001143847; NM_001270604; NM_031079	Pde2a	phosphodiesterase 2A, cGMP-stimulated (Pde2a), transcript variant 1, mRNA; phosphodiesterase 2A, cGMP-stimulated (Pde2a), transcript variant 3, mRNA; phosphodiesterase 2A, cGMP-stimulated (Pde2a), transcript variant 2, mRNA	0.432272	0.0430042	0.000177818
NM_001106750	Flrt2	fibronectin leucine rich transmembrane protein 2 (Flrt2), mRNA	0.432652	0.0595767	0.000177818
NM_001191100	Rbm24	RNA binding motif protein 24 (Rbm24), mRNA	0.433129	0.0806012	0.000177818
NM_001107372	Kcng2	potassium voltage-gated channel, subfamily G, member 2 (Kcng2), mRNA	0.433325	0.166261	0.000177818
NM_024370	Gabrg3	gamma-aminobutyric acid (GABA) A receptor, gamma 3 (Gabrg3), mRNA	0.433535	0.144494	0.00555127
NM_001015036	St6galnac6	ST6 (alpha-N-acetyl-neuraminyl-2,3-beta-galactosyl-1,3)-N-acetylgalactosaminide alpha-2,6-sialyltransferase 6 (St6galnac6), mRNA	0.433553	0.0331515	0.000177818
NM_001109150	Fam181b	family with sequence similarity 181, member B (Fam181b), mRNA	0.433595	0.0227702	0.000177818
NM_001191658	Atp13a4	ATPase type 13A4 (Atp13a4), mRNA	0.433646	0.162316	0.000177818
NM_023099	Gpr27	G protein-coupled receptor 27 (Gpr27), mRNA	0.434947	0.0934783	0.000177818
NM_001001514; NM_001177695	Ablim2	actin binding LIM protein family, member 2 (Ablim2), transcript variant 2, mRNA; actin binding LIM protein family, member 2 (Ablim2), transcript variant 1, mRNA	0.435254	0.080354	0.000177818
NM_001013069	Stard10	StAR-related lipid transfer (START) domain containing 10 (Stard10), mRNA	0.435299	0.0617119	0.000177818
NM_001134541	Gpr137c	G protein-coupled receptor 137C (Gpr137c), mRNA	0.435861	0.0439477	0.00429926
NM_001013978	Map3k13	mitogen-activated protein kinase kinase kinase 13 (Map3k13), mRNA	0.435876	0.0667498	0.000177818
NM_001013179	Hes6	hes family bHLH transcription factor 6 (Hes6), mRNA	0.43606	0.0873769	0.000177818
NM_001135710	Sec14l5	SEC14-like 5 (S. cerevisiae) (Sec14l5), mRNA	0.436414	0.0636395	0.000177818
NM_012870	Tnfrsf11b	tumor necrosis factor receptor superfamily, member 11b (Tnfrsf11b), mRNA	0.436547	0.0657585	0.000177818
NM_001127492	Sphkap	SPHK1 interactor, AKAP domain containing (Sphkap), mRNA	0.436662	0.119201	0.000177818
NM_001025114	Wasf1	WAS protein family, member 1 (Wasf1), mRNA	0.436729	0.0725293	0.000177818
NM_001014779	Pcdhb8	protocadherin beta 8 (Pcdhb8), mRNA	0.436744	0.0783643	0.00676718
NM_001190399; NM_138915	Caly	calcyon neuron-specific vesicular protein (Caly), transcript variant 2, mRNA; calcyon neuron-specific vesicular protein (Caly), transcript variant 1, mRNA	0.437702	0.0599443	0.000177818
NM_001271230	Ttbk1	tau tubulin kinase 1 (Ttbk1), mRNA	0.438051	0.0547936	0.000177818
NM_001191077	Paqr6	progestin and adipoQ receptor family member VI (Paqr6), mRNA	0.438139	0.0856348	0.000177818
NM_001106387	Lrrtm3	leucine rich repeat transmembrane neuronal 3 (Lrrtm3), mRNA	0.438163	0.0850525	0.000177818
NM_001109138	Smim17	small integral membrane protein 17 (Smim17), mRNA	0.438646	0.163279	0.00476495
NM_012856	Kcnc1	potassium voltage gated channel, Shaw-related subfamily, member 1 (Kcnc1), mRNA	0.438759	0.116046	0.000177818
NM_001107513	Tmem143	transmembrane protein 143 (Tmem143), mRNA	0.43903	0.0559999	0.000177818
NM_001100175	Tmem38a	transmembrane protein 38a (Tmem38a), mRNA	0.439051	0.0658283	0.000177818
NM_001106094	Tmem255b	transmembrane protein 255B (Tmem255b), mRNA	0.439118	0.062424	0.00174087
NM_001108802; NM_012905	Speg	SPEG complex locus (Speg), transcript variant 1, mRNA; SPEG complex locus (Speg), transcript variant 4, mRNA	0.439234	0.0358631	0.000177818
NM_057118	Cntn1	contactin 1 (Cntn1), mRNA	0.439291	0.0370213	0.000177818
NM_001107023	Rab11fip4	RAB11 family interacting protein 4 (class II) (Rab11fip4), mRNA	0.439398	0.045966	0.000177818
NM_001007685	Klhdc8b	kelch domain containing 8B (Klhdc8b), mRNA	0.439428	0.0437436	0.000177818
NM_001106865	Ctdspl	CTD (carboxy-terminal domain, RNA polymerase II, polypeptide A) small phosphatase-like (Ctdspl), mRNA	0.439718	0.0436388	0.00476495
NM_001008520	Abhd1	abhydrolase domain containing 1 (Abhd1), mRNA	0.440673	0.0404438	0.00186885
NM_052829	Rims1	regulating synaptic membrane exocytosis 1 (Rims1), mRNA	0.441037	0.055207	0.000177818
NM_001127574	Slc25a33	solute carrier family 25 (pyrimidine nucleotide carrier), member 33 (Slc25a33), mRNA	0.441177	0.018751	0.000177818
NM_080690	Caskin1	CASK interacting protein 1 (Caskin1), mRNA	0.441404	0.0603814	0.000177818
NM_012560	Foxg1	forkhead box G1 (Foxg1), mRNA	0.442332	0.0710771	0.000177818
NM_001113422; NM_145775	Nr1d1	nuclear receptor subfamily 1, group D, member 1 (Nr1d1), transcript variant 1, mRNA; nuclear receptor subfamily 1, group D, member 1 (Nr1d1), transcript variant 2, mRNA	0.442473	0.0372353	0.001067
NM_021853	Kcnt1	potassium channel, subfamily T, member 1 (Kcnt1), mRNA	0.442473	0.0458796	0.000177818
NM_133559	Pcsk4	proprotein convertase subtilisin/kexin type 4 (Pcsk4), mRNA	0.442531	0.0632781	0.001067
NM_031508	Grik5	glutamate receptor, ionotropic, kainate 5 (Grik5), mRNA	0.442623	0.0333476	0.000177818
NM_017012	Grm5	glutamate receptor, metabotropic 5 (Grm5), mRNA	0.443123	0.11516	0.000177818
NM_022936	Ephx2	epoxide hydrolase 2, cytoplasmic (Ephx2), mRNA	0.443268	0.0733486	0.000177818
NM_001134410	Tmem132e	transmembrane protein 132E (Tmem132e), mRNA	0.443283	0.0667235	0.000177818
NM_053566	Ptch1	patched 1 (Ptch1), mRNA	0.443372	0.0790109	0.000177818
NM_031632	Casp9	caspase 9, apoptosis-related cysteine peptidase (Casp9), mRNA	0.443461	0.0650734	0.000177818
NM_201562	Rtn2	reticulon 2 (Rtn2), mRNA	0.443501	0.0380514	0.000177818
NM_001108598; NM_001244784	Dusp15	dual specificity phosphatase 15 (Dusp15), transcript variant 1, mRNA; dual specificity phosphatase 15 (Dusp15), transcript variant 2, mRNA	0.443572	0.0514681	0.000177818
NM_001017380	Cyld	no definition	0.443929	0.0744578	0.000177818
NM_001017500	LOC498368	similar to RIKEN cDNA 0610040J01 (LOC498368), mRNA	0.444498	0.0826568	0.000336763
NM_012837	Cst3	cystatin C (Cst3), mRNA	0.444588	0.0556596	0.000177818
NM_001271136	Mink1	misshapen-like kinase 1 (Mink1), mRNA	0.444603	0.0434328	0.000177818
NM_001134755	Zfp523	zinc finger protein 523 (Zfp523), mRNA	0.444911	0.0252492	0.000177818
NM_001191989	Dtx3	deltex 3, E3 ubiquitin ligase (Dtx3), mRNA	0.446667	0.0223933	0.000177818
NM_001106498	Pak6	p21 protein (Cdc42/Rac)-activated kinase 6 (Pak6), mRNA	0.446846	0.0562866	0.000177818
NM_001108206	Tcte1	t-complex-associated testis expressed 1 (Tcte1), mRNA	0.44737	0.0899218	0.000177818
NM_001007008	Chchd10	coiled-coil-helix-coiled-coil-helix domain containing 10 (Chchd10), mRNA	0.447509	0.0524043	0.000177818
NM_031070	Nell2	NEL-like 2 (chicken) (Nell2), mRNA	0.447562	0.0997821	0.000177818
NM_001025026	Stap2	signal transducing adaptor family member 2 (Stap2), mRNA	0.447956	0.0689953	0.00174087
NM_001107250	Zfp503	zinc finger protein 503 (Zfp503), mRNA	0.448115	0.072022	0.000177818
NM_019211	Rasgrp1	RAS guanyl releasing protein 1 (calcium and DAG-regulated) (Rasgrp1), mRNA	0.448342	0.123297	0.000177818
NM_001009692	Sh3glb2	no definition	0.448407	0.0437814	0.000177818
NM_001108433	Adamts19	ADAM metallopeptidase with thrombospondin type 1 motif, 19 (Adamts19), mRNA	0.448568	0.0687077	0.000177818
NM_001109255	Sspn	sarcospan (Sspn), mRNA	0.448904	0.0352939	0.000177818
NM_001106610	Hdac11	histone deacetylase 11 (Hdac11), mRNA	0.449116	0.0586137	0.000177818
NM_001047102	Cadm2	cell adhesion molecule 2 (Cadm2), mRNA	0.449259	0.0462187	0.000177818
NM_001106609	Txnrd3	no definition	0.449549	0.078689	0.000177818
NM_012546	Drd1	dopamine receptor D1 (Drd1), mRNA	0.449764	0.132559	0.000177818
NM_031587	Pxmp2	peroxisomal membrane protein 2 (Pxmp2), mRNA	0.450154	0.0661009	0.000637444
NM_001005902	Abtb1	ankyrin repeat and BTB (POZ) domain containing 1 (Abtb1), mRNA	0.450235	0.0584463	0.000177818
NM_001105712	Grm3	glutamate receptor, metabotropic 3 (Grm3), mRNA	0.450488	0.0451346	0.000177818
NM_001013936	Slc25a34	solute carrier family 25, member 34 (Slc25a34), mRNA	0.451466	0.0979479	0.000336763
NM_001107124	Ttyh3	tweety family member 3 (Ttyh3), mRNA	0.45171	0.0343724	0.000177818
NM_022206	Unc5a	unc-5 homolog A (C. elegans) (Unc5a), mRNA	0.451795	0.105459	0.000177818
NM_001108844	Map6d1	MAP6 domain containing 1 (Map6d1), mRNA	0.451939	0.0660933	0.000177818
NM_001107236	Cobl	cordon-bleu WH2 repeat protein (Cobl), mRNA	0.452331	0.115496	0.000177818
NM_199400	Ica1l	islet cell autoantigen 1-like (Ica1l), mRNA	0.452437	0.0536518	0.000336763
NM_001137643	Gstt3	glutathione S-transferase, theta 3 (Gstt3), mRNA	0.452557	0.0663304	0.000177818
NM_053981	Kcnj12	potassium inwardly-rectifying channel, subfamily J, member 12 (Kcnj12), mRNA	0.452679	0.132444	0.000177818
NM_001126275	Ccm2	cerebral cavernous malformation 2 (Ccm2), mRNA	0.452691	0.0702238	0.000177818
NM_001007757	Armcx6	armadillo repeat containing, X-linked 6 (Armcx6), mRNA	0.453118	0.0914015	0.000177818
NM_145089	Asrgl1	asparaginase like 1 (Asrgl1), mRNA	0.453376	0.0100317	0.000177818
NM_053870	Kcnj4	potassium inwardly-rectifying channel, subfamily J, member 4 (Kcnj4), mRNA	0.453797	0.106524	0.000177818
NM_001107132	Nyap1	neuronal tyrosine-phosphorylated phosphoinositide-3-kinase adaptor 1 (Nyap1), mRNA	0.453898	0.0630774	0.000177818
NM_001145175	Shisa7	shisa family member 7 (Shisa7), mRNA	0.453929	0.0341851	0.000177818
NM_133322	Kcnq2	no definition	0.454307	0.0714534	0.000177818
NM_057134	Chrd	chordin (Chrd), mRNA	0.454414	0.129908	0.000781969
NM_001085406	Mpnd	MPN domain containing (Mpnd), mRNA	0.454421	0.0488781	0.000177818
NM_013066	Map2	microtubule-associated protein 2 (Map2), mRNA	0.454468	0.0516578	0.000177818
NM_053471	Sema6b	sema domain, transmembrane domain (TM), and cytoplasmic domain, (semaphorin) 6B (Sema6b), mRNA	0.454471	0.0662031	0.000177818
NM_134389	Acsbg1	acyl-CoA synthetase bubblegum family member 1 (Acsbg1), mRNA	0.455127	0.0574064	0.000177818
NM_001011942	Cnnm2	cyclin M2 (Cnnm2), mRNA	0.455666	0.080022	0.000177818
NM_001128083	Trim8	tripartite motif-containing 8 (Trim8), mRNA	0.455692	0.0216114	0.000177818
NM_001108476	Zfp428	zinc finger protein 428 (Zfp428), mRNA	0.456618	0.0872858	0.000177818
NM_012567	Gja1	gap junction protein, alpha 1 (Gja1), mRNA	0.456742	0.0838354	0.000177818
NM_012638	Pygm	phosphorylase, glycogen, muscle (Pygm), mRNA	0.457264	0.0606371	0.000177818
NM_001135698	Ypel3	yippee-like 3 (Drosophila) (Ypel3), mRNA	0.457676	0.0408225	0.000177818
NM_019341	Rgs5	regulator of G-protein signaling 5 (Rgs5), mRNA	0.457784	0.0573645	0.000177818
NM_001003653; NM_001003654	Pard6a	par-6 family cell polarity regulator alpha (Pard6a), transcript variant 1, mRNA; par-6 family cell polarity regulator alpha (Pard6a), transcript variant 2, mRNA	0.457797	0.074874	0.000336763
NM_053868	Nlgn1	neuroligin 1 (Nlgn1), mRNA	0.457854	0.0685386	0.000177818
NM_001270981	Fndc5	fibronectin type III domain containing 5 (Fndc5), mRNA	0.458114	0.0188558	0.000177818
NM_022960	Aqp9	aquaporin 9 (Aqp9), mRNA	0.458114	0.0386108	0.00212692
NM_001012237	Fam20a	family with sequence similarity 20, member A (Fam20a), mRNA	0.458289	0.178642	0.0215488
NM_053834	Kcnj9	potassium inwardly-rectifying channel, subfamily J, member 9 (Kcnj9), mRNA	0.458311	0.0666887	0.000177818
NM_031131	Tgfb2	transforming growth factor, beta 2 (Tgfb2), mRNA	0.458458	0.0736065	0.000177818
NM_001100980	Efnb3	ephrin B3 (Efnb3), mRNA	0.459485	0.0814191	0.000177818
NM_001107732	Ccdc148	coiled-coil domain containing 148 (Ccdc148), mRNA	0.45952	0.164381	0.0040712
NM_001108247	Wdr13	WD repeat domain 13 (Wdr13), mRNA	0.459861	0.0389632	0.000177818
NM_001106816	Abcg4	ATP-binding cassette, subfamily G (WHITE), member 4 (Abcg4), mRNA	0.46003	0.119963	0.000177818
NM_001110763	Tmem163	transmembrane protein 163 (Tmem163), mRNA	0.460438	0.0283115	0.000177818
NM_001105785	Nt5m	5',3'-nucleotidase, mitochondrial (Nt5m), mRNA	0.460518	0.0489278	0.00453705
NM_001015037	Ccbl2	no definition	0.460617	0.030515	0.00092669
NM_001135603	Celf5	CUGBP, Elav-like family member 5 (Celf5), mRNA	0.460655	0.0509466	0.000177818
NM_001014099	Paqr8	progestin and adipoQ receptor family member VIII (Paqr8), mRNA	0.46078	0.0559907	0.000177818
NM_001107405	Mib1	mindbomb E3 ubiquitin protein ligase 1 (Mib1), mRNA	0.461042	0.0752818	0.000177818
NM_053848	Opcml	no definition	0.461371	0.0886398	0.000177818
NM_001037217	Mmd2	monocyte to macrophage differentiation-associated 2 (Mmd2), mRNA	0.46196	0.0529536	0.000177818
NM_057212	Tmem158	transmembrane protein 158 (Tmem158), mRNA	0.462239	0.120916	0.000177818
NM_001108741	Appl2	adaptor protein, phosphotyrosine interaction, PH domain and leucine zipper containing 2 (Appl2), mRNA	0.462252	0.076261	0.000177818
NM_012511	Atp7b	ATPase, Cu++ transporting, beta polypeptide (Atp7b), mRNA	0.462322	0.109338	0.000177818
NM_019345	Slc12a3	solute carrier family 12 (sodium/chloride transporters), member 3 (Slc12a3), mRNA	0.462643	0.0823707	0.000336763
NM_001107550	Sez6l2	seizure related 6 homolog (mouse)-like 2 (Sez6l2), mRNA	0.463056	0.0568363	0.000177818
NM_001108657	Runx1t1	runt-related transcription factor 1; translocated to, 1 (cyclin D-related) (Runx1t1), mRNA	0.463288	0.0839626	0.000177818
NM_001105985	Slc30a10	solute carrier family 30, member 10 (Slc30a10), mRNA	0.463336	0.0462352	0.000177818
NM_001107225	Sorcs2	sortilin-related VPS10 domain containing receptor 2 (Sorcs2), mRNA	0.463435	0.0341686	0.000177818
NM_031715	Pfkm	phosphofructokinase, muscle (Pfkm), mRNA	0.463792	0.0282131	0.000177818
NM_001100561	Gatsl2	GATS protein-like 2 (Gatsl2), mRNA	0.464207	0.0624793	0.000177818
NM_053502	Abcg1	ATP-binding cassette, subfamily G (WHITE), member 1 (Abcg1), mRNA	0.464625	0.0390273	0.000177818
NM_001012075	Tspyl4	TSPY-like 4 (Tspyl4), mRNA	0.464757	0.0712581	0.000177818
NM_181365	Kcnip4	Kv channel interacting protein 4 (Kcnip4), mRNA	0.464941	0.0798272	0.000177818
NM_024346	Stmn3	no definition	0.464983	0.072008	0.000177818
NM_001113775	Tp53i3	similar to RIKEN cDNA 2810025M15 (RGD1304982), mRNA	0.464996	0.0901961	0.00161011
NM_001109263	Lurap1	leucine rich adaptor protein 1 (Lurap1), mRNA	0.465112	0.0523618	0.000177818
NM_001077641	Plcb1	phospholipase C, beta 1 (phosphoinositide-specific) (Plcb1), mRNA	0.465164	0.0698548	0.000177818
NM_001114401	Cttnbp2	cortactin binding protein 2 (Cttnbp2), mRNA	0.465383	0.0433943	0.000177818
NM_024394	Htr3a	5-hydroxytryptamine (serotonin) receptor 3A, ionotropic (Htr3a), mRNA	0.465493	0.108638	0.000177818
NM_022797	Grin2d	glutamate receptor, ionotropic, N-methyl D-aspartate 2D (Grin2d), mRNA	0.465857	0.159652	0.000177818
NM_001105817	Sarm1	sterile alpha and TIR motif containing 1 (Sarm1), mRNA	0.46588	0.0515357	0.000177818
NM_012650	Shbg	sex hormone binding globulin (Shbg), mRNA	0.465896	0.114293	0.00729593
NM_001100482	Slc5a11	solute carrier family 5 (sodium/glucose cotransporter), member 11 (Slc5a11), mRNA	0.465915	0.0818207	0.000336763
NM_001007645	Mturn	maturin, neural progenitor differentiation regulator homolog (Xenopus) (Mturn), mRNA	0.466439	0.0711778	0.000177818
NM_001107471	Cnot3	CCR4-NOT transcription complex, subunit 3 (Cnot3), mRNA	0.466559	0.0512039	0.00487286
NM_012518	Calm3	calmodulin 3 (Calm3), mRNA	0.466571	0.0572427	0.000177818
NM_017323	Nr2c2	nuclear receptor subfamily 2, group C, member 2 (Nr2c2), mRNA	0.467222	0.0702135	0.000177818
NM_001017377	Paqr4	progestin and adipoQ receptor family member IV (Paqr4), mRNA	0.467559	0.0359198	0.000177818
NM_001005893	Repin1	replication initiator 1 (Repin1), mRNA	0.467702	0.0321686	0.000177818
NM_133587	Dscam	no definition	0.46777	0.121597	0.000177818
NM_013018	Rab3a	RAB3A, member RAS oncogene family (Rab3a), mRNA	0.46799	0.0754584	0.000177818
NM_001107285	Gpc5	glypican 5 (Gpc5), mRNA	0.468396	0.0544679	0.000177818
NM_012744	Pc	pyruvate carboxylase (Pc), mRNA	0.468535	0.0463531	0.000177818
NM_134387	Dcxr	dicarbonyl L-xylulose reductase (Dcxr), mRNA	0.468623	0.083152	0.000336763
NM_147206	Cyp3a9	no definition	0.468656	0.0800201	0.00578443
NM_001109558	Setd7	SET domain containing (lysine methyltransferase) 7 (Setd7), mRNA	0.469361	0.0467724	0.000177818
NM_001105969	Vangl2	VANGL planar cell polarity protein 2 (Vangl2), mRNA	0.469449	0.139259	0.00199853
NM_001106817	Bcl9l	B-cell CLL/lymphoma 9-like (Bcl9l), mRNA	0.469501	0.0330649	0.000177818
NM_001012142	Scrn2	secernin 2 (Scrn2), mRNA	0.469547	0.0732237	0.000336763
NM_001106854	RGD1307461	similar to RIKEN cDNA 6430571L13 gene; similar to g20 protein (RGD1307461), mRNA	0.469859	0.051672	0.000781969
NM_001077201	Caln1	calneuron 1 (Caln1), mRNA	0.46997	0.0898983	0.000177818
NM_001109064	Gal3st4	galactose-3-O-sulfotransferase 4 (Gal3st4), mRNA	0.470156	0.087237	0.000637444
NM_031767	Sort1	sortilin 1 (Sort1), mRNA	0.470217	0.0471114	0.000177818
NM_001131013	Arvcf	armadillo repeat gene deleted in velo-cardio-facial syndrome (Arvcf), mRNA	0.470325	0.0650655	0.000177818
NM_001108214	Npas2	neuronal PAS domain protein 2 (Npas2), mRNA	0.470475	0.0612288	0.000177818
NM_134404	Svop	no definition	0.470729	0.0868142	0.000177818
NM_001107481	Pnmal2	paraneoplastic Ma antigen family-like 2 (Pnmal2), mRNA	0.470863	0.0716847	0.000177818
NM_019304	Dgkb	diacylglycerol kinase, beta (Dgkb), mRNA	0.470899	0.118183	0.000177818
NM_019314	Kcnn2	potassium intermediate/small conductance calcium-activated channel, subfamily N, member 2 (Kcnn2), mRNA	0.470948	0.0787864	0.000177818
NM_001024341	Fam110b	family with sequence similarity 110, member B (Fam110b), mRNA	0.471418	0.0723084	0.000177818
NM_001200045	Hdac9	histone deacetylase 9 (Hdac9), mRNA	0.471418	0.0410307	0.00251116
NM_053346	Nrn1	neuritin 1 (Nrn1), mRNA	0.4715	0.258903	0.000177818
NM_001107843	Lrp1b	low density lipoprotein receptor-related protein 1B (Lrp1b), mRNA	0.471533	0.0825949	0.000177818
NM_178092	Slc4a10	solute carrier family 4, sodium bicarbonate transporter, member 10 (Slc4a10), mRNA	0.471608	0.0793044	0.000177818
NM_001113754	Grhpr	glyoxylate reductase/hydroxypyruvate reductase (Grhpr), mRNA	0.471781	0.0477713	0.000177818
NM_001107133	Gigyf1	GRB10 interacting GYF protein 1 (Gigyf1), mRNA	0.472842	0.0550638	0.000177818
NM_017328	Pgam2	phosphoglycerate mutase 2 (muscle) (Pgam2), mRNA	0.473075	0.100966	0.00760086
NM_031982	Trpv1	transient receptor potential cation channel, subfamily V, member 1 (Trpv1), mRNA	0.473078	0.0994569	0.00225528
NM_057201	Gpr37	G protein-coupled receptor 37 (Gpr37), mRNA	0.473626	0.0845368	0.000177818
NM_001108725	Zfyve21	zinc finger, FYVE domain containing 21 (Zfyve21), mRNA	0.473675	0.049235	0.0162283
NM_001173430	Bcas3	breast carcinoma amplified sequence 3 (Bcas3), mRNA	0.473708	0.0469328	0.000177818
NM_019328	Nr4a2	nuclear receptor subfamily 4, group A, member 2 (Nr4a2), mRNA	0.473853	0.185378	0.000177818
NM_001047951	LOC499796	LRRGT00012 (LOC499796), mRNA	0.473859	0.152761	0.00760086
NM_032065	Slc1a6	no definition	0.473918	0.237499	0.0195475
NM_080689	Dnm1	dynamin 1 (Dnm1), mRNA	0.474004	0.0685841	0.000177818
NM_001100713	Rap1gap	no definition	0.474175	0.0632857	0.000177818
NM_001013137	Cxcl14	chemokine (C-X-C motif) ligand 14 (Cxcl14), mRNA	0.47426	0.0724218	0.00533073
NM_031814	Git1	G protein-coupled receptor kinase interacting ArfGAP 1 (Git1), mRNA	0.474349	0.0475897	0.000177818
NM_001270838; NM_001270839; NM_001270840; NM_022941	Nr1i3	nuclear receptor subfamily 1, group I, member 3 (Nr1i3), transcript variant 3, mRNA; nuclear receptor subfamily 1, group I, member 3 (Nr1i3), transcript variant 4, mRNA; nuclear receptor subfamily 1, group I, member 3 (Nr1i3), transcript variant 2, mRNA; nuclear receptor subfamily 1, group I, member 3 (Nr1i3), transcript variant 1, mRNA	0.474431	0.058056	0.000177818
NM_001025020	Syndig1	synapse differentiation inducing 1 (Syndig1), mRNA	0.474523	0.147173	0.000177818
NM_001107796	Fam83d	family with sequence similarity 83, member D (Fam83d), mRNA	0.474539	0.099829	0.00134388
NM_021690	Rapgef3	Rap guanine nucleotide exchange factor (GEF) 3 (Rapgef3), mRNA	0.474605	0.104951	0.000177818
NM_001144870	Vstm5	V-set and transmembrane domain containing 5 (Vstm5), mRNA	0.475221	0.10519	0.000177818
NM_012841	Dcc	DCC netrin 1 receptor (Dcc), mRNA	0.475336	0.0775564	0.00092669
NM_001271091; NM_001271092; NM_001271093; NM_001271094; NM_001271095; NM_031967	Ndrg4	NDRG family member 4 (Ndrg4), transcript variant 1, mRNA; NDRG family member 4 (Ndrg4), transcript variant 2, mRNA; NDRG family member 4 (Ndrg4), transcript variant 3, mRNA; NDRG family member 4 (Ndrg4), transcript variant 4, mRNA; NDRG family member 4 (Ndrg4), transcript variant 6, mRNA; NDRG family member 4 (Ndrg4), transcript variant 5, mRNA	0.475646	0.0688782	0.000177818
NM_001013952	LOC300308	similar to hypothetical protein 4930509O22 (LOC300308), mRNA	0.47588	0.125463	0.000177818
NM_053865	Rtn1	no definition	0.476038	0.058139	0.000177818
NM_031684	Slc29a1	solute carrier family 29 (equilibrative nucleoside transporter), member 1 (Slc29a1), mRNA	0.476144	0.0727273	0.000177818
NM_017135	Ak4	adenylate kinase 4 (Ak4), mRNA	0.476349	0.0629644	0.000177818
NM_054003	B3gat1	beta-1,3-glucuronyltransferase 1 (B3gat1), mRNA	0.47653	0.0753982	0.000177818
NM_139330	Sipa1l1	signal-induced proliferation-associated 1 like 1 (Sipa1l1), mRNA	0.47662	0.0665494	0.000177818
NM_199117	Cbx7	chromobox homolog 7 (Cbx7), mRNA	0.476699	0.0431468	0.000177818
NM_001037327	Csmd1	CUB and Sushi multiple domains 1 (Csmd1), mRNA	0.477277	0.0367415	0.000177818
NM_001012129	Satb1	SATB homeobox 1 (Satb1), mRNA	0.477344	0.0645392	0.000177818
NM_198758	Rundc3a	RUN domain containing 3A (Rundc3a), mRNA	0.477526	0.038685	0.000177818
NM_001010953	Rnd2	Rho family GTPase 2 (Rnd2), mRNA	0.477651	0.0348135	0.000177818
NM_001168650	Sox12	SRY (sex determining region Y)-box 12 (Sox12), mRNA	0.478016	0.0515677	0.000177818
NM_001109935	Ctxn1	cortexin 1 (Ctxn1), mRNA	0.478181	0.0851481	0.000177818
NM_138921	Eml2	echinoderm microtubule associated protein like 2 (Eml2), mRNA	0.478278	0.0434918	0.000177818
NM_001127299	Fam84a	family with sequence similarity 84, member A (Fam84a), mRNA	0.478357	0.103692	0.000177818
NM_001109447	Gal3st1	galactose-3-O-sulfotransferase 1 (Gal3st1), mRNA	0.478988	0.0951303	0.000177818
NM_001044224	Spag5	sperm associated antigen 5 (Spag5), mRNA	0.479011	0.0831616	0.000177818
NM_001014114	RGD1305733	similar to RIKEN cDNA 2900011O08 (RGD1305733), mRNA	0.479134	0.0577999	0.000177818
NM_001106686	Ago4	argonaute RISC catalytic component 4 (Ago4), mRNA	0.480094	0.0815929	0.00225528
NM_001135756	Galntl6	polypeptide N-acetylgalactosaminyltransferase-like 6 (Galntl6), mRNA	0.480347	0.214211	0.0165267
NM_001009967; NM_001033970	Pip5k1c	phosphatidylinositol-4-phosphate 5-kinase, type I, gamma (Pip5k1c), transcript variant c, mRNA; no definition	0.480411	0.0637661	0.000177818
NM_012726	Atxn1	ataxin 1 (Atxn1), mRNA	0.480724	0.0968245	0.000177818
NM_001107227	Zfyve28	zinc finger, FYVE domain containing 28 (Zfyve28), mRNA	0.480927	0.0570588	0.000177818
NM_001107605	Neurl1	neuralized E3 ubiquitin protein ligase 1 (Neurl1), mRNA	0.48093	0.054088	0.000177818
NM_001024347	Slfnl1	schlafen-like 1 (Slfnl1), mRNA	0.481424	0.0709829	0.00567117
NM_001191562	Trpm3	transient receptor potential cation channel, subfamily M, member 3 (Trpm3), mRNA	0.481604	0.125696	0.000177818
NM_207600	Chst7	carbohydrate (N-acetylglucosamine 6-O) sulfotransferase 7 (Chst7), mRNA	0.481648	0.0648595	0.00287837
NM_022860	B4galnt1	beta-1,4-N-acetyl-galactosaminyl transferase 1 (B4galnt1), mRNA	0.481935	0.042421	0.000177818
NM_001105765	Zfp13	zinc finger protein 13 (Zfp13), mRNA	0.481952	0.0450583	0.000177818
NM_001162411	Epha4	Eph receptor A4 (Epha4), mRNA	0.482139	0.0888512	0.000177818
NM_053788	Stx1a	syntaxin 1A (brain) (Stx1a), mRNA	0.482222	0.158175	0.000177818
NM_001135742	Irgq	immunity-related GTPase family, Q (Irgq), mRNA	0.482312	0.0504928	0.000177818
NM_053856	Scg3	secretogranin III (Scg3), mRNA	0.482861	0.0555579	0.000177818
NM_001109477	Dnal1	dynein, axonemal, light chain 1 (Dnal1), mRNA	0.483806	0.038252	0.000177818
NM_001011966	Smarcd3	SWI/SNF related, matrix associated, actin dependent regulator of chromatin, subfamily d, member 3 (Smarcd3), mRNA	0.484067	0.0709627	0.000177818
NM_001108072	Plekhj1	no definition	0.484175	0.0465104	0.0239323
NM_001106395	Foxo3	forkhead box O3 (Foxo3), mRNA	0.484937	0.0816389	0.000177818
NM_012813	St8sia1	no definition	0.485156	0.113672	0.0104224
NM_001144840	Camsap3	calmodulin regulated spectrin-associated protein family, member 3 (Camsap3), mRNA	0.485418	0.124209	0.000177818
NM_031003	Abat	4-aminobutyrate aminotransferase (Abat), mRNA	0.485529	0.0526184	0.000177818
NM_012746	Pcsk2	proprotein convertase subtilisin/kexin type 2 (Pcsk2), mRNA	0.48559	0.113222	0.000177818
NM_012595	Ldhb	lactate dehydrogenase B (Ldhb), mRNA	0.485671	0.0304367	0.000177818
NM_019297	Chrnb2	cholinergic receptor, nicotinic, beta 2 (neuronal) (Chrnb2), mRNA	0.485792	0.106082	0.000177818
NM_001106014	RGD1560394	RGD1560394 (RGD1560394), mRNA	0.485953	0.0736592	0.000177818
NM_001107587	Slitrk2	SLIT and NTRK-like family, member 2 (Slitrk2), mRNA	0.486311	0.0509954	0.00161011
NM_017203	Gdf11	growth differentiation factor 11 (Gdf11), mRNA	0.486449	0.0360282	0.000177818
NM_001079891	Magee1	melanoma antigen, family E, 1 (Magee1), mRNA	0.486496	0.0975964	0.000177818
NM_001109089	Msantd1	Myb/SANT-like DNA-binding domain containing 1 (Msantd1), mRNA	0.486638	0.122854	0.0264003
NM_017226	Padi2	peptidyl arginine deiminase, type II (Padi2), mRNA	0.487282	0.102904	0.000177818
NM_138891	Gpr149	G protein-coupled receptor 149 (Gpr149), mRNA	0.487661	0.117522	0.000781969
NM_017144	Tnni3	troponin I type 3 (cardiac) (Tnni3), mRNA	0.48786	0.107107	0.001067
NM_198738	Psat1	phosphoserine aminotransferase 1 (Psat1), mRNA	0.487941	0.0214062	0.000177818
NM_019140	Ptprs	no definition	0.488043	0.0242859	0.000177818
NM_001024369	Ypel4	yippee-like 4 (Drosophila) (Ypel4), mRNA	0.488601	0.132541	0.001067
NM_001044249	Antxr1	anthrax toxin receptor 1 (Antxr1), mRNA	0.488662	0.0510497	0.000177818
NM_001108660	Ccl27	chemokine (C-C motif) ligand 27 (Ccl27), mRNA	0.488676	0.0879654	0.00238447
NM_001002835	Smoc1	SPARC related modular calcium binding 1 (Smoc1), mRNA	0.488845	0.135528	0.00238447
NM_001107977	Heyl	hes-related family bHLH transcription factor with YRPW motif-like (Heyl), mRNA	0.488957	0.0966927	0.000177818
NM_012990	Nog	noggin (Nog), mRNA	0.489011	0.266591	0.000490679
NM_001109528	Tmem25	transmembrane protein 25 (Tmem25), mRNA	0.489422	0.0438161	0.000177818
NM_001172305; NM_012713	Prkcb	protein kinase C, beta (Prkcb), transcript variant 2, mRNA; protein kinase C, beta (Prkcb), transcript variant 1, mRNA	0.489629	0.0743917	0.000177818
NM_212463	Ehmt2	euchromatic histone lysine N-methyltransferase 2 (Ehmt2), mRNA	0.489639	0.0151482	0.000177818
NM_001109192	Gstm6	glutathione S-transferase, mu 6 (Gstm6), mRNA	0.489775	0.175253	0.0400039
NM_001191558	Mtss1l	metastasis suppressor 1-like (Mtss1l), mRNA	0.489795	0.062231	0.000177818
NM_177421	Slc22a17	solute carrier family 22, member 17 (Slc22a17), mRNA	0.48989	0.0592229	0.000177818
NM_001012009	Pipox	pipecolic acid oxidase (Pipox), mRNA	0.490169	0.204175	0.0402616
NM_001107052	Arl4d	ADP-ribosylation factor-like 4D (Arl4d), mRNA	0.490182	0.160483	0.000177818
NM_001191943	Dok6	docking protein 6 (Dok6), mRNA	0.490318	0.0805321	0.0231137
NM_001034925	Cpt1c	carnitine palmitoyltransferase 1c (Cpt1c), mRNA	0.490505	0.0279725	0.000177818
NM_001191966	Napb	N-ethylmaleimide-sensitive factor attachment protein, beta (Napb), mRNA	0.490515	0.0752947	0.000177818
NM_001033698	Ankrd16	ankyrin repeat domain 16 (Ankrd16), mRNA	0.490542	0.0685739	0.00263586
NM_001012219	Lhx8	LIM homeobox 8 (Lhx8), mRNA	0.490576	0.220843	0.000781969
NM_134455	Cx3cl1	chemokine (C-X3-C motif) ligand 1 (Cx3cl1), mRNA	0.490631	0.104708	0.000177818
NM_134336	Nlgn3	neuroligin 3 (Nlgn3), mRNA	0.491138	0.0381974	0.000177818
NM_001108125	Sesn3	sestrin 3 (Sesn3), mRNA	0.491478	0.0836847	0.000177818
NM_001106225	Ttyh1	no definition	0.491492	0.0655446	0.000177818
NM_021770	Olig1	oligodendrocyte transcription factor 1 (Olig1), mRNA	0.491604	0.0535406	0.000177818
NM_001127538	Spire2	spire-type actin nucleation factor 2 (Spire2), mRNA	0.491826	0.0845819	0.000177818
NM_001107046	Plxdc1	plexin domain containing 1 (Plxdc1), mRNA	0.492269	0.126733	0.000177818
NM_001008311	Ermn	ermin, ERM-like protein (Ermn), mRNA	0.492273	0.103975	0.000177818
NM_001013923	Ndrg3	NDRG family member 3 (Ndrg3), mRNA	0.492382	0.108157	0.000177818
NM_001177820	LOC100362172	LRRGT00112-like (LOC100362172), mRNA	0.492669	0.0927064	0.0334977
NM_001271267	Sox5	SRY (sex determining region Y)-box 5 (Sox5), mRNA	0.492669	0.0777081	0.00161011
NM_001012057	Gpt2	glutamic pyruvate transaminase (alanine aminotransferase) 2 (Gpt2), mRNA	0.492945	0.0220069	0.000177818
NM_017295	Gabra5	gamma-aminobutyric acid (GABA) A receptor, alpha 5 (Gabra5), mRNA	0.493024	0.0888757	0.000177818
NM_001013863	Ydjc	YdjC homolog (bacterial) (Ydjc), mRNA	0.493174	0.065692	0.000177818
NM_001014051	Ttll9	tubulin tyrosine ligase-like family, member 9 (Ttll9), mRNA	0.493219	0.171078	0.000177818
NM_134363	Slc12a5	no definition	0.493356	0.0830439	0.000177818
NM_001108854	Ikbke	inhibitor of kappa light polypeptide gene enhancer in B-cells, kinase epsilon (Ikbke), mRNA	0.49339	0.128382	0.00161011
NM_024371	Slc6a1	solute carrier family 6 (neurotransmitter transporter), member 1 (Slc6a1), mRNA	0.493605	0.0879733	0.000177818
NM_001106694	Pink1	PTEN induced putative kinase 1 (Pink1), mRNA	0.493787	0.0278581	0.000177818
NM_175766	Cyp2j3	no definition	0.493879	0.0868246	0.000177818
NM_001105844	Higd1b	HIG1 hypoxia inducible domain family, member 1B (Higd1b), mRNA	0.494057	0.0567247	0.0082343
NM_001100690	Myh14	myosin, heavy chain 14, non-muscle (Myh14), mRNA	0.494746	0.034429	0.000177818
NM_053731	Ntn1	netrin 1 (Ntn1), mRNA	0.494791	0.120567	0.000177818
NM_001135007	Nrbp2	nuclear receptor binding protein 2 (Nrbp2), mRNA	0.494897	0.0750968	0.000177818
NM_001025762	Smyd3	no definition	0.495367	0.141114	0.00134388
NM_001017453	Pik3ip1	phosphoinositide-3-kinase interacting protein 1 (Pik3ip1), mRNA	0.495542	0.0616099	0.000177818
NM_001106630	Jph1	junctophilin 1 (Jph1), mRNA	0.495601	0.103451	0.000490679
NM_001106221	Aurkc	aurora kinase C (Aurkc), mRNA	0.495955	0.096747	0.00199853
NM_019338	Rgs11	regulator of G-protein signaling 11 (Rgs11), mRNA	0.496271	0.106907	0.000177818
NM_001033882; NM_001033883; NM_022177	Cxcl12	no definition; chemokine (C-X-C motif) ligand 12 (Cxcl12), transcript variant 3, mRNA; chemokine (C-X-C motif) ligand 12 (Cxcl12), transcript variant 1, mRNA	0.496519	0.0923425	0.000177818
NM_053777	Mapk8ip1	mitogen-activated protein kinase 8 interacting protein 1 (Mapk8ip1), mRNA	0.496815	0.0302362	0.000177818
NM_001107151; NM_001122644	Galnt9	UDP-N-acetyl-alpha-D-galactosamine:polypeptide N-acetylgalactosaminyltransferase 9 (Galnt9), transcript variant B, mRNA; UDP-N-acetyl-alpha-D-galactosamine:polypeptide N-acetylgalactosaminyltransferase 9 (Galnt9), transcript variant A, mRNA	0.496873	0.134563	0.000177818
NM_001108603	Ptprt	protein tyrosine phosphatase, receptor type, T (Ptprt), mRNA	0.496897	0.0367393	0.000177818
NM_001106901	Cnnm3	cyclin M3 (Cnnm3), mRNA	0.497094	0.0547254	0.000177818
NM_001105990	Kif21b	kinesin family member 21B (Kif21b), mRNA	0.497152	0.0566261	0.000177818
NM_001105982	Susd4	sushi domain containing 4 (Susd4), mRNA	0.497221	0.0721345	0.000177818
NM_012661	Sts	steroid sulfatase (microsomal), isozyme S (Sts), mRNA	0.497252	0.0527194	0.000177818
NM_001029911	Cit	citron rho-interacting serine/threonine kinase (Cit), mRNA	0.497977	0.0391576	0.000177818
NM_013191	S100b	S100 calcium binding protein B (S100b), mRNA	0.49827	0.0601843	0.000177818
NM_017078	Chrna5	cholinergic receptor, nicotinic, alpha 5 (neuronal) (Chrna5), mRNA	0.49845	0.110876	0.00906961
NM_001100601	March9	membrane-associated ring finger (C3HC4) 9 (March9), mRNA	0.498688	0.0469471	0.000177818
NM_022678	Zfp238	zinc finger protein 238 (Zfp238), mRNA	0.4991	0.0766096	0.000177818
NM_057098	Tcea2	transcription elongation factor A (SII), 2 (Tcea2), mRNA	0.499141	0.0341196	0.000177818
NM_133415	Necab2	N-terminal EF-hand calcium binding protein 2 (Necab2), mRNA	0.499328	0.0678001	0.000177818
NM_001100707	Zer1	zyg-11 related, cell cycle regulator (Zer1), mRNA	0.499439	0.0516783	0.000177818
NM_012507	Atp1b2	ATPase, Na+/K+ transporting, beta 2 polypeptide (Atp1b2), mRNA	0.499598	0.0967455	0.000177818
NM_001004261	Pyroxd2	pyridine nucleotide-disulphide oxidoreductase domain 2 (Pyroxd2), mRNA	0.499751	0.0539602	0.000177818
NM_001271045; NM_001271046; NM_017288	Scn1b	no definition; sodium channel, voltage-gated, type I, beta subunit (Scn1b), transcript variant 3, mRNA; sodium channel, voltage-gated, type I, beta subunit (Scn1b), transcript variant 2, mRNA	0.500095	0.0782962	0.000177818
NM_001108048	Rps6ka5	ribosomal protein S6 kinase, polypeptide 5 (Rps6ka5), mRNA	0.500451	0.0901553	0.000177818
NM_001106168	Mmp15	matrix metallopeptidase 15 (Mmp15), mRNA	0.500768	0.0305163	0.000177818
NM_001040186; NM_012811	Mfge8	milk fat globule-EGF factor 8 protein (Mfge8), transcript variant 1, mRNA; milk fat globule-EGF factor 8 protein (Mfge8), transcript variant 2, mRNA	0.500882	0.0296139	0.000177818
NM_001015010	Cib2	calcium and integrin binding family member 2 (Cib2), mRNA	0.501088	0.0711754	0.000177818
NM_001047092	Amz1	archaelysin family metallopeptidase 1 (Amz1), mRNA	0.501102	0.051573	0.000177818
NM_001108163	Fam81a	family with sequence similarity 81, member A (Fam81a), mRNA	0.501194	0.188709	0.000177818
NM_001009825	Ppp1r7	protein phosphatase 1, regulatory subunit 7 (Ppp1r7), mRNA	0.501554	0.0837272	0.0319868
NM_138536	Ttl	tubulin tyrosine ligase (Ttl), mRNA	0.502245	0.0593857	0.000177818
NM_001108938	Egflam	EGF-like, fibronectin type III and laminin G domains (Egflam), mRNA	0.50249	0.0428648	0.000177818
NM_133572	Cdc25b	cell division cycle 25B (Cdc25b), mRNA	0.502946	0.0368077	0.000177818
NM_001134537	Acad10	acyl-CoA dehydrogenase family, member 10 (Acad10), mRNA	0.503181	0.0640033	0.000177818
NM_001108862	Rasl10a	RAS-like, family 10, member A (Rasl10a), mRNA	0.503292	0.136562	0.045505
NM_001011912	Polm	polymerase (DNA directed), mu (Polm), mRNA	0.503602	0.0775827	0.000177818
NM_001169113	Lrpap1	low density lipoprotein receptor-related protein associated protein 1 (Lrpap1), mRNA	0.503628	0.0460307	0.000177818
NM_001014092	Paqr5	progestin and adipoQ receptor family member V (Paqr5), mRNA	0.503677	0.0537029	0.000336763
NM_001134535	Vwa5b2	von Willebrand factor A domain containing 5B2 (Vwa5b2), mRNA	0.503706	0.106896	0.000177818
NM_001108470	Mzf1	myeloid zinc finger 1 (Mzf1), mRNA	0.503724	0.0210176	0.000177818
NM_153470	Lzts1	leucine zipper, putative tumor suppressor 1 (Lzts1), mRNA	0.50382	0.113024	0.000177818
NM_001134858	Synm	synemin, intermediate filament protein (Synm), mRNA	0.504627	0.136201	0.000177818
NM_021775	S1pr5	sphingosine-1-phosphate receptor 5 (S1pr5), mRNA	0.504661	0.109117	0.000177818
NM_001001720	Vmac	vimentin-type intermediate filament associated coiled-coil protein (Vmac), mRNA	0.504928	0.125451	0.00300103
NM_017129	Ctf1	cardiotrophin 1 (Ctf1), mRNA	0.505285	0.0464735	0.0162283
NM_001130542	Sntb1	syntrophin, beta 1 (Sntb1), mRNA	0.505992	0.106208	0.000490679
NM_001109019	Zic3	Zic family member 3 (Zic3), mRNA	0.506045	0.132542	0.0203033
NM_138837	Pou3f3	POU class 3 homeobox 3 (Pou3f3), mRNA	0.506357	0.0404304	0.000177818
NM_001044280	Slc25a18	solute carrier family 25 (glutamate carrier), member 18 (Slc25a18), mRNA	0.506366	0.212173	0.000177818
NM_001270985	Ppfia3	protein tyrosine phosphatase, receptor type, f polypeptide (PTPRF), interacting protein (liprin), alpha 3 (Ppfia3), mRNA	0.506441	0.052553	0.000177818
NM_001100489	Wnt5b	wingless-type MMTV integration site family, member 5B (Wnt5b), mRNA	0.506893	0.0421519	0.0200105
NM_031027	Dpyd	no definition	0.506909	0.0926287	0.00312475
NM_053801	Sec14l2	SEC14-like 2 (S. cerevisiae) (Sec14l2), mRNA	0.507629	0.0217915	0.000177818
NM_031757	Mmp24	matrix metallopeptidase 24 (Mmp24), mRNA	0.508202	0.0614934	0.000177818
NM_144738	Pnpla7	patatin-like phospholipase domain containing 7 (Pnpla7), mRNA	0.508747	0.0971061	0.000177818
NM_213628	St8sia5	ST8 alpha-N-acetyl-neuraminide alpha-2,8-sialyltransferase 5 (St8sia5), mRNA	0.508909	0.100724	0.000177818
NM_013015	Ptgds	prostaglandin D2 synthase (brain) (Ptgds), mRNA	0.508942	0.0940628	0.000177818
NM_001128185	Myadml2	myeloid-associated differentiation marker-like 2 (Myadml2), mRNA	0.509248	0.045549	0.00275652
NM_031028	Gabbr1	gamma-aminobutyric acid (GABA) B receptor 1 (Gabbr1), mRNA	0.509387	0.0278883	0.000177818
NM_001107840	Zbtb26	zinc finger and BTB domain containing 26 (Zbtb26), mRNA	0.509542	0.111774	0.0149255
NM_017166	Stmn1	stathmin 1 (Stmn1), mRNA	0.510482	0.0691014	0.000177818
NM_031024	Dbn1	drebrin 1 (Dbn1), mRNA	0.510858	0.0394267	0.000177818
NM_001106998	Jade2	jade family PHD finger 2 (Jade2), mRNA	0.511005	0.0614342	0.000177818
NM_017238	Vipr2	vasoactive intestinal peptide receptor 2 (Vipr2), mRNA	0.51125	0.0744185	0.00643549
NM_001047107	Cadm4	cell adhesion molecule 4 (Cadm4), mRNA	0.511319	0.0429208	0.000177818
NM_001107479	Npas1	neuronal PAS domain protein 1 (Npas1), mRNA	0.511464	0.222992	0.000336763
NM_001047893	Shroom2	shroom family member 2 (Shroom2), mRNA	0.511497	0.0392126	0.000177818
NM_001134746	Lrrtm4	leucine rich repeat transmembrane neuronal 4 (Lrrtm4), mRNA	0.511516	0.0766382	0.000177818
NM_001107147	Sirt4	sirtuin 4 (Sirt4), mRNA	0.511652	0.0899813	0.0074002
NM_052799	Nos1	nitric oxide synthase 1, neuronal (Nos1), mRNA	0.511765	0.0874128	0.0192522
NM_001107063	Cdc42ep4	CDC42 effector protein (Rho GTPase binding) 4 (Cdc42ep4), mRNA	0.511997	0.0650153	0.000177818
NM_173105	Aqp11	aquaporin 11 (Aqp11), mRNA	0.512464	0.167903	0.00347936
NM_001013901	Pagr1	no definition	0.51275	0.0324246	0.000177818
NM_001168543	Pltp	phospholipid transfer protein (Pltp), mRNA	0.513466	0.0784246	0.000177818
NM_023975	Wdr7	no definition	0.513655	0.0711071	0.000177818
NM_198747	Col27a1	collagen, type XXVII, alpha 1 (Col27a1), mRNA	0.513689	0.0645874	0.000177818
NM_001108458	Ust	uronyl-2-sulfotransferase (Ust), mRNA	0.513704	0.094652	0.000177818
NM_053764	Rgs14	regulator of G-protein signaling 14 (Rgs14), mRNA	0.514332	0.114707	0.000177818
NM_053511	Fbxo2	F-box protein 2 (Fbxo2), mRNA	0.514711	0.0565899	0.000177818
NM_001107717	Fndc7	fibronectin type III domain containing 7 (Fndc7), mRNA	0.51499	0.105568	0.0132538
NM_199106	Galnt13	polypeptide N-acetylgalactosaminyltransferase 13 (Galnt13), mRNA	0.515268	0.0829058	0.00134388
NM_001108065	Shc2	SHC (Src homology 2 domain containing) transforming protein 2 (Shc2), mRNA	0.515372	0.0591874	0.000177818
NM_022185	Pik3r2	phosphoinositide-3-kinase, regulatory subunit 2 (beta) (Pik3r2), mRNA	0.515456	0.0709365	0.000177818
NM_001109880; NM_012491	Add2	adducin 2 (beta) (Add2), transcript variant 1, mRNA; no definition	0.515559	0.0905393	0.000177818
NM_001107487	Zfp112	zinc finger protein 112 (Zfp112), mRNA	0.515926	0.106514	0.001067
NM_001108399	Pbx4	pre-B-cell leukemia homeobox 4 (Pbx4), mRNA	0.516046	0.126905	0.00487286
NM_001164505	Rnf165	ring finger protein 165 (Rnf165), mRNA	0.516689	0.0747348	0.000177818
NM_001270556; NM_012806	Mapk10	mitogen activated protein kinase 10 (Mapk10), transcript variant 1, mRNA; no definition	0.516862	0.0774832	0.000177818
NM_001105746	Pou6f1	POU class 6 homeobox 1 (Pou6f1), mRNA	0.516981	0.0739084	0.000177818
NM_013039	Abcc8	no definition	0.517143	0.0916361	0.000177818
NM_001107017	Traf4	Tnf receptor associated factor 4 (Traf4), mRNA	0.517232	0.0678909	0.000177818
NM_001105725	Ccng2	cyclin G2 (Ccng2), mRNA	0.517336	0.0669308	0.000177818
NM_001126280	Tmem179	transmembrane protein 179 (Tmem179), mRNA	0.517458	0.0931322	0.000177818
NM_001100872	Map3k9	mitogen-activated protein kinase kinase kinase 9 (Map3k9), mRNA	0.517642	0.102137	0.000177818
NM_013186	Kcnb1	potassium voltage gated channel, Shab-related subfamily, member 1 (Kcnb1), mRNA	0.51778	0.0938397	0.000177818
NM_031834	Sult1a1	sulfotransferase family, cytosolic, 1A, phenol-preferring, member 1 (Sult1a1), mRNA	0.51785	0.0850401	0.00225528
NM_021688	Kcnk1	potassium channel, subfamily K, member 1 (Kcnk1), mRNA	0.518624	0.098525	0.000177818
NM_001134702	Meis1	Meis homeobox 1 (Meis1), mRNA	0.519235	0.035124	0.000177818
NM_001105846	Fmnl1	formin-like 1 (Fmnl1), mRNA	0.519412	0.0592123	0.000177818
NM_001271055	Tmem59l	transmembrane protein 59-like (Tmem59l), mRNA	0.519816	0.0909526	0.000177818
NM_001198583; NM_138546	Grin3a	glutamate receptor, ionotropic, N-methyl-D-aspartate 3A (Grin3a), transcript variant 2, mRNA; no definition	0.519896	0.0863164	0.00634335
NM_019166	Syngr1	synaptogyrin 1 (Syngr1), mRNA	0.519954	0.0980143	0.000177818
NM_001127571	Lrrc45	leucine rich repeat containing 45 (Lrrc45), mRNA	0.519977	0.0589309	0.000177818
NM_001107782	Btbd3	BTB (POZ) domain containing 3 (Btbd3), mRNA	0.520039	0.0678211	0.000177818
NM_001105882	Tmprss7	transmembrane protease, serine 7 (Tmprss7), mRNA	0.520196	0.104346	0.0123891
NM_001108232	Asb1	ankyrin repeat and SOCS box-containing 1 (Asb1), mRNA	0.520232	0.0500052	0.000177818
NM_053842	Mapk1	mitogen activated protein kinase 1 (Mapk1), mRNA	0.520388	0.0988037	0.000177818
NM_057185	Folh1	folate hydrolase 1 (Folh1), mRNA	0.520579	0.102051	0.000177818
NM_031016	Chrm2	cholinergic receptor, muscarinic 2 (Chrm2), mRNA	0.520698	0.212318	0.0320646
NM_001107322	Ank1	ankyrin 1, erythrocytic (Ank1), mRNA	0.520719	0.14163	0.000177818
NM_017327	Gnao1	guanine nucleotide binding protein (G protein), alpha activating activity polypeptide O (Gnao1), mRNA	0.520927	0.0773267	0.000177818
NM_001128193	Vps37d	vacuolar protein sorting 37 homolog D (S. cerevisiae) (Vps37d), mRNA	0.520936	0.112213	0.000177818
NM_001004133; NM_133440; NM_133441; NM_201350	Shank2	no definition; no definition; no definition; SH3 and multiple ankyrin repeat domains 2 (Shank2), transcript variant 1, mRNA	0.521177	0.0580919	0.000177818
NM_001107021	Hic1	hypermethylated in cancer 1 (Hic1), mRNA	0.521202	0.087115	0.00263586
NM_021589	Ntrk1	neurotrophic tyrosine kinase, receptor, type 1 (Ntrk1), mRNA	0.521598	0.122531	0.000177818
NM_012792	Fmo1	flavin containing monooxygenase 1 (Fmo1), mRNA	0.522149	0.208203	0.00688577
NM_001013234	Rnaseh2a	ribonuclease H2, subunit A (Rnaseh2a), mRNA	0.522698	0.0451198	0.000177818
NM_001024294	Clasrp	CLK4-associating serine/arginine rich protein (Clasrp), mRNA	0.523261	0.0780113	0.000177818
NM_001106598	Ctnna2	catenin (cadherin associated protein), alpha 2 (Ctnna2), mRNA	0.523264	0.0465307	0.000177818
NM_001031660	Msrb2	methionine sulfoxide reductase B2 (Msrb2), mRNA	0.52364	0.0447983	0.000177818
NM_022676	Ppp1r1a	protein phosphatase 1, regulatory (inhibitor) subunit 1A (Ppp1r1a), mRNA	0.523828	0.0902757	0.000177818
NM_031822	Ncoa2	nuclear receptor coactivator 2 (Ncoa2), mRNA	0.523849	0.0545707	0.000177818
NM_133405	Cry2	cryptochrome circadian clock 2 (Cry2), mRNA	0.52395	0.0334914	0.000177818
NM_019375	Sept3	septin 3 (Sept3), mRNA	0.524556	0.0664539	0.000177818
NM_053874	Cap2	CAP, adenylate cyclase-associated protein, 2 (yeast) (Cap2), mRNA	0.524763	0.0971132	0.000177818
NM_032084	Chn2	chimerin 2 (Chn2), mRNA	0.525135	0.0841635	0.000177818
NM_012570	Glud1	glutamate dehydrogenase 1 (Glud1), mRNA	0.52536	0.0299908	0.000177818
NM_178333	Sytl5	synaptotagmin-like 5 (Sytl5), mRNA	0.525471	0.0975277	0.0177912
NM_001107259	Peli2	pellino E3 ubiquitin protein ligase family member 2 (Peli2), mRNA	0.525541	0.0766283	0.000177818
NM_001191967	Samd10	sterile alpha motif domain containing 10 (Samd10), mRNA	0.525563	0.0945574	0.00275652
NM_001108838	C1ql1	complement component 1, q subcomponent-like 1 (C1ql1), mRNA	0.525591	0.0674258	0.000177818
NM_001191846	Foxo1	forkhead box O1 (Foxo1), mRNA	0.5256	0.111704	0.000177818
NM_001109338	Slc35f1	solute carrier family 35, member F1 (Slc35f1), mRNA	0.52562	0.0711273	0.000177818
NM_019220	Aes	amino-terminal enhancer of split (Aes), mRNA	0.525741	0.0166487	0.000177818
NM_022858	Foxq1	no definition	0.525784	0.0892873	0.000781969
NM_053927	Epb41l3	erythrocyte membrane protein band 4.1-like 3 (Epb41l3), mRNA	0.525789	0.100308	0.000177818
NM_024132	Faah	fatty acid amide hydrolase (Faah), mRNA	0.525814	0.0471639	0.000177818
NM_012719	Sstr1	somatostatin receptor 1 (Sstr1), mRNA	0.526513	0.258968	0.0040712
NM_001012744	Enpp5	ectonucleotide pyrophosphatase/phosphodiesterase 5 (Enpp5), mRNA	0.526597	0.0799949	0.000177818
NM_017274	Gpam	glycerol-3-phosphate acyltransferase, mitochondrial (Gpam), mRNA	0.526741	0.101984	0.000177818
NM_012529	Ckb	creatine kinase, brain (Ckb), mRNA	0.527291	0.0559438	0.000177818
NM_001108533	Spock2	sparc/osteonectin, cwcv and kazal-like domains proteoglycan (testican) 2 (Spock2), mRNA	0.52777	0.0612523	0.000177818
NM_001170439	Evc	Ellis van Creveld syndrome (Evc), mRNA	0.528013	0.0861103	0.00147737
NM_023971	Drp2	dystrophin related protein 2 (Drp2), mRNA	0.528136	0.0364189	0.000177818
NM_001271212	Atg13	autophagy related 13 (Atg13), mRNA	0.528315	0.0362642	0.000177818
NM_031640	Cpq	carboxypeptidase Q (Cpq), mRNA	0.52842	0.0907086	0.000177818
NM_031695	St3gal2	ST3 beta-galactoside alpha-2,3-sialyltransferase 2 (St3gal2), mRNA	0.528423	0.0523429	0.000177818
NM_001033680	Syt1	synaptotagmin I (Syt1), mRNA	0.528424	0.0699165	0.000177818
NM_012822	Alox5	arachidonate 5-lipoxygenase (Alox5), mRNA	0.528429	0.102683	0.0111539
NM_001191996	Pdzd3	PDZ domain containing 3 (Pdzd3), mRNA	0.528475	0.203757	0.0125814
NM_001107965	B4galt2	UDP-Gal:betaGlcNAc beta 1,4- galactosyltransferase, polypeptide 2 (B4galt2), mRNA	0.528536	0.0679714	0.000177818
NM_053484	Gas7	growth arrest specific 7 (Gas7), mRNA	0.52869	0.0940849	0.000177818
NM_206849	Rxrb	retinoid X receptor beta (Rxrb), mRNA	0.528698	0.030515	0.000177818
NM_001037775	Chst12	carbohydrate (chondroitin 4) sulfotransferase 12 (Chst12), mRNA	0.528722	0.0846698	0.000336763
NM_024162	Fabp3	fatty acid binding protein 3, muscle and heart (Fabp3), mRNA	0.528818	0.0913679	0.0288521
NM_001025129	Fam107a	family with sequence similarity 107, member A (Fam107a), mRNA	0.528966	0.1349	0.000177818
NM_001025720	Dhtkd1	no definition	0.529313	0.0772812	0.000177818
NM_171983	Sptan1	spectrin, alpha, non-erythrocytic 1 (Sptan1), mRNA	0.529973	0.0520893	0.000177818
NM_001107121	Zfp316	zinc finger protein 316 (Zfp316), mRNA	0.530005	0.0681468	0.000177818
NM_001168631	Cdh10	cadherin 10 (Cdh10), mRNA	0.530155	0.0417431	0.000177818
NM_001126284	Mon1a	no definition	0.530272	0.0426643	0.000177818
NM_019168	Arg2	arginase 2 (Arg2), mRNA	0.530306	0.0651419	0.00324133
NM_001122776	Kcnc4	potassium voltage gated channel, Shaw-related subfamily, member 4 (Kcnc4), mRNA	0.531751	0.134144	0.000177818
NM_213629	Arhgap20	Rho GTPase activating protein 20 (Arhgap20), mRNA	0.53267	0.0762231	0.000177818
NM_138530	Pbld1	phenazine biosynthesis-like protein domain containing 1 (Pbld1), mRNA	0.53276	0.124	0.000781969
NM_178096	Nrep	neuronal regeneration related protein (Nrep), mRNA	0.53319	0.147173	0.000177818
NM_053945; NM_145881	Rims2	regulating synaptic membrane exocytosis 2 (Rims2), transcript variant 1, mRNA; regulating synaptic membrane exocytosis 2 (Rims2), transcript variant 2, mRNA	0.533309	0.0331443	0.000177818
NM_001024687	Mrc2	mannose receptor, C type 2 (Mrc2), mRNA	0.534489	0.0957447	0.000177818
NM_001108896	Gcdh	glutaryl-CoA dehydrogenase (Gcdh), mRNA	0.534714	0.0449873	0.000177818
NM_001108310	Cep131	centrosomal protein 131 (Cep131), mRNA	0.53504	0.0892909	0.000336763
NM_053686	Trpv6	transient receptor potential cation channel, subfamily V, member 6 (Trpv6), mRNA	0.535176	0.0744066	0.0060042
NM_001191867	Raver2	ribonucleoprotein, PTB-binding 2 (Raver2), mRNA	0.535236	0.0426978	0.000177818
NM_001044259	Fbxo31	F-box protein 31 (Fbxo31), mRNA	0.535272	0.070348	0.000177818
NM_001106194; NM_001201369	Sult5a1	sulfotransferase family 5A, member 1 (Sult5a1), transcript variant 2, mRNA; no definition	0.535272	0.167902	0.0292923
NM_001109212	Uckl1	uridine-cytidine kinase 1-like 1 (Uckl1), mRNA	0.535483	0.0499967	0.000177818
NM_001163168; NM_012731	Ntrk2	no definition; neurotrophic tyrosine kinase, receptor, type 2 (Ntrk2), transcript variant 1, mRNA	0.535568	0.0744126	0.000177818
NM_001098241; NM_001130441	Hras	Harvey rat sarcoma virus oncogene (Hras), transcript variant 2, mRNA; no definition	0.535586	0.088326	0.000177818
NM_001107020	Sgsm2	small G protein signaling modulator 2 (Sgsm2), mRNA	0.536002	0.0296994	0.000177818
NM_001009674	Itm2c	integral membrane protein 2C (Itm2c), mRNA	0.536378	0.0619525	0.000177818
NM_001106162	Abhd3	abhydrolase domain containing 3 (Abhd3), mRNA	0.536516	0.0667922	0.000177818
NM_001108892	Sall3	spalt-like transcription factor 3 (Sall3), mRNA	0.53721	0.0940262	0.000177818
NM_001107908	Wdtc1	WD and tetratricopeptide repeats 1 (Wdtc1), mRNA	0.537224	0.0436568	0.000177818
NM_001108473	Pnmal1	paraneoplastic Ma antigen family-like 1 (Pnmal1), mRNA	0.537244	0.120812	0.000177818
NM_001108496	Stim1	stromal interaction molecule 1 (Stim1), mRNA	0.537429	0.0449381	0.000177818
NM_057142	Lrrc7	leucine rich repeat containing 7 (Lrrc7), mRNA	0.537572	0.0790141	0.000177818
NM_175595	Cacna2d3	calcium channel, voltage-dependent, alpha2/delta subunit 3 (Cacna2d3), mRNA	0.537603	0.143187	0.000177818
NM_001014152	Phkb	phosphorylase kinase, beta (Phkb), mRNA	0.537724	0.0163459	0.000177818
NM_031154	Gstm7	glutathione S-transferase, mu 7 (Gstm7), mRNA	0.53774	0.0556106	0.000177818
NM_022962	Lphn1	latrophilin 1 (Lphn1), mRNA	0.537891	0.0692619	0.000177818
NM_017171	Prkce	no definition	0.537896	0.117385	0.000177818
NM_001270655; NM_001270656; NM_019248	Ntrk3	neurotrophic tyrosine kinase, receptor, type 3 (Ntrk3), transcript variant 2, mRNA; no definition; neurotrophic tyrosine kinase, receptor, type 3 (Ntrk3), transcript variant 3, mRNA	0.537928	0.0667194	0.000177818
NM_133420	Chrna2	cholinergic receptor, nicotinic, alpha 2 (neuronal) (Chrna2), mRNA	0.538173	0.145419	0.0328877
NM_001170603	Astn1	no definition	0.538313	0.0454708	0.000177818
NM_001191576	Fbxo44	no definition	0.538314	0.0349347	0.000177818
NM_001170398	Fry	furry homolog (Drosophila) (Fry), mRNA	0.53869	0.0661305	0.000177818
NM_139340	Plekha5	pleckstrin homology domain containing, family A member 5 (Plekha5), mRNA	0.538699	0.0204463	0.000177818
NM_001270862; NM_001270863; NM_001270864; NM_133583	Ndrg2	NDRG family member 2 (Ndrg2), transcript variant 1, mRNA; NDRG family member 2 (Ndrg2), transcript variant 3, mRNA; NDRG family member 2 (Ndrg2), transcript variant 4, mRNA; NDRG family member 2 (Ndrg2), transcript variant 2, mRNA	0.538886	0.0610784	0.000177818
NM_053429	Fgfr3	fibroblast growth factor receptor 3 (Fgfr3), mRNA	0.538912	0.079807	0.000177818
NM_001108400	Ankrd37	ankyrin repeat domain 37 (Ankrd37), mRNA	0.538989	0.165695	0.00383322
NM_023962	Pdgfd	platelet derived growth factor D (Pdgfd), mRNA	0.53914	0.137854	0.0319868
NM_001100704	Extl2	exostosin-like glycosyltransferase 2 (Extl2), mRNA	0.539218	0.109004	0.000177818
NM_001013203	Trim44	tripartite motif-containing 44 (Trim44), mRNA	0.53945	0.0460017	0.000177818
NM_001012200	Ttll1	tubulin tyrosine ligase-like family, member 1 (Ttll1), mRNA	0.539484	0.0804584	0.000177818
NM_021769	Sult1d1	sulfotransferase family 1D, member 1 (Sult1d1), mRNA	0.539512	0.120367	0.000490679
NM_001004236	Tspan1	tetraspanin 1 (Tspan1), mRNA	0.539696	0.161298	0.0467813
NM_001107871	Fbxo41	no definition	0.539822	0.0725523	0.000177818
NM_001106713	Klhl29	kelch-like family member 29 (Klhl29), mRNA	0.5399	0.0826756	0.000177818
NM_001024292	Nmrk1	nicotinamide riboside kinase 1 (Nmrk1), mRNA	0.54	0.0916826	0.0133478
NM_001109226	Prrt4	proline-rich transmembrane protein 4 (Prrt4), mRNA	0.540049	0.0961147	0.000177818
NM_001037191	Tecpr1	tectonin beta-propeller repeat containing 1 (Tecpr1), mRNA	0.540152	0.0479167	0.000177818
NM_022300	Basp1	no definition	0.540337	0.124704	0.000177818
NM_013055	Map3k12	mitogen activated protein kinase kinase kinase 12 (Map3k12), mRNA	0.540454	0.058797	0.000177818
NM_001108491	Me3	malic enzyme 3, NADP(+)-dependent, mitochondrial (Me3), mRNA	0.540477	0.0754329	0.000177818
NM_001107475	Suv420h2	suppressor of variegation 4-20 homolog 2 (Drosophila) (Suv420h2), mRNA	0.54122	0.0660667	0.000177818
NM_001082410	Rnf144a	ring finger protein 144A (Rnf144a), mRNA	0.541348	0.0857277	0.000177818
NM_001107758	Meis2	Meis homeobox 2 (Meis2), mRNA	0.541423	0.094889	0.000177818
NM_023954	Kcna6	potassium voltage gated channel, shaker related subfamily, member 6 (Kcna6), mRNA	0.541605	0.0743814	0.000177818
NM_080693	Cacng5	calcium channel, voltage-dependent, gamma subunit 5 (Cacng5), mRNA	0.54161	0.191091	0.0224846
NM_001107708	Olfml3	olfactomedin-like 3 (Olfml3), mRNA	0.541647	0.0655145	0.0222949
NM_001100548	Rbm5	RNA binding motif protein 5 (Rbm5), mRNA	0.541925	0.0423162	0.000177818
NM_024131	Ddt	D-dopachrome tautomerase (Ddt), mRNA	0.542163	0.0365499	0.000177818
NM_013001	Pax6	paired box 6 (Pax6), mRNA	0.542222	0.135416	0.00324133
NM_017303	Kcnab1	potassium voltage-gated channel, shaker-related subfamily, beta member 1 (Kcnab1), mRNA	0.542222	0.136007	0.000177818
NM_001204879	Apitd1	no definition	0.542551	0.0655644	0.000336763
NM_012574	Grin2b	glutamate receptor, ionotropic, N-methyl D-aspartate 2B (Grin2b), mRNA	0.542585	0.0639003	0.000177818
NM_001276715	Prkd1	protein kinase D1 (Prkd1), mRNA	0.542608	0.064567	0.000177818
NM_001139508	Mical2	microtubule associated monooxygenase, calponin and LIM domain containing 2 (Mical2), mRNA	0.542667	0.102779	0.000177818
NM_001109147	Klf13	Kruppel-like factor 13 (Klf13), mRNA	0.542837	0.089816	0.000177818
NM_001014780	Pcdhb6	no definition	0.542876	0.0902058	0.0232098
NM_001034156	Trappc9	trafficking protein particle complex 9 (Trappc9), mRNA	0.543072	0.0239704	0.000177818
NM_001109418	Sapcd2	suppressor APC domain containing 2 (Sapcd2), mRNA	0.543093	0.0445149	0.0295754
NM_133521	Fbxo32	F-box protein 32 (Fbxo32), mRNA	0.543637	0.0692524	0.0162283
NM_021748	Nsf	N-ethylmaleimide-sensitive factor (Nsf), mRNA	0.543655	0.116761	0.000177818
NM_001103354	LOC100125362	hypothetical protein LOC100125362 (LOC100125362), mRNA	0.543675	0.1238	0.000177818
NM_001009630	RGD1311899	similar to RIKEN cDNA 2210016L21 gene (RGD1311899), mRNA	0.543707	0.05659	0.000177818
NM_001044302	Psrc1	proline/serine-rich coiled-coil 1 (Psrc1), mRNA	0.543923	0.0940733	0.0440525
NM_017161	Adora2b	adenosine A2B receptor (Adora2b), mRNA	0.544983	0.0552673	0.00372085
NM_001007680	Abhd6	abhydrolase domain containing 6 (Abhd6), mRNA	0.544991	0.0466472	0.000177818
NM_172021	Tbkbp1	TBK1 binding protein 1 (Tbkbp1), mRNA	0.545004	0.0888716	0.000177818
NM_001108024	Lrfn5	leucine rich repeat and fibronectin type III domain containing 5 (Lrfn5), mRNA	0.545371	0.0935753	0.000177818
NM_001191763	Mycl	v-myc avian myelocytomatosis viral oncogene lung carcinoma derived homolog (Mycl), mRNA	0.545439	0.0472897	0.00622982
NM_017242	Lsamp	limbic system-associated membrane protein (Lsamp), mRNA	0.545442	0.049726	0.000177818
NM_031975	Ptms	parathymosin (Ptms), mRNA	0.545514	0.0508421	0.000177818
NM_001014095	Dzip1l	DAZ interacting zinc finger protein 1-like (Dzip1l), mRNA	0.54568	0.0328262	0.000177818
NM_001107556	Fam53b	family with sequence similarity 53, member B (Fam53b), mRNA	0.545917	0.0245076	0.000177818
NM_053435	Xrcc1	X-ray repair complementing defective repair in Chinese hamster cells 1 (Xrcc1), mRNA	0.54609	0.0117339	0.000177818
NM_001008770	Cmbl	carboxymethylenebutenolidase homolog (Pseudomonas) (Cmbl), mRNA	0.546337	0.0634807	0.000637444
NM_032106	Robo2	roundabout homolog 2 (Drosophila) (Robo2), mRNA	0.54643	0.151363	0.000177818
NM_172324	Elavl3	ELAV like neuron-specific RNA binding protein 3 (Elavl3), mRNA	0.546475	0.0565784	0.000177818
NM_001107837	Lhx6	LIM homeobox 6 (Lhx6), mRNA	0.546509	0.205653	0.000177818
NM_013188	Pygb	phosphorylase, glycogen; brain (Pygb), mRNA	0.546625	0.0576221	0.000177818
NM_031608	Gria1	no definition	0.546809	0.106778	0.000177818
NM_001106718	Fam49a	family with sequence similarity 49, member A (Fam49a), mRNA	0.547008	0.125219	0.000177818
NM_001013138	Tspan17	tetraspanin 17 (Tspan17), mRNA	0.547041	0.138119	0.000177818
NM_022223	Fgf14	fibroblast growth factor 14 (Fgf14), mRNA	0.547181	0.0697573	0.0245489
NM_001191981	Sntg1	syntrophin, gamma 1 (Sntg1), mRNA	0.547202	0.0631309	0.0101181
NM_053658	Gng3	guanine nucleotide binding protein (G protein), gamma 3 (Gng3), mRNA	0.547284	0.101014	0.000177818
NM_001108542	Arhgef28	Rho guanine nucleotide exchange factor (GEF) 28 (Arhgef28), mRNA	0.547327	0.0921339	0.000177818
NM_013048	Ttpa	tocopherol (alpha) transfer protein (Ttpa), mRNA	0.547526	0.0861608	0.00521889
NM_001191977	Cecr2	cat eye syndrome chromosome region, candidate 2 (Cecr2), mRNA	0.547529	0.0903571	0.00521889
NM_080786	Slco2b1	solute carrier organic anion transporter family, member 2b1 (Slco2b1), mRNA	0.547622	0.0266197	0.000177818
NM_001106342	Pnma3	paraneoplastic Ma antigen 3 (Pnma3), mRNA	0.547762	0.217601	0.000177818
NM_001037365	Bex1	brain expressed, X-linked 1 (Bex1), mRNA	0.54818	0.0673347	0.000177818
NM_001024277	Gcat	no definition	0.548182	0.121702	0.0462169
NM_001108646	Gpr162	G protein-coupled receptor 162 (Gpr162), mRNA	0.548332	0.0542866	0.000177818
NM_001033870; NM_023102	Csnk1g2	no definition; casein kinase 1, gamma 2 (Csnk1g2), transcript variant 2, mRNA	0.548513	0.037813	0.000177818
NM_001034951	Acsf2	acyl-CoA synthetase family member 2 (Acsf2), mRNA	0.548541	0.0828104	0.000177818
NM_001107328	Efnb2	ephrin B2 (Efnb2), mRNA	0.5486	0.123611	0.000490679
NM_001100683	Klhdc8a	kelch domain containing 8A (Klhdc8a), mRNA	0.548629	0.105713	0.000177818
NM_001034938	Endog	endonuclease G (Endog), mRNA	0.54882	0.107166	0.0408795
NM_001012079	Arhgef2	rho/rac guanine nucleotide exchange factor (GEF) 2 (Arhgef2), mRNA	0.548886	0.0473021	0.000177818
NM_013101	Pde4a	phosphodiesterase 4A, cAMP-specific (Pde4a), mRNA	0.54989	0.0819743	0.000177818
NM_199113	Popdc2	popeye domain containing 2 (Popdc2), mRNA	0.55032	0.109144	0.015844
NM_001013204	Ccndbp1	cyclin D-type binding-protein 1 (Ccndbp1), mRNA	0.55049	0.0737166	0.000177818
NM_001191836	Gnal	no definition	0.550496	0.115859	0.000177818
NM_138543	Pde9a	phosphodiesterase 9A (Pde9a), mRNA	0.550584	0.10886	0.000177818
NM_001130680	Phf21b	PHD finger protein 21B (Phf21b), mRNA	0.550612	0.0527645	0.00770523
NM_001107415	Sall1	spalt-like transcription factor 1 (Sall1), mRNA	0.550641	0.0729703	0.000177818
NM_001109265	Zbtb8b	zinc finger and BTB domain containing 8b (Zbtb8b), mRNA	0.550891	0.166448	0.0313896
NM_032062	Kalrn	kalirin, RhoGEF kinase (Kalrn), mRNA	0.551261	0.104624	0.000177818
NM_001135918	Gng13	guanine nucleotide binding protein (G protein), gamma 13 (Gng13), mRNA	0.55138	0.0819897	0.00347936
NM_001195199; NM_147141	Cacna1b	calcium channel, voltage-dependent, N type, alpha 1B subunit (Cacna1b), transcript variant 1, mRNA; calcium channel, voltage-dependent, N type, alpha 1B subunit (Cacna1b), transcript variant 2, mRNA	0.55139	0.0594336	0.000177818
NM_001108792	Bend6	no definition	0.551506	0.0612243	0.000177818
NM_001107279	Pcdh17	protocadherin 17 (Pcdh17), mRNA	0.551836	0.0665867	0.000177818
NM_001276707; NM_001276708	Srebf1	sterol regulatory element binding transcription factor 1 (Srebf1), transcript variant 1, mRNA; sterol regulatory element binding transcription factor 1 (Srebf1), transcript variant 2, mRNA	0.552127	0.0961211	0.000781969
NM_001270794; NM_001270795; NM_199497	Slc4a8	solute carrier family 4, sodium bicarbonate cotransporter, member 8 (Slc4a8), transcript variant 2, mRNA; no definition; solute carrier family 4, sodium bicarbonate cotransporter, member 8 (Slc4a8), transcript variant 1, mRNA	0.55232	0.0534085	0.000177818
NM_001130695	Zc3h7b	zinc finger CCCH-type containing 7B (Zc3h7b), mRNA	0.552772	0.00733939	0.000177818
NM_001271438	Slc9a9	solute carrier family 9, subfamily A (NHE9, cation proton antiporter 9), member 9 (Slc9a9), mRNA	0.552931	0.0209903	0.000336763
NM_001270712; NM_031117; NM_130738	Snurf	no definition; small nuclear ribonucleoprotein polypeptide N (Snrpn), mRNA; SNRPN upstream reading frame (Snurf), transcript variant 2, mRNA	0.553064	0.0574326	0.000177818
NM_001044236	Kdm4b	lysine (K)-specific demethylase 4B (Kdm4b), mRNA	0.553519	0.0343902	0.000177818
NM_001109410	Trappc6a	trafficking protein particle complex 6A (Trappc6a), mRNA	0.553694	0.0298986	0.00147737
NM_001130562	Samd12	sterile alpha motif domain containing 12 (Samd12), mRNA	0.553843	0.120623	0.0399269
NM_057116	Ppp2r2c	no definition	0.553845	0.108361	0.000177818
NM_001135899	Agmo	alkylglycerol monooxygenase (Agmo), mRNA	0.554005	0.131699	0.00948988
NM_001024968	Slc46a3	solute carrier family 46, member 3 (Slc46a3), mRNA	0.554008	0.120817	0.0145339
NM_001109627	LOC691153	hypothetical protein LOC691153 (LOC691153), mRNA	0.55441	0.146734	0.00174087
NM_001106217	Lrp11	no definition	0.554427	0.0743069	0.000177818
NM_001108070	Dos	downstream of Stk11 (Dos), mRNA	0.554661	0.072226	0.000177818
NM_001009658	Thnsl2	threonine synthase-like 2 (S. cerevisiae) (Thnsl2), mRNA	0.555052	0.0915184	0.00312475
NM_001037789	Ccdc28a	coiled-coil domain containing 28A (Ccdc28a), mRNA	0.555268	0.117044	0.00199853
NM_181381	Abcg2	ATP-binding cassette, subfamily G (WHITE), member 2 (Abcg2), mRNA	0.555739	0.233438	0.00287837
NM_001108111	Wnt10b	wingless-type MMTV integration site family, member 10B (Wnt10b), mRNA	0.555977	0.167109	0.0315408
NM_001134841	Car6	carbonic anhydrase 6 (Car6), mRNA	0.556062	0.138762	0.000637444
NM_031720	Dio2	no definition	0.55614	0.0924457	0.0170088
NM_001107033	Tbx2	T-box 2 (Tbx2), mRNA	0.556456	0.117662	0.0321309
NM_001014218	Atg9a	autophagy related 9A (Atg9a), mRNA	0.556568	0.0452819	0.000177818
NM_001271104	Foxp2	forkhead box P2 (Foxp2), mRNA	0.556797	0.116449	0.000177818
NM_001177368	Lrrn2	leucine rich repeat neuronal 2 (Lrrn2), mRNA	0.55717	0.0803798	0.000177818
NM_001003401	Enc1	ectodermal-neural cortex 1 (Enc1), mRNA	0.55726	0.110722	0.00359968
NM_001108853	Piwil1	piwi-like RNA-mediated gene silencing 1 (Piwil1), mRNA	0.557331	0.0865349	0.0084465
NM_001108278	Sat2	spermidine/spermine N1-acetyltransferase family member 2 (Sat2), mRNA	0.557364	0.0316391	0.000177818
NM_001191580	Rnf123	ring finger protein 123 (Rnf123), mRNA	0.557514	0.0323334	0.000177818
NM_001044233	Clec2l	no definition	0.557524	0.07149	0.000177818
NM_053949	Kcnh2	potassium voltage-gated channel, subfamily H (eag-related), member 2 (Kcnh2), mRNA	0.557535	0.144039	0.000177818
NM_001014089	Tbcel	tubulin folding cofactor E-like (Tbcel), mRNA	0.557641	0.0407929	0.000177818
NM_001127590	Slc25a42	solute carrier family 25, member 42 (Slc25a42), mRNA	0.557805	0.0444048	0.000177818
NM_001107593	Cnnm1	cyclin M1 (Cnnm1), mRNA	0.557991	0.0861013	0.000177818
NM_001108736	Mum1	melanoma associated antigen (mutated) 1 (Mum1), mRNA	0.558488	0.068841	0.000177818
NM_013070	Utrn	utrophin (Utrn), mRNA	0.558543	0.0565456	0.000177818
NM_001109285	C2cd4c	C2 calcium-dependent domain containing 4C (C2cd4c), mRNA	0.558636	0.176862	0.00225528
NM_001108573	Rabl6	RAB, member RAS oncogene family-like 6 (Rabl6), mRNA	0.558885	0.048125	0.000177818
NM_139113	Nr2f6	nuclear receptor subfamily 2, group F, member 6 (Nr2f6), mRNA	0.558891	0.0660978	0.000177818
NM_012832	Chrna7	cholinergic receptor, nicotinic, alpha 7 (neuronal) (Chrna7), mRNA	0.559103	0.153685	0.030018
NM_133515	Akap5	A kinase (PRKA) anchor protein 5 (Akap5), mRNA	0.559315	0.163891	0.000177818
NM_022198	Clcn4	chloride channel, voltage-sensitive 4 (Clcn4), mRNA	0.559397	0.0601638	0.000177818
NM_001127604	Klf16	Kruppel-like factor 16 (Klf16), mRNA	0.559478	0.0925225	0.000177818
NM_057207	Sv2b	no definition	0.559636	0.229413	0.000177818
NM_001127447	Fam173a	family with sequence similarity 173, member A (Fam173a), mRNA	0.560111	0.0514604	0.000177818
NM_012592	Ivd	isovaleryl-CoA dehydrogenase (Ivd), mRNA	0.560705	0.0504082	0.000177818
NM_022851	Aldh5a1	aldehyde dehydrogenase 5 family, member A1 (Aldh5a1), mRNA	0.561193	0.0597408	0.000177818
NM_001040155	Zmym3	zinc finger, MYM-type 3 (Zmym3), mRNA	0.561403	0.0513924	0.000177818
NM_017065	Gabrb3	gamma-aminobutyric acid (GABA) A receptor, beta 3 (Gabrb3), mRNA	0.561442	0.109523	0.000177818
NM_080904	Arf3	no definition	0.561736	0	0.000177818
NM_024388	Nr4a1	nuclear receptor subfamily 4, group A, member 1 (Nr4a1), mRNA	0.56182	0.251453	0.000177818
NM_053500	Slc25a27	solute carrier family 25, member 27 (Slc25a27), mRNA	0.562444	0.0873098	0.000177818
NM_001047093	Klhl5	kelch-like family member 5 (Klhl5), mRNA	0.562588	0.0320402	0.000177818
NM_001025715	Limd2	LIM domain containing 2 (Limd2), mRNA	0.562847	0.0640292	0.000177818
NM_001071776	Bola1	bolA family member 1 (Bola1), mRNA	0.562879	0.0964791	0.001067
NM_021760	Col5a3	collagen, type V, alpha 3 (Col5a3), mRNA	0.563034	0.109175	0.000177818
NM_147210	Nr1d2	nuclear receptor subfamily 1, group D, member 2 (Nr1d2), mRNA	0.563321	0.0452988	0.000177818
NM_001107048	Msl1	male-specific lethal 1 homolog (Drosophila) (Msl1), mRNA	0.563419	0.0548464	0.000177818
NM_012889	Vcam1	vascular cell adhesion molecule 1 (Vcam1), mRNA	0.563526	0.0559427	0.000177818
NM_001014011	Gramd3	GRAM domain containing 3 (Gramd3), mRNA	0.563596	0.0663485	0.000177818
NM_013058	Id3	inhibitor of DNA binding 3 (Id3), mRNA	0.563692	0.058361	0.000177818
NM_001108016	Mboat2	membrane bound O-acyltransferase domain containing 2 (Mboat2), mRNA	0.56396	0.0270549	0.000177818
NM_001106884	Trem2	triggering receptor expressed on myeloid cells 2 (Trem2), mRNA	0.564016	0.13545	0.000336763
NM_001122975	Lrrc55	leucine rich repeat containing 55 (Lrrc55), mRNA	0.564135	0.0973655	0.0356353
NM_173152	Pex5l	peroxisomal biogenesis factor 5-like (Pex5l), mRNA	0.564202	0.0913419	0.000177818
NM_001024972	Arglu1	arginine and glutamate rich 1 (Arglu1), mRNA	0.564332	0.0252639	0.000177818
NM_134378	Sulf1	sulfatase 1 (Sulf1), mRNA	0.564369	0.0929423	0.001067
NM_001012159	Upf3a	UPF3 regulator of nonsense transcripts homolog A (yeast) (Upf3a), mRNA	0.564694	0.0298745	0.000177818
NM_001108775	Rab6b	RAB6B, member RAS oncogene family (Rab6b), mRNA	0.564739	0.0773661	0.000177818
NM_001106167	Setd6	SET domain containing 6 (Setd6), mRNA	0.564952	0.0814563	0.00161011
NM_012517	Cacna1c	calcium channel, voltage-dependent, L type, alpha 1C subunit (Cacna1c), mRNA	0.565201	0.0503648	0.000177818
NM_001008304	Ptov1	prostate tumor overexpressed 1 (Ptov1), mRNA	0.565205	0.0425727	0.000177818
NM_017339	Isl1	ISL LIM homeobox 1 (Isl1), mRNA	0.565226	0.121936	0.0150157
NM_001024361	LOC501110	similar to Glutathione S-transferase A1 (GTH1) (HA subunit 1) (GST-epsilon) (GSTA1-1) (GST class-alpha) (LOC501110), mRNA	0.565236	0.0530059	0.00212692
NM_138502	Mgll	monoglyceride lipase (Mgll), mRNA	0.565289	0.0787303	0.000177818
NM_001098724	Necab3	N-terminal EF-hand calcium binding protein 3 (Necab3), mRNA	0.56538	0.225407	0.00555127
NM_001108454	Cpne7	copine VII (Cpne7), mRNA	0.565604	0.271792	0.000177818
NM_181368	Mustn1	musculoskeletal, embryonic nuclear protein 1 (Mustn1), mRNA	0.565795	0.0707795	0.0230302
NM_001079895	Rbfox2	RNA binding protein, fox-1 homolog (C. elegans) 2 (Rbfox2), mRNA	0.56595	0.0344142	0.000177818
NM_001108202	Dlk2	delta-like 2 homolog (Drosophila) (Dlk2), mRNA	0.566136	0.107645	0.00312475
NM_001107480; NM_001161809	Strn4	striatin, calmodulin binding protein 4 (Strn4), transcript variant 1, mRNA; striatin, calmodulin binding protein 4 (Strn4), transcript variant 2, mRNA	0.566507	0.046292	0.000177818
NM_001130566	Ppp1r16a	protein phosphatase 1, regulatory subunit 16A (Ppp1r16a), mRNA	0.566689	0.0273974	0.000177818
NM_031801	Deaf1	DEAF1 transcription factor (Deaf1), mRNA	0.566798	0.0476617	0.000177818
NM_001014085	Maf1	MAF1 homolog (S. cerevisiae) (Maf1), mRNA	0.567069	0.0387034	0.000177818
NM_053685	Hcn3	hyperpolarization-activated cyclic nucleotide-gated potassium channel 3 (Hcn3), mRNA	0.567249	0.161174	0.000336763
NM_001107606	Sh3pxd2a	SH3 and PX domains 2A (Sh3pxd2a), mRNA	0.56764	0.0635499	0.000177818
NM_022626	Phka1	phosphorylase kinase, alpha 1 (Phka1), mRNA	0.567966	0.0857572	0.000177818
NM_001271272	Ndufa4l2	NADH dehydrogenase (ubiquinone) 1 alpha subcomplex, 4-like 2 (Ndufa4l2), mRNA	0.568295	0.0756353	0.00803086
NM_001108277	Tom1l2	target of myb1-like 2 (chicken) (Tom1l2), mRNA	0.568531	0.0305231	0.000177818
NM_001106062	Ogdhl	oxoglutarate dehydrogenase-like (Ogdhl), mRNA	0.568547	0.0624527	0.000177818
NM_022217	Amph	amphiphysin (Amph), mRNA	0.568929	0.102048	0.000177818
NM_021699	Mark2	MAP/microtubule affinity-regulating kinase 2 (Mark2), mRNA	0.569205	0.0781975	0.000177818
NM_022188	Robo1	roundabout, axon guidance receptor, homolog 1 (Drosophila) (Robo1), mRNA	0.569289	0.108994	0.000177818
NM_001107373	Rbfa	ribosome binding factor A (Rbfa), mRNA	0.569297	0.0899388	0.000177818
NM_001191653	Tanc2	tetratricopeptide repeat, ankyrin repeat and coiled-coil containing 2 (Tanc2), mRNA	0.569467	0.0399511	0.000177818
NM_001108201	Abcc10	ATP-binding cassette, subfamily C (CFTR/MRP), member 10 (Abcc10), mRNA	0.569679	0.0837422	0.0207652
NM_033376	Kcnk3	potassium channel, subfamily K, member 3 (Kcnk3), mRNA	0.56976	0.142631	0.0060042
NM_001134454; NM_021750	Csad	no definition; cysteine sulfinic acid decarboxylase (Csad), transcript variant 1, mRNA	0.569869	0.0458913	0.000177818
NM_134410	Marc2	mitochondrial amidoxime reducing component 2 (Marc2), mRNA	0.569902	0.0433831	0.000177818
NM_001135709	Epha10	EPH receptor A10 (Epha10), mRNA	0.570251	0.13094	0.000490679
NM_057210	Sv2a	synaptic vesicle glycoprotein 2a (Sv2a), mRNA	0.570289	0.0776438	0.000177818
NM_001191631	Ppapdc1a	phosphatidic acid phosphatase type 2 domain containing 1A (Ppapdc1a), mRNA	0.570426	0.133491	0.0105276
NM_001127554	Nudt16	nudix (nucleoside diphosphate linked moiety X)-type motif 16 (Nudt16), mRNA	0.570512	0.089358	0.000336763
NM_053576	Prdx6	peroxiredoxin 6 (Prdx6), mRNA	0.570538	0.0477165	0.000177818
NM_001008804	Krt10	keratin 10 (Krt10), mRNA	0.570576	0.13029	0.0277465
NM_001127580	Oxct1	3-oxoacid CoA transferase 1 (Oxct1), mRNA	0.570596	0.0265783	0.000177818
NM_001106995	Nipal4	NIPA-like domain containing 4 (Nipal4), mRNA	0.571904	0.0648413	0.00147737
NM_001169143	Zfp444	zinc finger protein 444 (Zfp444), mRNA	0.571934	0.0436758	0.000177818
NM_001271192	Fzd10	no definition	0.57253	0.138189	0.000177818
NM_001114601	Pcdhb4	protocadherin beta 4 (Pcdhb4), mRNA	0.572574	0.0635395	0.0213652
NM_001015028	Anks6	ankyrin repeat and sterile alpha motif domain containing 6 (Anks6), mRNA	0.572875	0.106274	0.000336763
NM_001107493	Exosc5	exosome component 5 (Exosc5), mRNA	0.573073	0.0346081	0.000781969
NM_001006983	Abhd17a	abhydrolase domain containing 17A (Abhd17a), mRNA	0.573219	0.0647288	0.000177818
NM_001005560; NM_001270796	Pla2g6	phospholipase A2, group VI (cytosolic, calcium-independent) (Pla2g6), transcript variant 1, mRNA; phospholipase A2, group VI (cytosolic, calcium-independent) (Pla2g6), transcript variant 2, mRNA	0.573239	0.0403728	0.000177818
NM_001127547	Fbln1	fibulin 1 (Fbln1), mRNA	0.573449	0.112835	0.000177818
NM_053562	Rpe65	retinal pigment epithelium 65 (Rpe65), mRNA	0.573506	0.110083	0.0306279
NM_001104640	Sobp	sine oculis-binding protein homolog (Drosophila) (Sobp), mRNA	0.573583	0.0761815	0.000177818
NM_001109580	Sertm1	serine-rich and transmembrane domain containing 1 (Sertm1), mRNA	0.573722	0.290766	0.00275652
NM_001033984; NM_031805	Ank3	no definition; ankyrin 3, node of Ranvier (ankyrin G) (Ank3), transcript variant 1, mRNA	0.573939	0.0648324	0.000177818
NM_172317	Fxyd3	FXYD domain-containing ion transport regulator 3 (Fxyd3), mRNA	0.574093	0.140363	0.0224846
NM_001014236	Ssbp4	single stranded DNA binding protein 4 (Ssbp4), mRNA	0.574201	0.042088	0.000177818
NM_013029	St8sia3	ST8 alpha-N-acetyl-neuraminide alpha-2,8-sialyltransferase 3 (St8sia3), mRNA	0.574395	0.154911	0.000490679
NM_053723	Lancl1	LanC lantibiotic synthetase component C-like 1 (bacterial) (Lancl1), mRNA	0.574567	0.117461	0.000177818
NM_130424	Tmprss2	transmembrane protease, serine 2 (Tmprss2), mRNA	0.574902	0.0802117	0.0132538
NM_001107117	Cers4	ceramide synthase 4 (Cers4), mRNA	0.574952	0.0818184	0.000177818
NM_001127602	Slc25a53	mitochondrial carrier triple repeat 1-like (Mcart1l), mRNA	0.57499	0.0625321	0.0240189
NM_001108267	Tfap4	transcription factor AP-4 (Tfap4), mRNA	0.575291	0.11756	0.00092669
NM_001106188	Wwox	WW domain-containing oxidoreductase (Wwox), mRNA	0.575437	0.0894637	0.0326229
NM_001105801; NM_001107016	Camta2	calmodulin binding transcription activator 2 (Camta2), mRNA; sperm associated antigen 7 (Spag7), mRNA	0.575524	0.0412099	0.000177818
NM_012781	Arnt2	aryl hydrocarbon receptor nuclear translocator 2 (Arnt2), mRNA	0.57566	0.072004	0.000177818
NM_001031662	Coq4	coenzyme Q4 (Coq4), mRNA	0.575669	0.0502045	0.00186885
NM_080586	Gabrg1	gamma-aminobutyric acid (GABA) A receptor, gamma 1 (Gabrg1), mRNA	0.575734	0.0850058	0.000177818
NM_001107955	Hint2	histidine triad nucleotide binding protein 2 (Hint2), mRNA	0.576078	0.0492913	0.000177818
NM_001171096	RGD1565819	similar to C20orf174 (RGD1565819), mRNA	0.576153	0.0953889	0.00161011
NM_001009706	Lhpp	phospholysine phosphohistidine inorganic pyrophosphate phosphatase (Lhpp), mRNA	0.576308	0.0289201	0.000177818
NM_175763	Igsf1	immunoglobulin superfamily, member 1 (Igsf1), mRNA	0.576417	0.140176	0.000177818
NM_001014140	RGD1309676	similar to RIKEN cDNA 5730469M10 (RGD1309676), mRNA	0.576865	0.0419459	0.000177818
NM_001107999	Acap3	ArfGAP with coiled-coil, ankyrin repeat and PH domains 3 (Acap3), mRNA	0.57699	0.0207682	0.000177818
NM_001015027	Crebl2	cAMP responsive element binding protein-like 2 (Crebl2), mRNA	0.577192	0.0484792	0.000177818
NM_001100533	Nacc2	NACC family member 2, BEN and BTB (POZ) domain containing (Nacc2), mRNA	0.577451	0.0654081	0.000177818
NM_001012068	Uros	uroporphyrinogen III synthase (Uros), mRNA	0.577525	0.290502	0.0310036
NM_139258	Bmf	Bcl2 modifying factor (Bmf), mRNA	0.577573	0.165783	0.0164305
NM_053722	Clasp2	cytoplasmic linker associated protein 2 (Clasp2), mRNA	0.577919	0.0299063	0.000177818
NM_001100760	Fam134a	family with sequence similarity 134, member A (Fam134a), mRNA	0.577927	0.0672841	0.000177818
NM_001031845	Sprn	shadow of prion protein homolog (zebrafish) (Sprn), mRNA	0.578082	0.105238	0.00544073
NM_012607	Nefh	neurofilament, heavy polypeptide (Nefh), mRNA	0.578258	0.230728	0.000177818
NM_031081	Pdpk1	3-phosphoinositide dependent protein kinase-1 (Pdpk1), mRNA	0.57835	0.0621113	0.000177818
NM_001106620	Leprel2	leprecan-like 2 (Leprel2), mRNA	0.578483	0.0813222	0.000177818
NM_021657	Phlpp1	PH domain and leucine rich repeat protein phosphatase 1 (Phlpp1), mRNA	0.578545	0.0441862	0.000177818
NM_012793	Gamt	guanidinoacetate N-methyltransferase (Gamt), mRNA	0.578802	0.0552914	0.000177818
NM_001008342	Akr1e2	aldo-keto reductase family 1, member E2 (Akr1e2), mRNA	0.579044	0.103337	0.00465401
NM_001107148	Hps4	Hermansky-Pudlak syndrome 4 (Hps4), mRNA	0.579352	0.0233075	0.000177818
NM_001109892; NM_001109893; NM_001109894; NM_001109895; NM_001109896; NM_012712	Fgfr2	fibroblast growth factor receptor 2 (Fgfr2), transcript variant b, mRNA; fibroblast growth factor receptor 2 (Fgfr2), transcript variant c, mRNA; fibroblast growth factor receptor 2 (Fgfr2), transcript variant d, mRNA; fibroblast growth factor receptor 2 (Fgfr2), transcript variant e, mRNA; fibroblast growth factor receptor 2 (Fgfr2), transcript variant f, mRNA; fibroblast growth factor receptor …	0.579498	0.0408036	0.000177818
NM_001198584	Fam98c	family with sequence similarity 98, member C (Fam98c), transcript variant 1, mRNA	0.579864	0.0557883	0.000177818
NM_001106377	RGD1564450	no definition	0.57996	0.0768615	0.000177818
NM_001013164	Ccbl1	cysteine conjugate-beta lyase, cytoplasmic (Ccbl1), mRNA	0.579995	0.0785049	0.00161011
NM_001109156	Prss53	protease, serine, 53 (Prss53), mRNA	0.580038	0.10756	0.00147737
NM_001106926	D2hgdh	D-2-hydroxyglutarate dehydrogenase (D2hgdh), mRNA	0.580084	0.0769177	0.000490679
NM_001105752	Pop5	processing of precursor 5, ribonuclease P/MRP subunit (S. cerevisiae) (Pop5), mRNA	0.580129	0.135742	0.000177818
NM_001100965	Mroh7	no definition	0.580163	0.101154	0.000177818
NM_001197023	RGD1307443	similar to mKIAA0319 protein (RGD1307443), mRNA	0.580355	0.085814	0.000177818
NM_001106980	Adcy9	adenylate cyclase 9 (Adcy9), mRNA	0.580511	0.117046	0.000637444
NM_024396	Abca2	ATP-binding cassette, subfamily A (ABC1), member 2 (Abca2), mRNA	0.580579	0.061216	0.000177818
NM_001108493	Aamdc	adipogenesis associated, Mth938 domain containing (Aamdc), mRNA	0.580612	0.0568762	0.016141
NM_001107262	Sall2	spalt-like transcription factor 2 (Sall2), mRNA	0.580708	0.0727274	0.000177818
NM_001191607	S100a13	S100 calcium binding protein A13 (S100a13), mRNA	0.580882	0.0645045	0.000177818
NM_001017512	Zfp61	zinc finger protein 61 (Zfp61), mRNA	0.58091	0.0591372	0.000177818
NM_001107715	Gpr61	G protein-coupled receptor 61 (Gpr61), mRNA	0.581057	0.124062	0.00134388
NM_017181	Fah	no definition	0.58108	0.0915738	0.000177818
NM_138511	Gpc2	glypican 2 (Gpc2), mRNA	0.581218	0.123569	0.0474459
NM_001011975	Aldh1b1	aldehyde dehydrogenase 1 family, member B1 (Aldh1b1), mRNA	0.581746	0.10585	0.00287837
NM_001014056	Zfp956	zinc finger protein 956 (Zfp956), mRNA	0.581958	0.121971	0.00212692
NM_001105774	Rpusd1	RNA pseudouridylate synthase domain containing 1 (Rpusd1), mRNA	0.582156	0.0988383	0.000177818
NM_016993	Bcl2	B-cell CLL/lymphoma 2 (Bcl2), mRNA	0.582312	0.137491	0.0456653
NM_153725	Slc17a8	solute carrier family 17 (vesicular glutamate transporter), member 8 (Slc17a8), mRNA	0.582564	0.140264	0.00937849
NM_022861	Unc13a	no definition	0.582628	0.0577481	0.000177818
NM_013131	Nr3c2	nuclear receptor subfamily 3, group C, member 2 (Nr3c2), mRNA	0.582675	0.0630015	0.000177818
NM_001191692	Lrrc16a	leucine rich repeat containing 16A (Lrrc16a), mRNA	0.583295	0.0894407	0.000177818
NM_001108551	Tmem144	no definition	0.583295	0.0687115	0.000177818
NM_001025754	Neil1	nei endonuclease VIII-like 1 (E. coli) (Neil1), mRNA	0.583469	0.0543166	0.00589073
NM_001038591	Ing1	inhibitor of growth family, member 1 (Ing1), mRNA	0.583486	0.0487585	0.000177818
NM_001105951	Pik3c2b	phosphatidylinositol-4-phosphate 3-kinase, catalytic subunit type 2 beta (Pik3c2b), mRNA	0.583539	0.0812948	0.000177818
NM_001108652	RGD1306151	similar to hypothetical protein DKFZp761D0211 (RGD1306151), mRNA	0.583541	0.0749585	0.000177818
NM_001106124	Slc39a12	solute carrier family 39 (zinc transporter), member 12 (Slc39a12), mRNA	0.584287	0.15915	0.00161011
NM_001005762	Sorbs3	sorbin and SH3 domain containing 3 (Sorbs3), mRNA	0.584734	0.0433098	0.000177818
NM_021678	Camk2n2	calcium/calmodulin-dependent protein kinase II inhibitor 2 (Camk2n2), mRNA	0.58509	0.146253	0.00199853
NM_001044226	Rita1	RBPJ interacting and tubulin associated 1 (Rita1), mRNA	0.585112	0.11885	0.000177818
NM_001170542	Csdc2	cold shock domain containing C2, RNA binding (Csdc2), mRNA	0.585136	0.0896842	0.000177818
NM_080695	Cacng7	calcium channel, voltage-dependent, gamma subunit 7 (Cacng7), mRNA	0.58514	0.0675177	0.000177818
NM_001006988	Wdr6	WD repeat domain 6 (Wdr6), mRNA	0.585229	0.13426	0.000177818
NM_020092	Srek1	splicing regulatory glutamine/lysine-rich protein 1 (Srek1), mRNA	0.585239	0.0510506	0.000177818
NM_134406	Pacs1	phosphofurin acidic cluster sorting protein 1 (Pacs1), mRNA	0.585338	0.0746538	0.000177818
NM_053875	Exoc4	no definition	0.585692	0.0768731	0.000177818
NM_053879	Cntn4	contactin 4 (Cntn4), mRNA	0.585881	0.0973342	0.000177818
NM_144756	Faim2	Fas apoptotic inhibitory molecule 2 (Faim2), mRNA	0.585979	0.0670269	0.000177818
NM_001109169	Emx2	empty spiracles homeobox 2 (Emx2), mRNA	0.586122	0.0842311	0.000781969
NM_001014156	Dbndd1	dysbindin (dystrobrevin binding protein 1) domain containing 1 (Dbndd1), mRNA	0.58616	0.0860532	0.00174087
NM_130423	Ggt7	gamma-glutamyltransferase 7 (Ggt7), mRNA	0.586283	0.0589148	0.000177818
NM_001107044	Osbpl7	oxysterol binding protein-like 7 (Osbpl7), mRNA	0.586361	0.0964622	0.000177818
NM_001106757	Cfp	complement factor properdin (Cfp), mRNA	0.586452	0.0795433	0.00186885
NM_001009962	Metrn	meteorin, glial cell differentiation regulator (Metrn), mRNA	0.586578	0.0710768	0.000177818
NM_031142	Doc2b	no definition	0.58685	0.180262	0.000177818
NM_001106034	Cmtm5	CKLF-like MARVEL transmembrane domain containing 5 (Cmtm5), mRNA	0.58688	0.0624413	0.000177818
NM_001105764	Zfp213	zinc finger protein 213 (Zfp213), mRNA	0.586902	0.0764392	0.000336763
NM_001109010	Nudt12	nudix (nucleoside diphosphate linked moiety X)-type motif 12 (Nudt12), mRNA	0.587029	0.0443683	0.00251116
NM_133562	Inpp5j	inositol polyphosphate-5-phosphatase J (Inpp5j), mRNA	0.587182	0.0793098	0.000177818
NM_053779	Serpini1	serpin peptidase inhibitor, clade I (neuroserpin), member 1 (Serpini1), mRNA	0.587187	0.161072	0.000177818
NM_175757	Cryl1	crystallin, lambda 1 (Cryl1), mRNA	0.58731	0.097152	0.00555127
NM_001009617	Mest	mesoderm specific transcript (Mest), mRNA	0.58739	0.12623	0.00395168
NM_001107310	Spock3	sparc/osteonectin, cwcv and kazal-like domains proteoglycan (testican) 3 (Spock3), mRNA	0.587659	0.104992	0.000177818
NM_001107232	Osbp2	oxysterol binding protein 2 (Osbp2), mRNA	0.587923	0.113588	0.000177818
NM_001108874	Tmem161a	transmembrane protein 161A (Tmem161a), mRNA	0.58794	0.0845526	0.000177818
NM_001024789	Nap1l2	no definition	0.587964	0.106044	0.000177818
NM_001191975	Srgap3	SLIT-ROBO Rho GTPase activating protein 3 (Srgap3), mRNA	0.588094	0.0406328	0.000177818
NM_001135835	Dpy19l3	dpy-19-like 3 (C. elegans) (Dpy19l3), mRNA	0.588115	0.0758852	0.000177818
NM_001191556	Wnk2	WNK lysine deficient protein kinase 2 (Wnk2), mRNA	0.588179	0.0538845	0.000177818
NM_030871	Pde1a	phosphodiesterase 1A, calmodulin-dependent (Pde1a), mRNA	0.588246	0.134892	0.000490679
NM_130779	Adcy3	adenylate cyclase 3 (Adcy3), mRNA	0.588455	0.127929	0.000177818
NM_212523	Kif5a	kinesin family member 5A (Kif5a), mRNA	0.588488	0.0474781	0.000177818
NM_053995	Bdh1	3-hydroxybutyrate dehydrogenase, type 1 (Bdh1), mRNA	0.588608	0.0464012	0.000177818
NM_053427	Slc17a6	solute carrier family 17 (vesicular glutamate transporter), member 6 (Slc17a6), mRNA	0.58861	0.382557	0.0394804
NM_053646	Asah2	N-acylsphingosine amidohydrolase (non-lysosomal ceramidase) 2 (Asah2), mRNA	0.58861	0.0355777	0.0176121
NM_013012	Prkg2	protein kinase, cGMP-dependent, type II (Prkg2), mRNA	0.588721	0.136521	0.00927458
NM_001012349	Ppapdc3	phosphatidic acid phosphatase type 2 domain containing 3 (Ppapdc3), mRNA	0.588753	0.0943183	0.00092669
NM_001014261	Azin2	no definition	0.588762	0.121898	0.000637444
NM_001004212	Tusc3	tumor suppressor candidate 3 (Tusc3), mRNA	0.589042	0.0991565	0.000177818
NM_001107258	Atg14	autophagy related 14 (Atg14), mRNA	0.589063	0.0756283	0.000177818
NM_019272	Sema4f	sema domain, immunoglobulin domain (Ig), transmembrane domain (TM) and short cytoplasmic domain, (semaphorin) 4F (Sema4f), mRNA	0.589305	0.0595117	0.000177818
NM_001105748	Kcnd1	potassium voltage-gated channel, Shal-related subfamily, member 1 (Kcnd1), mRNA	0.589308	0.130968	0.000637444
NM_001025125	Sumf2	sulfatase modifying factor 2 (Sumf2), mRNA	0.589353	0.0560009	0.000781969
NM_057200	Kif1b	kinesin family member 1B (Kif1b), mRNA	0.589444	0.0180269	0.000177818
NM_001009620	Tmem204	transmembrane protein 204 (Tmem204), mRNA	0.589786	0.0853838	0.00372085
NM_001108328	Zfp358	zinc finger protein 358 (Zfp358), mRNA	0.589959	0.0503452	0.000177818
NM_001106737	Nin	ninein (GSK3B interacting protein) (Nin), mRNA	0.59009	0.0495269	0.000177818
NM_001110782; NM_019133	Syn1	no definition; synapsin I (Syn1), transcript variant 1, mRNA	0.590093	0.0834688	0.00263586
NM_001134502	RGD1311892	similar to hypothetical protein FLJ10901 (RGD1311892), mRNA	0.590181	0.114944	0.0468607
NM_033443	Arsb	arylsulfatase B (Arsb), mRNA	0.590277	0.0488498	0.000177818
NM_001195482	LOC690871	hypothetical protein LOC690871 (LOC690871), mRNA	0.590403	0.0670319	0.000336763
NM_001106341	Mcee	methylmalonyl CoA epimerase (Mcee), mRNA	0.590456	0.0677875	0.00161011
NM_001008358	Tmem106c	transmembrane protein 106C (Tmem106c), mRNA	0.590563	0.0879232	0.000177818
NM_212538	Phf1	PHD finger protein 1 (Phf1), mRNA	0.590788	0.0374689	0.000177818
NM_001109374	LRRTM1	leucine rich repeat transmembrane neuronal 1 (LRRTM1), mRNA	0.591077	0.14554	0.0120722
NM_012506	Atp1a3	ATPase, Na+/K+ transporting, alpha 3 polypeptide (Atp1a3), mRNA	0.591181	0.101033	0.000177818
NM_130420	Trim9	tripartite motif-containing 9 (Trim9), mRNA	0.591451	0.0857734	0.000177818
NM_183327	Gabrg2	gamma-aminobutyric acid (GABA) A receptor, gamma 2 (Gabrg2), mRNA	0.592091	0.113818	0.000177818
NM_001017458	Tcp11l2	t-complex 11, testis-specific-like 2 (Tcp11l2), mRNA	0.592127	0.0645567	0.000336763
NM_001033682	Shpk	sedoheptulokinase (Shpk), mRNA	0.592325	0.0855461	0.00555127
NM_001128152	Rwdd3	RWD domain containing 3 (Rwdd3), mRNA	0.592715	0.104428	0.021736
NM_184046	Rtkn	rhotekin (Rtkn), mRNA	0.59288	0.0431148	0.000177818
NM_001108049	Gpr68	G protein-coupled receptor 68 (Gpr68), mRNA	0.592892	0.14354	0.0417962
NM_001105836	Pcgf2	polycomb group ring finger 2 (Pcgf2), mRNA	0.593011	0.055447	0.00120623
NM_001025755	MGC116197	similar to RIKEN cDNA 1700001E04 (MGC116197), mRNA	0.593013	0.140263	0.000177818
NM_001107064	Fads6	fatty acid desaturase 6 (Fads6), mRNA	0.593126	0.100125	0.000177818
NM_001191782	Nav3	neuron navigator 3 (Nav3), mRNA	0.593452	0.0338578	0.000177818
NM_001271380	Cux2	cut-like homeobox 2 (Cux2), mRNA	0.593609	0.132003	0.000177818
NM_053507	Nme3	NME/NM23 nucleoside diphosphate kinase 3 (Nme3), mRNA	0.593689	0.0708892	0.000336763
NM_012571	Got1	glutamic-oxaloacetic transaminase 1, soluble (Got1), mRNA	0.593788	0.0880514	0.000177818
NM_001107178	Ppp1r12b	protein phosphatase 1, regulatory subunit 12B (Ppp1r12b), mRNA	0.593862	0.0640859	0.000177818
NM_001013096	Mycn	v-myc avian myelocytomatosis viral oncogene neuroblastoma derived homolog (Mycn), mRNA	0.593963	0.109153	0.00418712
NM_001106060	Slmap	sarcolemma associated protein (Slmap), mRNA	0.594017	0.0929162	0.000177818
NM_001169104	Kcnf1	potassium voltage-gated channel, subfamily F, member 1 (Kcnf1), mRNA	0.594285	0.187024	0.000177818
NM_012918	Cacna1a	no definition	0.594373	0.064414	0.000177818
NM_080885	Cdk5	cyclin-dependent kinase 5 (Cdk5), mRNA	0.594494	0.0758743	0.000177818
NM_019337	Rgs10	regulator of G-protein signaling 10 (Rgs10), mRNA	0.594621	0.0803574	0.000177818
NM_001037355	Mettl7a	methyltransferase like 7A (Mettl7a), mRNA	0.594659	0.0774606	0.000177818
NM_001106755	Clmn	calmin (Clmn), mRNA	0.594747	0.083072	0.000177818
NM_001191800	Dclk3	doublecortin-like kinase 3 (Dclk3), mRNA	0.594759	0.205654	0.000177818
NM_001107303	Arrdc2	arrestin domain containing 2 (Arrdc2), mRNA	0.594802	0.0939563	0.000177818
NM_020082	Rnase4	ribonuclease, RNase A family 4 (Rnase4), mRNA	0.594834	0.0540699	0.000177818
NM_001014160	Gramd1a	GRAM domain containing 1A (Gramd1a), mRNA	0.595022	0.0340187	0.000177818
NM_001109195	Rnf208	ring finger protein 208 (Rnf208), mRNA	0.595404	0.0605561	0.000177818
NM_024379	Grid2	glutamate receptor, ionotropic, delta 2 (Grid2), mRNA	0.595445	0.0881078	0.00092669
NM_001107616	Cpne5	copine V (Cpne5), mRNA	0.595487	0.127284	0.000177818
NM_017212	Mapt	microtubule-associated protein tau (Mapt), mRNA	0.59569	0.0470815	0.000177818
NM_057136	Epn1	Epsin 1 (Epn1), mRNA	0.59569	0.0327404	0.000177818
NM_031841	Scd	stearoyl-CoA desaturase (delta-9-desaturase) (Scd), mRNA	0.595741	0.0452827	0.00676718
NM_031639	Dlg3	discs, large homolog 3 (Drosophila) (Dlg3), mRNA	0.596428	0.103244	0.000177818
NM_022507	Prkcz	protein kinase C, zeta (Prkcz), mRNA	0.596739	0.0968457	0.000177818
NM_175592	Cacna2d2	calcium channel, voltage-dependent, alpha 2/delta subunit 2 (Cacna2d2), mRNA	0.59684	0.195603	0.000177818
NM_199390	Flcn	folliculin (Flcn), mRNA	0.597329	0.0881862	0.000177818
NM_001108358	Lnx1	ligand of numb-protein X 1, E3 ubiquitin protein ligase (Lnx1), mRNA	0.597337	0.0490579	0.00186885
NM_001107730	Kif5c	no definition	0.597397	0.0291656	0.000177818
NM_001107558	Nkx6-2	NK6 homeobox 2 (Nkx6-2), mRNA	0.59746	0.110897	0.000177818
NM_001108507	Pwwp2b	PWWP domain containing 2B (Pwwp2b), mRNA	0.597643	0.110463	0.000490679
NM_001107375; NM_001134777	Pex19	peroxisomal biogenesis factor 19 (Pex19), transcript variant 1, mRNA; no definition	0.597777	0.0677551	0.0147272
NM_001108766	RGD1309779	similar to ENSANGP00000021391 (RGD1309779), mRNA	0.597919	0.0446811	0.0369908
NM_001001504	Gtf2ird1	GTF2I repeat domain containing 1 (Gtf2ird1), mRNA	0.598228	0.0546879	0.000177818
NM_001100576	Akr1c19	aldo-keto reductase family 1, member C19 (Akr1c19), mRNA	0.59823	0.0820938	0.0342492
NM_001134982	Mpp6	membrane protein, palmitoylated 6 (MAGUK p55 subfamily member 6) (Mpp6), mRNA	0.598338	0.0283692	0.000177818
NM_001108697	Fam213b	family with sequence similarity 213, member B (Fam213b), mRNA	0.598839	0.0703907	0.001067
NM_001024975	Morn4	MORN repeat containing 4 (Morn4), mRNA	0.598852	0.0927403	0.000177818
NM_001108599	Scand1	SCAN domain-containing 1 (Scand1), mRNA	0.599052	0.0413319	0.000177818
NM_001107429	Fuk	fucokinase (Fuk), mRNA	0.599079	0.0683399	0.00238447
NM_001034999	Nicn1	nicolin 1 (Nicn1), mRNA	0.599193	0.0627994	0.000177818
NM_001107155	Tmem119	transmembrane protein 119 (Tmem119), mRNA	0.599331	0.073047	0.000177818
NM_001108466	Nat14	N-acetyltransferase 14 (Nat14), mRNA	0.599427	0.0915727	0.000177818
NM_001035257	Coq9	coenzyme Q9 (Coq9), mRNA	0.599468	0.0402992	0.000177818
NM_001100998	LOC679038	no definition	0.599631	0.0517157	0.000177818
NM_001107144	Rnft2	ring finger protein, transmembrane 2 (Rnft2), mRNA	0.599957	0.0491466	0.000177818
NM_017178	Bmp2	bone morphogenetic protein 2 (Bmp2), mRNA	0.600282	0.0965728	0.0438978
NM_139097	Scn3b	sodium channel, voltage-gated, type III, beta subunit (Scn3b), mRNA	0.60038	0.0989704	0.000177818
NM_001270579; NM_001270580; NM_001270581; NM_001270582; NM_001270583; NM_133511	Adcyap1r1	adenylate cyclase activating polypeptide 1 receptor 1 (Adcyap1r1), transcript variant 1, mRNA; adenylate cyclase activating polypeptide 1 receptor 1 (Adcyap1r1), transcript variant 3, mRNA; no definition; adenylate cyclase activating polypeptide 1 receptor 1 (Adcyap1r1), transcript variant 5, mRNA; adenylate cyclase activating polypeptide 1 receptor 1 (Adcyap1r1), transcript variant 6, mRNA; aden…	0.600408	0.095494	0.000177818
NM_001107905	Ubxn2b	UBX domain protein 2B (Ubxn2b), mRNA	0.600415	0.0446098	0.00665561
NM_001044292	Kiaa0895l	hypothetical protein LOC688736 (Kiaa0895l), mRNA	0.60069	0.088897	0.00174087
NM_024130	Dctn1	dynactin 1 (Dctn1), mRNA	0.600735	0.0687317	0.000177818
NM_001034855	Gpr153	G protein-coupled receptor 153 (Gpr153), mRNA	0.600869	0.164841	0.000336763
NM_022700	Arl3	ADP-ribosylation factor-like 3 (Arl3), mRNA	0.600887	0.0410783	0.000177818
NM_001107798	Gdap1l1	ganglioside-induced differentiation-associated protein 1-like 1 (Gdap1l1), mRNA	0.60122	0.0904735	0.000177818
NM_001025678	Fkrp	fukutin related protein (Fkrp), mRNA	0.601224	0.0589811	0.000177818
NM_001042354; NM_001042356; NM_021739	Camk2b	calcium/calmodulin-dependent protein kinase II beta (Camk2b), transcript variant 1, mRNA; no definition; calcium/calmodulin-dependent protein kinase II beta (Camk2b), transcript variant 2, mRNA	0.601348	0.103263	0.000177818
NM_024364	Hr	no definition	0.601419	0.0705536	0.000177818
NM_001025046	Fam131b	family with sequence similarity 131, member B (Fam131b), mRNA	0.601883	0.0839306	0.000177818
NM_001107899	Prex2	phosphatidylinositol-3,4,5-trisphosphate-dependent Rac exchange factor 2 (Prex2), mRNA	0.60213	0.080468	0.000177818
NM_020101	Adap2	ArfGAP with dual PH domains 2 (Adap2), mRNA	0.60232	0.0934591	0.0142343
NM_001108552	Trim2	no definition	0.602822	0.0427728	0.000177818
NM_001011893	Sept4	septin 4 (Sept4), mRNA	0.602891	0.0787896	0.000177818
NM_001173432	Atp13a2	ATPase type 13A2 (Atp13a2), mRNA	0.602947	0.0584922	0.000177818
NM_178105	Gpm6a	glycoprotein m6a (Gpm6a), mRNA	0.603253	0.0756649	0.000177818
NM_001106771	Ankrd24	ankyrin repeat domain 24 (Ankrd24), mRNA	0.603612	0.0941812	0.00643549
NM_012663	Vamp2	vesicle-associated membrane protein 2 (Vamp2), mRNA	0.603947	0.0503504	0.000177818
NM_145671	Klhl17	kelch-like family member 17 (Klhl17), mRNA	0.60408	0.0751199	0.000177818
NM_001163214	LOC100302465	hypothetical LOC100302465 (LOC100302465), mRNA	0.604192	0.131803	0.0222061
NM_001107365	Camk1d	calcium/calmodulin-dependent protein kinase ID (Camk1d), mRNA	0.604279	0.0952127	0.000177818
NM_213610	RGD1302996	hypothetical protein MGC:15854 (RGD1302996), mRNA	0.604293	0.108914	0.000177818
NM_001008356	Slc39a3	solute carrier family 39 (zinc transporter), member 3 (Slc39a3), mRNA	0.604494	0.0971784	0.000177818
NM_001108737	Mier2	mesoderm induction early response 1, family member 2 (Mier2), mRNA	0.60471	0.0385089	0.000177818
NM_001013196	Dnajc4	DnaJ (Hsp40) homolog, subfamily C, member 4 (Dnajc4), mRNA	0.604922	0.094397	0.00750717
NM_032085	Col3a1	collagen, type III, alpha 1 (Col3a1), mRNA	0.605095	0.118849	0.00487286
NM_001009419	Cmas	cytidine monophosphate N-acetylneuraminic acid synthetase (Cmas), mRNA	0.605244	0.0602282	0.000177818
NM_001191702	Zfhx4	zinc finger homeobox 4 (Zfhx4), mRNA	0.605559	0.0797966	0.000177818
NM_001039699	Lrfn2	leucine rich repeat and fibronectin type III domain containing 2 (Lrfn2), mRNA	0.605624	0.142655	0.00708744
NM_001106789	Ppp6r2	no definition	0.605707	0.0300806	0.000177818
NM_080585	Napa	N-ethylmaleimide-sensitive factor attachment protein, alpha (Napa), mRNA	0.605754	0.082414	0.000177818
NM_001270576; NM_030991	Snap25	synaptosomal-associated protein 25 (Snap25), transcript variant 2, mRNA; synaptosomal-associated protein 25 (Snap25), transcript variant 3, mRNA	0.605765	0.0944536	0.000177818
NM_001106913	Clk1	CDC-like kinase 1 (Clk1), mRNA	0.605814	0.0593103	0.000177818
NM_133401	Abcb1a	ATP-binding cassette, sub-family B (MDR/TAP), member 1A (Abcb1a), mRNA	0.60582	0.0647732	0.000177818
NM_001191991	Fam19a5	family with sequence similarity 19 (chemokine (C-C motif)-like), member A5 (Fam19a5), mRNA	0.605831	0.0786083	0.000177818
NM_001107859	Zfp775	zinc finger protein 775 (Zfp775), mRNA	0.606362	0.0461549	0.000490679
NM_001106489	Ndufs3	NADH dehydrogenase (ubiquinone) Fe-S protein 3 (Ndufs3), mRNA	0.606525	0.0627115	0.001067
NM_001271219	Ankrd10	ankyrin repeat domain 10 (Ankrd10), mRNA	0.606528	0.0611068	0.000177818
NM_053674	Phyh	phytanoyl-CoA 2-hydroxylase (Phyh), mRNA	0.606671	0.0720276	0.000177818
NM_001106491	RGD1309730	no definition	0.606681	0.0697254	0.0122828
NM_001108223	Shd	src homology 2 domain-containing transforming protein D (Shd), mRNA	0.606832	0.161336	0.000490679
NM_031529	Rarb	retinoic acid receptor, beta (Rarb), mRNA	0.60685	0.167162	0.000177818
NM_001004256	Sirt5	sirtuin 5 (Sirt5), mRNA	0.607147	0.0710753	0.000177818
NM_001134834	Fahd2a	fumarylacetoacetate hydrolase domain containing 2A (Fahd2a), mRNA	0.607396	0.0629919	0.000177818
NM_001011962	Cercam	cerebral endothelial cell adhesion molecule (Cercam), mRNA	0.607672	0.0740952	0.000490679
NM_001134845	LOC688613	hypothetical protein LOC688613 (LOC688613), mRNA	0.607681	0.0471158	0.000177818
NM_001025054	LOC500956	hypothetical protein LOC500956 (LOC500956), mRNA	0.608114	0.0412972	0.000177818
NM_134401	Crtac1	cartilage acidic protein 1 (Crtac1), mRNA	0.608157	0.0840223	0.000177818
NM_031322	Lrp4	low density lipoprotein receptor-related protein 4 (Lrp4), mRNA	0.608258	0.0453271	0.000177818
NM_019146	Bsn	bassoon (presynaptic cytomatrix protein) (Bsn), mRNA	0.608282	0.0921655	0.000177818
NM_022675	Fkbp1b	FK506 binding protein 1B (Fkbp1b), mRNA	0.608381	0.208476	0.0222061
NM_031063	Mvk	no definition	0.608656	0.103976	0.000336763
NM_001108640	Ttll3	tubulin tyrosine ligase-like family, member 3 (Ttll3), mRNA	0.608799	0.143574	0.001067
NM_001013148	Plekhf1	pleckstrin homology domain containing, family F (with FYVE domain) member 1 (Plekhf1), mRNA	0.608844	0.0684319	0.0168177
NM_001109133	Spata2L	spermatogenesis associated 2-like (Spata2L), mRNA	0.60939	0.142588	0.0128653
NM_001106061	Arhgef3	Rho guanine nucleotide exchange factor (GEF) 3 (Arhgef3), mRNA	0.609699	0.10959	0.000177818
NM_001004282	Tmem178a	transmembrane protein 178A (Tmem178a), mRNA	0.609817	0.146592	0.00186885
NM_001127542	Peli3	pellino E3 ubiquitin protein ligase family member 3 (Peli3), mRNA	0.609927	0.0769834	0.00395168
NM_080478	Apbb1	amyloid beta (A4) precursor protein-binding, family B, member 1 (Fe65) (Apbb1), mRNA	0.609954	0.0485042	0.000177818
NM_001011559	Trpm2	transient receptor potential cation channel, subfamily M, member 2 (Trpm2), mRNA	0.609957	0.0979666	0.000177818
NM_001008325	Tmem218	transmembrane protein 218 (Tmem218), mRNA	0.610026	0.125763	0.00147737
NM_001191682	Sfi1	Sfi1 homolog, spindle assembly associated (yeast) (Sfi1), mRNA	0.61005	0.0615229	0.000177818
NM_199499	Lgi4	leucine-rich repeat LGI family, member 4 (Lgi4), mRNA	0.610169	0.060001	0.000177818
NM_001134593	Ciart	circadian associated repressor of transcription (Ciart), mRNA	0.61021	0.077622	0.00383322
NM_019291	Car2	carbonic anhydrase 2 (Car2), mRNA	0.610534	0.1085	0.000177818
NM_031057	Aldh6a1	aldehyde dehydrogenase 6 family, member A1 (Aldh6a1), mRNA	0.610651	0.0730388	0.000336763
NM_001108790	Tmem14a	transmembrane protein 14A (Tmem14a), mRNA	0.61087	0.0757868	0.001067
NM_020084	Cacna1i	calcium channel, voltage-dependent, T type, alpha 1I subunit (Cacna1i), mRNA	0.611088	0.108607	0.000177818
NM_053445	Fads1	fatty acid desaturase 1 (Fads1), mRNA	0.611472	0.0694021	0.000177818
NM_001107284	Slitrk5	SLIT and NTRK-like family, member 5 (Slitrk5), mRNA	0.611515	0.126691	0.000177818
NM_001037659	LOC652956	no definition	0.611794	0.0384238	0.000177818
NM_001009603	Acy3	aspartoacylase (aminocyclase) 3 (Acy3), mRNA	0.611864	0.111137	0.0326229
NM_001108616	Agap3	ArfGAP with GTPase domain, ankyrin repeat and PH domain 3 (Agap3), mRNA	0.611983	0.0482727	0.000177818
NM_001100802	Aplp1	amyloid beta (A4) precursor-like protein 1 (Aplp1), mRNA	0.612154	0.0589331	0.000177818
NM_053992	Nlgn2	neuroligin 2 (Nlgn2), mRNA	0.612479	0.0581121	0.000177818
NM_001113366; NM_021686	Cnksr2	connector enhancer of kinase suppressor of Ras 2 (Cnksr2), transcript variant 1, mRNA; no definition	0.612549	0.161194	0.000177818
NM_001162935	Ctxn2	cortexin 2 (Ctxn2), mRNA	0.612702	0.0627486	0.0393123
NM_001113184; NM_001113185; NM_017263	Gria4	glutamate receptor, ionotropic, AMPA 4 (Gria4), transcript variant 2, mRNA; no definition; glutamate receptor, ionotropic, AMPA 4 (Gria4), transcript variant 1, mRNA	0.612782	0.06264	0.000177818
NM_001134516	Uap1l1	UDP-N-acteylglucosamine pyrophosphorylase 1-like 1 (Uap1l1), mRNA	0.612961	0.0729921	0.000490679
NM_013019	Rab4a	RAB4A, member RAS oncogene family (Rab4a), mRNA	0.613083	0.0460012	0.000177818
NM_001106918	Fsd1	no definition	0.61325	0.0876464	0.00238447
NM_031527	Ppp1ca	protein phosphatase 1, catalytic subunit, alpha isozyme (Ppp1ca), mRNA	0.613363	0.0965545	0.000177818
NM_001130013	Cdc42bpg	CDC42 binding protein kinase gamma (DMPK-like) (Cdc42bpg), mRNA	0.613373	0.123357	0.0078108
NM_001009490	Oas1f	2 ' -5 ' oligoadenylate synthetase 1F (Oas1f), mRNA	0.613527	0.102632	0.00708744
NM_001108812	Ubxn6	UBX domain protein 6 (Ubxn6), mRNA	0.613909	0.0368542	0.000177818
NM_001108291	Luc7l3	LUC7-like 3 (S. cerevisiae) (Luc7l3), mRNA	0.614324	0.0568249	0.000177818
NM_023966	Kcns2	potassium voltage-gated channel, delayed-rectifier, subfamily S, member 2 (Kcns2), mRNA	0.614613	0.163607	0.00287837
NM_001014065	Zcchc12	zinc finger, CCHC domain containing 12 (Zcchc12), mRNA	0.614794	0.12166	0.000177818
NM_054002	Zbtb7a	zinc finger and BTB domain containing 7a (Zbtb7a), mRNA	0.614811	0.0609697	0.000177818
NM_001013192	Olfml1	olfactomedin-like 1 (Olfml1), mRNA	0.614895	0.065232	0.000177818
NM_001106579	Sema3e	sema domain, immunoglobulin domain (Ig), short basic domain, secreted, (semaphorin) 3E (Sema3e), mRNA	0.614978	0.0860445	0.001067
NM_001191594	Mgst3	microsomal glutathione S-transferase 3 (Mgst3), mRNA	0.615151	0.0857552	0.000177818
NM_001011943	Obfc1	oligonucleotide/oligosaccharide-binding fold containing 1 (Obfc1), mRNA	0.615234	0.0352297	0.00578443
NM_001017511	Klhl36	kelch-like family member 36 (Klhl36), mRNA	0.615261	0.102543	0.0103255
NM_031802	Gabbr2	gamma-aminobutyric acid (GABA) B receptor 2 (Gabbr2), mRNA	0.615435	0.15432	0.000177818
NM_001109621	Tpgs1	tubulin polyglutamylase complex subunit 1 (Tpgs1), mRNA	0.615503	0.0941197	0.000177818
NM_001191072	Ppp1r16b	protein phosphatase 1, regulatory subunit 16B (Ppp1r16b), mRNA	0.615657	0.0445942	0.000177818
NM_001109445	Gstz1	glutathione S-transferase zeta 1 (Gstz1), mRNA	0.615697	0.0570338	0.00372085
NM_001126295	RGD1564379	RGD1564379 (RGD1564379), mRNA	0.615747	0.0658104	0.000177818
NM_206845	Dnajc27	DnaJ (Hsp40) homolog, subfamily C, member 27 (Dnajc27), mRNA	0.615792	0.0543382	0.000177818
NM_001107123	Tnrc18	no definition	0.615819	0.0340988	0.000177818
NM_134403	Abtb2	ankyrin repeat and BTB (POZ) domain containing 2 (Abtb2), mRNA	0.615835	0.117458	0.00418712
NM_001107430	Pdpr	pyruvate dehydrogenase phosphatase regulatory subunit (Pdpr), mRNA	0.615929	0.0960782	0.00589073
NM_001114405	Ptp4a3	protein tyrosine phosphatase type IVA, member 3 (Ptp4a3), mRNA	0.615999	0.0715938	0.000177818
NM_053618	Bbs2	Bardet-Biedl syndrome 2 (Bbs2), mRNA	0.616099	0.0493945	0.000177818
NM_138914	Fnbp1	formin binding protein 1 (Fnbp1), mRNA	0.616335	0.101738	0.000177818
NM_012765	Htr2c	5-hydroxytryptamine (serotonin) receptor 2C (Htr2c), mRNA	0.616424	0.0882646	0.000177818
NM_001135583	Fa2h	fatty acid 2-hydroxylase (Fa2h), mRNA	0.616667	0.109129	0.000177818
NM_001134618	Ap5s1	adaptor-related protein complex 5, sigma 1 subunit (Ap5s1), mRNA	0.61668	0.118053	0.0305541
NM_001134839	Ly6h	lymphocyte antigen 6 complex, locus H (Ly6h), mRNA	0.616681	0.113331	0.000177818
NM_199396	Prickle1	prickle homolog 1 (Drosophila) (Prickle1), mRNA	0.616969	0.080332	0.000177818
NM_001101016	Lrrc75b	leucine rich repeat containing 75B (Lrrc75b), mRNA	0.617023	0.166143	0.0458407
NM_001109597	Cys1	cystin 1 (Cys1), mRNA	0.617112	0.127501	0.0074002
NM_001169101	Alk	anaplastic lymphoma receptor tyrosine kinase (Alk), mRNA	0.617182	0.0985854	0.000336763
NM_001037656	Lace1	no definition	0.617217	0.130732	0.0244675
NM_001013900	Ino80e	INO80 complex subunit E (Ino80e), mRNA	0.617273	0.052433	0.000336763
NM_001109026	Dexi	dexamethasone-induced transcript (Dexi), mRNA	0.617748	0.0801069	0.000177818
NM_173095	Kcna1	potassium voltage-gated channel, shaker-related subfamily, member 1 (Kcna1), mRNA	0.617832	0.0667071	0.000177818
NM_001105957	Rgl1	ral guanine nucleotide dissociation stimulator,-like 1 (Rgl1), mRNA	0.617901	0.0650653	0.000177818
NM_001100681; NM_001134862	Pbx1	pre-B-cell leukemia homeobox 1 (Pbx1), transcript variant 2, mRNA; pre-B-cell leukemia homeobox 1 (Pbx1), transcript variant 1, mRNA	0.617978	0.0718493	0.000177818
NM_001106422	Tnik	TRAF2 and NCK interacting kinase (Tnik), mRNA	0.617992	0.042711	0.000177818
NM_001258011	Snhg11	small nucleolar RNA host gene 11 (non-protein coding) (Snhg11), mRNA	0.618288	0.146157	0.000177818
NM_031347	Ppargc1a	peroxisome proliferator-activated receptor gamma, coactivator 1 alpha (Ppargc1a), mRNA	0.618633	0.0826595	0.0114528
NM_001014127	Snrnp35	small nuclear ribonucleoprotein 35 (U11/U12) (Snrnp35), mRNA	0.61908	0.0684673	0.000177818
NM_001135871	Ppa2	pyrophosphatase (inorganic) 2 (Ppa2), mRNA	0.619233	0.0664459	0.000336763
NM_024147	Evl	Enah/Vasp-like (Evl), mRNA	0.619263	0.0650096	0.000177818
NM_182675	Rab40c	Rab40c, member RAS oncogene family (Rab40c), mRNA	0.619275	0.0472832	0.0156675
NM_001107482	Ppp1r37	protein phosphatase 1, regulatory subunit 37 (Ppp1r37), mRNA	0.619792	0.0441673	0.000177818
NM_001008336	Tnk2	tyrosine kinase, non-receptor, 2 (Tnk2), mRNA	0.619852	0.0467111	0.000177818
NM_001011967	Fastk	Fas-activated serine/threonine kinase (Fastk), mRNA	0.619943	0.0430638	0.000177818
NM_001034014; NM_012892	Asic2	no definition; acid-sensing (proton-gated) ion channel 2 (Asic2), transcript variant MDEG2, mRNA	0.620517	0.170118	0.000177818
NM_001107283	Slitrk1	SLIT and NTRK-like family, member 1 (Slitrk1), mRNA	0.620554	0.205554	0.000177818
NM_053542	Gna15	guanine nucleotide binding protein, alpha 15 (Gna15), mRNA	0.620613	0.0472064	0.0135535
NM_001013071	Tm7sf2	transmembrane 7 superfamily member 2 (Tm7sf2), mRNA	0.620613	0.100092	0.0194516
NM_001014232	Cnrip1	cannabinoid receptor interacting protein 1 (Cnrip1), mRNA	0.6207	0.104601	0.000336763
NM_001106849	Spsb4	splA/ryanodine receptor domain and SOCS box containing 4 (Spsb4), mRNA	0.620714	0.108907	0.0483208
NM_053959	Bin1	bridging integrator 1 (Bin1), mRNA	0.620745	0.0565593	0.000177818
NM_001014059	Pianp	PILR alpha associated neural protein (Pianp), mRNA	0.62083	0.0862707	0.000177818
NM_031033	Gna11	guanine nucleotide binding protein, alpha 11 (Gna11), mRNA	0.620881	0.0614273	0.000177818
NM_001191616	Gramd1b	GRAM domain containing 1B (Gramd1b), mRNA	0.620925	0.0650911	0.000177818
NM_001037096	Rassf2	Ras association (RalGDS/AF-6) domain family member 2 (Rassf2), mRNA	0.621187	0.0913336	0.000177818
NM_001105913	Elfn1	extracellular leucine-rich repeat and fibronectin type III domain containing 1 (Elfn1), mRNA	0.621323	0.200255	0.000177818
NM_001012124	Rpp25	ribonuclease P/MRP 25 subunit (Rpp25), mRNA	0.621568	0.132434	0.015481
NM_133567	Adap1	ArfGAP with dual PH domains 1 (Adap1), mRNA	0.621705	0.0624853	0.000177818
NM_001013100	Abcd4	ATP-binding cassette, subfamily D (ALD), member 4 (Abcd4), mRNA	0.621835	0.0775743	0.00199853
NM_001107581	Plxna3	plexin A3 (Plxna3), mRNA	0.622011	0.0920444	0.000177818
NM_001014790	Rarres1	retinoic acid receptor responder (tazarotene induced) 1 (Rarres1), mRNA	0.622027	0.0629986	0.0315408
NM_001100174	Arx	aristaless related homeobox (Arx), mRNA	0.622042	0.0524329	0.000177818
NM_012742	Foxa1	forkhead box A1 (Foxa1), mRNA	0.622215	0.0403129	0.0235849
NM_001106129	Zadh2	zinc binding alcohol dehydrogenase, domain containing 2 (Zadh2), mRNA	0.622383	0.0400498	0.00147737
NM_001106313	Sirt3	sirtuin 3 (Sirt3), mRNA	0.622621	0.0394293	0.000177818
NM_001191679	Wdr19	WD repeat domain 19 (Wdr19), mRNA	0.622803	0.0691718	0.000637444
NM_031623	Grb14	growth factor receptor bound protein 14 (Grb14), mRNA	0.622803	0.0457915	0.00134388
NM_057125	Pex6	peroxisomal biogenesis factor 6 (Pex6), mRNA	0.623468	0.0896032	0.000177818
NM_001037646	Fuz	fuzzy planar cell polarity protein (Fuz), mRNA	0.623824	0.0407328	0.00092669
NM_001177684	Cars2	cysteinyl-tRNA synthetase 2, mitochondrial (Cars2), mRNA	0.62384	0.0670456	0.000637444
NM_030860	Mef2d	myocyte enhancer factor 2D (Mef2d), mRNA	0.623916	0.121599	0.000177818
NM_001191665	Rilpl1	Rab interacting lysosomal protein-like 1 (Rilpl1), mRNA	0.623932	0.0601185	0.000177818
NM_057152	Keap1	Kelch-like ECH-associated protein 1 (Keap1), mRNA	0.623942	0.0586244	0.000177818
NM_001108954	B3galt1	UDP-Gal:betaGlcNAc beta 1,3-galactosyltransferase, polypeptide 1 (B3galt1), mRNA	0.624071	0.0797249	0.0110523
NM_013107	Bmp6	bone morphogenetic protein 6 (Bmp6), mRNA	0.624077	0.0654034	0.00186885
NM_019384	Scaf1	SR-related CTD-associated factor 1 (Scaf1), mRNA	0.624108	0.0309293	0.000177818
NM_019141	Tle4	transducin-like enhancer of split 4 (Tle4), mRNA	0.624161	0.107609	0.000177818
NM_001014178	Fam69b	family with sequence similarity 69, member B (Fam69b), mRNA	0.62454	0.0857444	0.000177818
NM_133299	Pecr	no definition	0.624557	0.0639133	0.00251116
NM_001014161	Idh2	isocitrate dehydrogenase 2 (NADP+), mitochondrial (Idh2), mRNA	0.624608	0.0935659	0.000177818
NM_001100757	Pias4	protein inhibitor of activated STAT, 4 (Pias4), mRNA	0.624839	0.0260198	0.000177818
NM_001108136	Tmem136	transmembrane protein 136 (Tmem136), mRNA	0.625046	0.0844407	0.0292923
NM_001106556	RGD1306215	similar to hypothetical protein MGC36831 (RGD1306215), mRNA	0.625086	0.0725571	0.000177818
NM_001037180	Fkbp8	FK506 binding protein 8 (Fkbp8), mRNA	0.62517	0.0328053	0.000177818
NM_012884	Cntn2	contactin 2 (axonal) (Cntn2), mRNA	0.62524	0.0772424	0.000177818
NM_001108633	Reep1	receptor accessory protein 1 (Reep1), mRNA	0.625671	0.133187	0.000177818
NM_133316	Mutyh	mutY homolog (Mutyh), mRNA	0.625684	0.0724789	0.0102219
NM_001005901	Mib2	mindbomb E3 ubiquitin protein ligase 2 (Mib2), mRNA	0.625872	0.0490469	0.000177818
NM_001107735	Osbpl6	oxysterol binding protein-like 6 (Osbpl6), mRNA	0.625927	0.0999509	0.000637444
NM_153732	Zfp597	zinc finger protein 597 (Zfp597), mRNA	0.626353	0.122052	0.0333279
NM_053628	Megf8	multiple EGF-like-domains 8 (Megf8), mRNA	0.626355	0.0240507	0.000177818
NM_031320	Celsr3	cadherin, EGF LAG seven-pass G-type receptor 3 (Celsr3), mRNA	0.626579	0.0704511	0.000177818
NM_001110797; NM_020098	Pclo	no definition; no definition	0.626685	0.0155254	0.000177818
NM_001109545	Atg2a	autophagy related 2A (Atg2a), mRNA	0.626814	0.0561188	0.000177818
NM_001106171	Tox3	TOX high mobility group box family member 3 (Tox3), mRNA	0.626918	0.104866	0.0106239
NM_024158	Dck	deoxycytidine kinase (Dck), mRNA	0.627192	0.10602	0.0148207
NM_013160	Mxi1	MAX interactor 1 (Mxi1), mRNA	0.627245	0.0530813	0.000177818
NM_001007004	Tuba4a	tubulin, alpha 4A (Tuba4a), mRNA	0.627348	0.110542	0.000177818
NM_001014124	Dnajc28	DnaJ (Hsp40) homolog, subfamily C, member 28 (Dnajc28), mRNA	0.627558	0.117932	0.0238587
NM_053477	Mlycd	malonyl-CoA decarboxylase (Mlycd), mRNA	0.627878	0.0809039	0.000177818
NM_031714	Hrsp12	heat-responsive protein 12 (Hrsp12), mRNA	0.628128	0.0445086	0.000781969
NM_001134798	Dcun1d2	DCN1, defective in cullin neddylation 1, domain containing 2 (Dcun1d2), mRNA	0.628132	0.0962487	0.0110523
NM_001037338	Ndufb4	NADH dehydrogenase (ubiquinone) 1 beta subcomplex 4 (Ndufb4), mRNA	0.628222	0.0485814	0.000177818
NM_001173429	Sept6	septin 6 (Sept6), mRNA	0.628356	0.106037	0.000177818
NM_033299	Pld2	no definition	0.628369	0.0793017	0.000177818
NM_001107082	Etv5	ets variant 5 (Etv5), mRNA	0.628432	0.115224	0.000177818
NM_001108517	Rps6ka4	ribosomal protein S6 kinase, polypeptide 4 (Rps6ka4), mRNA	0.628441	0.0476313	0.000177818
NM_134377	Clstn2	calsyntenin 2 (Clstn2), mRNA	0.628488	0.209154	0.0417962
NM_001271332	Fhod3	formin homology 2 domain containing 3 (Fhod3), mRNA	0.628737	0.150604	0.000637444
NM_138832	Slc38a1	solute carrier family 38, member 1 (Slc38a1), mRNA	0.628944	0.0794677	0.000177818
NM_001109206	RGD1565616	RGD1565616 (RGD1565616), mRNA	0.628996	0.0751476	0.000177818
NM_001106310	Fuom	fucose mutarotase (Fuom), mRNA	0.62908	0.0810062	0.0130652
NM_001109065	RGD1563482	similar to hypothetical protein FLJ38663 (RGD1563482), mRNA	0.629152	0.119642	0.0139414
NM_138918	Ss18l1	synovial sarcoma translocation gene on chromosome 18-like 1 (Ss18l1), mRNA	0.629763	0.119164	0.0132538
NM_001108407	Auh	no definition	0.629898	0.0963874	0.000177818
NM_001009676	Anks3	ankyrin repeat and sterile alpha motif domain containing 3 (Anks3), mRNA	0.630141	0.0401935	0.000177818
NM_001108341	Ulk1	unc-51 like autophagy activating kinase 1 (Ulk1), mRNA	0.630198	0.0491374	0.000177818
NM_001105753; NM_001170531	Rasgrf1	no definition; RAS protein-specific guanine nucleotide-releasing factor 1 (Rasgrf1), transcript variant 1, mRNA	0.630424	0.0651733	0.000177818
NR_045202; NR_045203	Tmem80	no definition; no definition	0.630662	0.0540356	0.00611857
NM_001109562	Gpr137	G protein-coupled receptor 137 (Gpr137), mRNA	0.63073	0.0598135	0.000177818
NM_001002815	Ece2	endothelin-converting enzyme 2 (Ece2), mRNA	0.630901	0.0999092	0.000177818
NM_001024308	LOC499742	no definition	0.630916	0.0833381	0.000177818
NM_001134558	Uvssa	UV-stimulated scaffold protein A (Uvssa), mRNA	0.631337	0.0469566	0.0407272
NM_001108397	Sugp2	SURP and G patch domain containing 2 (Sugp2), mRNA	0.631393	0.0675616	0.000177818
NM_001271195	Fstl5	follistatin-like 5 (Fstl5), mRNA	0.63149	0.174047	0.00476495
NM_001109034	Zfp3	zinc finger protein 3 (Zfp3), mRNA	0.631722	0.125702	0.0346032
NM_053935	Sh3gl2	SH3-domain GRB2-like 2 (Sh3gl2), mRNA	0.631823	0.137956	0.000177818
NM_021680	Nxph4	neurexophilin 4 (Nxph4), mRNA	0.631994	0.229274	0.000336763
NM_001109475	Fam195a	family with sequence similarity 195, member A (Fam195a), mRNA	0.632077	0.131675	0.0156675
NM_001134958	Srgap2	SLIT-ROBO Rho GTPase activating protein 2 (Srgap2), mRNA	0.632095	0.0414079	0.000177818
NM_001110319	Maz	MYC-associated zinc finger protein (purine-binding transcription factor) (Maz), mRNA	0.632128	0.0485353	0.000177818
NM_001106074	Crlf1	cytokine receptor-like factor 1 (Crlf1), mRNA	0.632186	0.162706	0.000177818
NM_001276440	Krt71	keratin 71 (Krt71), mRNA	0.632292	0.0439749	0.00134388
NM_019197	Serpine2	serpin peptidase inhibitor, clade E (nexin, plasminogen activator inhibitor type 1), member 2 (Serpine2), mRNA	0.632672	0.0961531	0.000177818
NM_001012191	Dtnb	dystrobrevin, beta (Dtnb), mRNA	0.632746	0.105298	0.000177818
NM_001108323	Tango2	transport and golgi organization 2 homolog (Drosophila) (Tango2), mRNA	0.63292	0.113285	0.000177818
NM_001107963	Zswim5	zinc finger, SWIM-type containing 5 (Zswim5), mRNA	0.63316	0.0860348	0.000177818
NM_053505	Slc24a3	solute carrier family 24 (sodium/potassium/calcium exchanger), member 3 (Slc24a3), mRNA	0.633391	0.187138	0.000177818
NM_001170600	Myh11	myosin, heavy chain 11, smooth muscle (Myh11), mRNA	0.633457	0.0860758	0.000336763
NM_001107749	Tp53i11	tumor protein p53 inducible protein 11 (Tp53i11), mRNA	0.63348	0.227698	0.000336763
NM_001079940	Habp4	hyaluronan binding protein 4 (Habp4), mRNA	0.633499	0.0741368	0.000177818
NM_001044300	MGC112715	hypothetical protein LOC690899 (MGC112715), mRNA	0.633726	0.129488	0.000177818
NM_013219	Cadps	Ca++-dependent secretion activator (Cadps), mRNA	0.634126	0.119877	0.000177818
NM_001127495	Rgs20	regulator of G-protein signaling 20 (Rgs20), mRNA	0.634548	0.102612	0.000336763
NM_001025056	Gmppa	GDP-mannose pyrophosphorylase A (Gmppa), mRNA	0.634649	0.0551335	0.00120623
NM_021595	Ninj2	ninjurin 2 (Ninj2), mRNA	0.634813	0.109442	0.015481
NM_130428	Sdha	succinate dehydrogenase complex, subunit A, flavoprotein (Fp) (Sdha), mRNA	0.634871	0.043018	0.000177818
NM_001106227	Tmem160	transmembrane protein 160 (Tmem160), mRNA	0.635056	0.0859933	0.000490679
NM_053968	Mt3	metallothionein 3 (Mt3), mRNA	0.635536	0.0605378	0.000177818
NM_001013958	Wdr45	WD repeat domain 45 (Wdr45), mRNA	0.635572	0.0931031	0.00120623
NM_001108288	Trim37	tripartite motif-containing 37 (Trim37), mRNA	0.635729	0.0684118	0.000177818
NM_031600	Ptprn2	protein tyrosine phosphatase, receptor type, N polypeptide 2 (Ptprn2), mRNA	0.635849	0.0764327	0.000177818
NM_001134763; NM_031234	Hip1r	huntingtin interacting protein 1 related (Hip1r), transcript variant 1, mRNA; huntingtin interacting protein 1 related (Hip1r), transcript variant 2, mRNA	0.635909	0.0490319	0.000177818
NM_001277694	Map3k5	mitogen-activated protein kinase kinase kinase 5 (Map3k5), mRNA	0.635964	0.0637156	0.00347936
NM_001104528	Ephb1	Eph receptor B1 (Ephb1), mRNA	0.635989	0.0684531	0.000177818
NM_001012105	Zbtb17	zinc finger and BTB domain containing 17 (Zbtb17), mRNA	0.636089	0.022414	0.000177818
NM_001034081	Paqr7	progestin and adipoQ receptor family member VII (Paqr7), mRNA	0.63643	0.0947151	0.000336763
NM_031578	Tesk1	testis-specific kinase 1 (Tesk1), mRNA	0.63682	0.0513008	0.000177818
NM_173290	Yy1	YY1 transcription factor (Yy1), mRNA	0.636883	0.0364149	0.000177818
NM_001170465	Uqcr10	ubiquinol-cytochrome c reductase, complex III subunit X (Uqcr10), mRNA	0.637128	0.081563	0.000336763
NM_001126097	Uqcr11	ubiquinol-cytochrome c reductase, complex III subunit XI (Uqcr11), transcript variant 1, mRNA	0.637142	0.0882674	0.000177818
NM_001008854	RT1-N2	RT1 class Ib, locus N2 (RT1-N2), mRNA	0.637147	0.0893497	0.0271148
NM_001107753	Lrrc4c	leucine rich repeat containing 4C (Lrrc4c), mRNA	0.637516	0.116908	0.000177818
NM_017188	Unc119	UNC-119 homolog (C. elegans) (Unc119), mRNA	0.63764	0.116139	0.00533073
NM_053358	Ssbp3	single stranded DNA binding protein 3 (Ssbp3), mRNA	0.637697	0.0370857	0.000177818
NM_001107546	Dennd5a	DENN/MADD domain containing 5A (Dennd5a), mRNA	0.637742	0.0391439	0.000177818
NM_139192	Scd1	stearoyl-Coenzyme A desaturase 1 (Scd1), mRNA	0.63775	0.0782069	0.000177818
NM_001107078	Slc7a4	solute carrier family 7, member 4 (Slc7a4), mRNA	0.637801	0.132046	0.000490679
NM_001109118	Elovl2	ELOVL fatty acid elongase 2 (Elovl2), mRNA	0.637874	0.0690085	0.000177818
NM_001107880	Mtmr14	myotubularin related protein 14 (Mtmr14), mRNA	0.637957	0.046623	0.00174087
NM_177929	Sdccag8	serologically defined colon cancer antigen 8 (Sdccag8), mRNA	0.638095	0.0505968	0.000637444
NM_017107	Ogt	O-linked N-acetylglucosamine (GlcNAc) transferase (Ogt), mRNA	0.638566	0.0507419	0.000177818
NM_001107326	Kbtbd11	kelch repeat and BTB (POZ) domain containing 11 (Kbtbd11), mRNA	0.638587	0.101601	0.000177818
NM_001108338	Fbxo21	F-box protein 21 (Fbxo21), mRNA	0.638596	0.0576969	0.000637444
NM_001107547	St5	suppression of tumorigenicity 5 (St5), mRNA	0.638683	0.0658473	0.000177818
NM_017344	Gsk3a	glycogen synthase kinase 3 alpha (Gsk3a), mRNA	0.638699	0.0750788	0.000177818
NM_001171802	Triqk	triple QxxK/R motif containing (Triqk), mRNA	0.63887	0.0932418	0.0282163
NM_080894	Pde7b	phosphodiesterase 7B (Pde7b), mRNA	0.63899	0.161865	0.000177818
NM_001108377	Pck2	no definition	0.639488	0.0852434	0.00147737
NM_001134615	Slc7a14	solute carrier family 7, member 14 (Slc7a14), mRNA	0.639632	0.0878866	0.0177912
NM_001077683	Btbd6	BTB (POZ) domain containing 6 (Btbd6), mRNA	0.639788	0.0813929	0.00263586
NM_001108374	RGD1310110	similar to 3632451O06Rik protein (RGD1310110), mRNA	0.639889	0.113934	0.00453705
NM_001014787	Igsf8	immunoglobulin superfamily, member 8 (Igsf8), mRNA	0.639961	0.0613951	0.000177818
NM_134331	Epha7	Eph receptor A7 (Epha7), mRNA	0.640079	0.156185	0.00147737
NM_001109570	Slmo1	slowmo homolog 1 (Drosophila) (Slmo1), mRNA	0.64019	0.0969867	0.00544073
NM_013162	Rbp4	retinol binding protein 4, plasma (Rbp4), mRNA	0.64037	0.133236	0.000336763
NM_001007656	Mapre3	microtubule-associated protein, RP/EB family, member 3 (Mapre3), mRNA	0.640558	0.0530971	0.000177818
NM_001271253	Unc79	unc-79 homolog (C. elegans) (Unc79), mRNA	0.640583	0.0566905	0.000177818
NM_001107527	Man2a2	no definition	0.640602	0.0443797	0.000177818
NM_001170474	Fam160b2	family with sequence similarity 160, member B2 (Fam160b2), mRNA	0.640778	0.0573533	0.000177818
NM_001108394	Zcchc24	zinc finger, CCHC domain containing 24 (Zcchc24), mRNA	0.640799	0.077548	0.000177818
NM_053385	Prelp	proline/arginine-rich end leucine-rich repeat protein (Prelp), mRNA	0.640963	0.187496	0.00383322
NM_001106943	Foxo4	forkhead box O4 (Foxo4), mRNA	0.641214	0.0682484	0.000637444
NM_032416	Aldh2	no definition	0.641285	0.0560304	0.000177818
NM_001010965	Mok	MOK protein kinase (Mok), mRNA	0.641602	0.0746493	0.0116561
NM_053440	Stmn2	stathmin 2 (Stmn2), mRNA	0.641677	0.123241	0.000177818
NM_001024346	LOC500475	similar to hypothetical protein 4933430I17 (LOC500475), mRNA	0.641862	0.184791	0.048069
NM_001191592	N6amt1	N-6 adenine-specific DNA methyltransferase 1 (putative) (N6amt1), mRNA	0.641864	0.0823962	0.0283947
NM_001108678	RGD1559909	RGD1559909 (RGD1559909), mRNA	0.64187	0.0609502	0.000177818
NM_001107309	Csgalnact1	chondroitin sulfate N-acetylgalactosaminyltransferase 1 (Csgalnact1), mRNA	0.642123	0.0473242	0.00199853
NM_053888	Myt1l	no definition	0.642127	0.0689664	0.000177818
NM_017066	Ptn	pleiotrophin (Ptn), mRNA	0.642235	0.0321578	0.000177818
NM_145776	Slc38a3	solute carrier family 38, member 3 (Slc38a3), mRNA	0.642323	0.116073	0.000177818
NM_053933; NM_053934; NM_053939; NM_053940; NM_053941; NM_053942; NM_199486; NM_199503; NM_199504; NM_199505; NM_199506; NM_199507; NM_199508; NM_199509; NM_201422	Pcdha4	no definition; no definition; no definition; no definition; no definition; protocadherin alpha 8 (Pcdha8), mRNA; no definition; no definition; no definition; no definition; no definition; no definition; protocadherin alpha 9 (Pcdha9), mRNA; protocadherin alpha subfamily C, 1 (Pcdhac1), mRNA; protocadherin alpha subfamily C, 2 (Pcdhac2), mRNA	0.642415	0.109546	0.000177818
NM_001024258	Zfp574	zinc finger protein 574 (Zfp574), mRNA	0.64263	0.0421482	0.000336763
NM_017195	Gap43	growth associated protein 43 (Gap43), mRNA	0.642666	0.0898486	0.000177818
NM_001108210	Hs6st1	heparan sulfate 6-O-sulfotransferase 1 (Hs6st1), mRNA	0.642731	0.101829	0.000177818
NM_001107941	Dcaf12	DDB1 and CUL4 associated factor 12 (Dcaf12), mRNA	0.643151	0.122781	0.000490679
NM_001107964	Tmem53	transmembrane protein 53 (Tmem53), mRNA	0.643157	0.0556377	0.0338246
NM_012690	Abcb4	ATP-binding cassette, subfamily B (MDR/TAP), member 4 (Abcb4), mRNA	0.643469	0.0615867	0.00324133
NM_001128194	Kctd7	potassium channel tetramerization domain containing 7 (Kctd7), mRNA	0.643556	0.105292	0.0407272
NM_001100691	Numa1	nuclear mitotic apparatus protein 1 (Numa1), mRNA	0.643558	0.056603	0.000177818
NM_138843	Mpst	no definition	0.643627	0.0547446	0.00429926
NM_001115039	Ap3s2	adaptor-related protein complex 3, sigma 2 subunit (Ap3s2), mRNA	0.643679	0.072632	0.00092669
NM_201271	Lppr1	lipid phosphate phosphatase-related protein type 1 (Lppr1), mRNA	0.643973	0.215637	0.00251116
NM_001005906	Chpf	chondroitin polymerizing factor (Chpf), mRNA	0.644129	0.0917084	0.000177818
NM_001034157	Gpank1	G patch domain and ankyrin repeats 1 (Gpank1), mRNA	0.644154	0.0841778	0.00803086
NM_001271207	Rai1	retinoic acid induced 1 (Rai1), mRNA	0.644168	0.0744921	0.0408795
NM_001107404	Cables1	Cdk5 and Abl enzyme substrate 1 (Cables1), mRNA	0.644231	0.113231	0.00134388
NM_022850	Dpp6	dipeptidylpeptidase 6 (Dpp6), mRNA	0.644304	0.149048	0.000177818
NM_001106828	Parp6	poly (ADP-ribose) polymerase family, member 6 (Parp6), mRNA	0.644371	0.0726103	0.000177818
NM_031697	St3gal3	ST3 beta-galactoside alpha-2,3-sialyltransferase 3 (St3gal3), mRNA	0.644383	0.12786	0.00555127
NM_001012103	Trim32	tripartite motif-containing 32 (Trim32), mRNA	0.644386	0.129036	0.000490679
NM_181388	Spg7	spastic paraplegia 7 homolog (human) (Spg7), mRNA	0.644418	0.0385856	0.000177818
NM_031069	Nell1	NEL-like 1 (chicken) (Nell1), mRNA	0.644459	0.220285	0.00533073
NM_173121	Brinp3	bone morphogenetic protein/retinoic acid inducible neural-specific 3 (Brinp3), mRNA	0.644528	0.178352	0.00347936
NM_019128	Ina	internexin neuronal intermediate filament protein, alpha (Ina), mRNA	0.644581	0.0553288	0.000177818
NM_053494	Slc2a8	solute carrier family 2, (facilitated glucose transporter) member 8 (Slc2a8), mRNA	0.644602	0.0712448	0.000336763
NM_001011998	Fbxo9	f-box protein 9 (Fbxo9), mRNA	0.64461	0.0603796	0.000177818
NM_134340	Clk3	CDC-like kinase 3 (Clk3), mRNA	0.644668	0.0271278	0.000177818
NM_001034152	Nsg2	neuron specific gene family member 2 (Nsg2), mRNA	0.644909	0.0915103	0.000336763
NM_001079938	Bbx	bobby sox homolog (Drosophila) (Bbx), mRNA	0.644946	0.0976644	0.0074002
NM_001106562	Slc2a6	solute carrier family 2 (facilitated glucose transporter), member 6 (Slc2a6), mRNA	0.64511	0.12251	0.00324133
NM_001107002	Sept8	septin 8 (Sept8), mRNA	0.645163	0.0251322	0.000177818
NM_001012203	Klhdc3	kelch domain containing 3 (Klhdc3), mRNA	0.645297	0.0584105	0.000177818
NM_001108069	Stk11	serine/threonine kinase 11 (Stk11), mRNA	0.645601	0.0293371	0.025295
NM_001114602	Pcdhb5	protocadherin beta 5 (Pcdhb5), mRNA	0.64565	0.0935394	0.02202
NM_001106095	Lig4	ligase IV, DNA, ATP-dependent (Lig4), mRNA	0.645841	0.0270009	0.0040712
NM_175598	Ric8b	RIC8 guanine nucleotide exchange factor B (Ric8b), mRNA	0.645965	0.129184	0.00212692
NM_001004446	Smarca2	SWI/SNF related, matrix associated, actin dependent regulator of chromatin, subfamily a, member 2 (Smarca2), mRNA	0.646158	0.0658638	0.000177818
NM_013187	Plcg1	phospholipase C, gamma 1 (Plcg1), mRNA	0.646255	0.0399742	0.000177818
NM_001100833	Mtch1	mitochondrial carrier 1 (Mtch1), mRNA	0.646523	0.0438378	0.000177818
NM_053807	Gripap1	GRIP1 associated protein 1 (Gripap1), mRNA	0.64653	0.0611326	0.000177818
NM_001127533	Mgat4b	mannosyl (alpha-1,3-)-glycoprotein beta-1,4-N-acetylglucosaminyltransferase, isozyme B (Mgat4b), mRNA	0.646824	0.0272369	0.000177818
NM_173094	Hmgcs2	3-hydroxy-3-methylglutaryl-CoA synthase 2 (mitochondrial) (Hmgcs2), mRNA	0.646842	0.438585	0.015844
NM_001007750	Chpt1	choline phosphotransferase 1 (Chpt1), mRNA	0.646888	0.119004	0.000490679
NM_001105729	Dpf1	no definition	0.646904	0.07469	0.000177818
NM_001012158	Letm2	no definition	0.646957	0.110665	0.00990973
NM_001108309	Sec14l1	SEC14-like 1 (S. cerevisiae) (Sec14l1), mRNA	0.647076	0.0869007	0.000177818
NM_001163062	Zfp870	zinc finger protein 870 (Zfp870), mRNA	0.6471	0.0334109	0.0114528
NM_001108751	Bcdin3d	BCDIN3 domain containing (Bcdin3d), mRNA	0.647102	0.0874282	0.0192522
NM_001106651	Snx30	sorting nexin family member 30 (Snx30), mRNA	0.647328	0.0580117	0.00465401
NM_001024314	Abhd12	abhydrolase domain containing 12 (Abhd12), mRNA	0.647448	0.0220682	0.000177818
NM_001107110	Cbr3	carbonyl reductase 3 (Cbr3), mRNA	0.647491	0.145497	0.00510868
NM_001013047	Mtm1	myotubularin 1 (Mtm1), mRNA	0.64754	0.105106	0.000336763
NM_001103352	Kifc3	kinesin family member C3 (Kifc3), mRNA	0.647852	0.0618996	0.000177818
NM_021695	Synpo	synaptopodin (Synpo), mRNA	0.64806	0.120868	0.000177818
NM_021681; NM_172090	Epb41l1	erythrocyte membrane protein band 4.1-like 1 (Epb41l1), transcript variant 1, mRNA; erythrocyte membrane protein band 4.1-like 1 (Epb41l1), transcript variant 2, mRNA	0.648233	0.0645025	0.000637444
NM_178021	Tmem132a	transmembrane protein 132A (Tmem132a), mRNA	0.648329	0.120388	0.000336763
NM_031613	Tmod2	tropomodulin 2 (Tmod2), mRNA	0.648349	0.0365588	0.000781969
NM_001191799	Trank1	tetratricopeptide repeat and ankyrin repeat containing 1 (Trank1), mRNA	0.648376	0.0408823	0.000177818
NM_012701	Adrb1	adrenoceptor beta 1 (Adrb1), mRNA	0.648399	0.124743	0.0179932
NM_130403	Ppp1r14a	protein phosphatase 1, regulatory (inhibitor) subunit 14A (Ppp1r14a), mRNA	0.648444	0.100041	0.000336763
NM_001108284	Ksr1	kinase suppressor of ras 1 (Ksr1), mRNA	0.64851	0.0338455	0.000177818
NM_001109003	Cpne4	copine IV (Cpne4), mRNA	0.648689	0.231289	0.00770523
NM_001107051	Ezh1	enhancer of zeste 1 polycomb repressive complex 2 subunit (Ezh1), mRNA	0.648789	0.0850075	0.000177818
NM_001106985	Syngr3	synaptogyrin 3 (Syngr3), mRNA	0.648855	0.107273	0.000177818
NM_017298	Cacna1d	calcium channel, voltage-dependent, L type, alpha 1D subunit (Cacna1d), mRNA	0.648932	0.0475496	0.000177818
NM_001106258	Tbc1d17	TBC1 domain family, member 17 (Tbc1d17), mRNA	0.649063	0.0727114	0.000177818
NM_001134581	C2cd5	C2 calcium-dependent domain containing 5 (C2cd5), mRNA	0.649163	0.0712316	0.000177818
NM_031776	Gda	guanine deaminase (Gda), mRNA	0.649237	0.0922451	0.000490679
NM_001108738	Ilvbl	ilvB (bacterial acetolactate synthase)-like (Ilvbl), mRNA	0.649268	0.106775	0.00312475
NM_001108735	Mbd3	no definition	0.6493	0.0598794	0.000177818
NM_021849	Rfng	RFNG O-fucosylpeptide 3-beta-N-acetylglucosaminyltransferase (Rfng), mRNA	0.649494	0.108905	0.00212692
NM_001107810	Pcmtd2	protein-L-isoaspartate (D-aspartate) O-methyltransferase domain containing 2 (Pcmtd2), mRNA	0.649958	0.0569518	0.000177818
NM_053997	Kcnc3	potassium voltage gated channel, Shaw-related subfamily, member 3 (Kcnc3), mRNA	0.650021	0.0838097	0.000177818
NM_001107457	Kptn	no definition	0.650038	0.102795	0.0233058
NM_031609	Nbl1	neuroblastoma 1, DAN family BMP antagonist (Nbl1), mRNA	0.650523	0.0538415	0.000177818
NM_001109219	Tmem243	transmembrane protein 243, mitochondrial (Tmem243), mRNA	0.650626	0.056672	0.00990973
NM_001271502	Ctnnd2	catenin (cadherin-associated protein), delta 2 (Ctnnd2), mRNA	0.650714	0.0690957	0.000177818
NM_001010947	Mri1	methylthioribose-1-phosphate isomerase 1 (Mri1), mRNA	0.650801	0.0948899	0.00634335
NM_001270385; NM_001271270	Kif28p	similar to kinesin-like protein (103.5 kD) (klp-6) (RGD1559696), mRNA; AT hook containing transcription factor 1 (Ahctf1), mRNA	0.650958	0.0488352	0.000336763
NM_001126276	Zfp579	zinc finger protein 579 (Zfp579), mRNA	0.650976	0.0586402	0.00383322
NM_001107657	Myo10	myosin X (Myo10), mRNA	0.651051	0.109735	0.000177818
NM_001025767	Blnk	B-cell linker (Blnk), mRNA	0.651053	0.0878949	0.0153055
NM_001003402	Eml5	echinoderm microtubule associated protein like 5 (Eml5), mRNA	0.651085	0.105424	0.00383322
NM_001271495	LOC690911	similar to Msx2-interacting protein (SPEN homolog) (SMART/HDAC1-associated repressor protein) (LOC690911), mRNA	0.651221	0.0254233	0.000177818
NM_001035222	N4bp2l1	NEDD4 binding protein 2-like 1 (N4bp2l1), mRNA	0.651314	0.0938492	0.00134388
NM_001009831	Atl1	atlastin GTPase 1 (Atl1), mRNA	0.651567	0.141734	0.000177818
NM_031605	Cyp4a8	cytochrome P450, family 4, subfamily a, polypeptide 8 (Cyp4a8), mRNA	0.651591	0.056339	0.00251116
NM_001109050	RGD1565033	similar to hypothetical protein LOC284018 isoform b (RGD1565033), mRNA	0.651661	0.0597168	0.00937849
NM_001005761	Mtmr9	myotubularin related protein 9 (Mtmr9), mRNA	0.651773	0.0412901	0.00225528
NM_001130505	Ndufa6	NADH dehydrogenase (ubiquinone) 1 alpha subcomplex, 6 (B14) (Ndufa6), mRNA	0.651849	0.0616275	0.000177818
NM_001109561	Nrsn2	neurensin 2 (Nrsn2), mRNA	0.65185	0.109223	0.000177818
NM_001004083	Egln2	egl-9 family hypoxia-inducible factor 2 (Egln2), mRNA	0.65209	0.0558844	0.000177818
NM_138893	Myo16	myosin XVI (Myo16), mRNA	0.652176	0.148334	0.00418712
NM_001025411	Dnaja4	DnaJ (Hsp40) homolog, subfamily A, member 4 (Dnaja4), mRNA	0.652518	0.108049	0.000177818
NM_001191962	Gpsm2	G-protein signaling modulator 2 (Gpsm2), mRNA	0.652776	0.102211	0.0242004
NM_053541	Lrp3	low density lipoprotein receptor-related protein 3 (Lrp3), mRNA	0.652821	0.0843039	0.0108373
NM_057130	Hrk	no definition	0.653103	0.179114	0.000490679
NM_001108251	Ubqln2	ubiquilin 2 (Ubqln2), mRNA	0.653469	0.0707066	0.000177818
NM_017110	Cartpt	CART prepropeptide (Cartpt), mRNA	0.653697	0.226453	0.0156675
NM_001107348	Rreb1	ras responsive element binding protein 1 (Rreb1), mRNA	0.65371	0.102317	0.000177818
NM_001127566	Plekhd1	pleckstrin homology domain containing, family D (with coiled-coil domains) member 1 (Plekhd1), mRNA	0.653869	0.104433	0.00698168
NM_001109449	Glyctk	glycerate kinase (Glyctk), mRNA	0.653941	0.0300467	0.0308131
NM_031351	Atrn	attractin (Atrn), mRNA	0.654035	0.0590285	0.000336763
NM_001009708	Lmo4	LIM domain only 4 (Lmo4), mRNA	0.654084	0.104454	0.000177818
NM_001191790	Spryd3	SPRY domain containing 3 (Spryd3), mRNA	0.654151	0.0889711	0.000177818
NM_001191886	Tmem42	transmembrane protein 42 (Tmem42), mRNA	0.654172	0.0904554	0.00324133
NM_001014137	LOC361016	no definition	0.654197	0.134607	0.00395168
NM_001170403	Orai2	ORAI calcium release-activated calcium modulator 2 (Orai2), mRNA	0.654245	0.126104	0.000177818
NM_001107914	Bai2	brain-specific angiogenesis inhibitor 2 (Bai2), mRNA	0.654408	0.0758007	0.000336763
NM_001025745	Zfand2b	zinc finger, AN1 type domain 2B (Zfand2b), mRNA	0.654616	0.072453	0.00698168
NM_001191075	Tubg2	tubulin, gamma 2 (Tubg2), mRNA	0.654854	0.0745193	0.0168177
NM_012910	Arrb1	arrestin, beta 1 (Arrb1), mRNA	0.65501	0.0454477	0.000336763
NM_031774	Rabac1	Rab acceptor 1 (prenylated) (Rabac1), mRNA	0.655026	0.0580558	0.000177818
NM_031662	Camkk1	calcium/calmodulin-dependent protein kinase kinase 1, alpha (Camkk1), mRNA	0.65505	0.0564574	0.000177818
NM_001108029	Arid4a	AT rich interactive domain 4A (Rbp1 like) (Arid4a), mRNA	0.655173	0.0701395	0.000177818
NM_134345	Cox8a	cytochrome c oxidase subunit VIIIa (Cox8a), mRNA	0.65526	0.0527639	0.000177818
NM_181473	Klhl24	no definition	0.655514	0.0468688	0.000490679
NM_001040019; NM_012489	Acaa1b	no definition; no definition	0.65552	0.0719319	0.000336763
NM_001024254	Taok3	TAO kinase 3 (Taok3), mRNA	0.655784	0.0430868	0.000177818
NM_175754	Agrn	agrin (Agrn), mRNA	0.655899	0.0390054	0.000490679
NM_001013869	Cc2d1a	coiled-coil and C2 domain containing 1A (Cc2d1a), mRNA	0.6561	0.070699	0.000336763
NM_001191553	Ccdc85a	coiled-coil domain containing 85A (Ccdc85a), mRNA	0.656119	0.0978831	0.0177101
NM_001034948	Zfyve19	zinc finger, FYVE domain containing 19 (Zfyve19), mRNA	0.656252	0.100375	0.0147272
NM_001277283	Irak1bp1	no definition	0.656295	0.104808	0.0065479
NM_001191084	Wdr24	WD repeat domain 24 (Wdr24), mRNA	0.656352	0.0334047	0.00120623
NM_001107355	Vps41	vacuolar protein sorting 41 homolog (S. cerevisiae) (Vps41), mRNA	0.656428	0.0515358	0.000177818
NM_001037220	Ap5z1	adaptor-related protein complex 5, zeta 1 subunit (Ap5z1), mRNA	0.656562	0.0411247	0.000781969
NM_001044255	Coq2	coenzyme Q2 4-hydroxybenzoate polyprenyltransferase (Coq2), mRNA	0.656836	0.0989457	0.000177818
NM_001134565	Trak1	trafficking protein, kinesin binding 1 (Trak1), mRNA	0.657297	0.0169727	0.000177818
NM_001106743	Zfyve1	zinc finger, FYVE domain containing 1 (Zfyve1), mRNA	0.657491	0.0397296	0.000781969
NM_001101006	Pja1	similar to praja1, RING-H2 motif containing (LOC683077), mRNA	0.657875	0.079097	0.000336763
NM_001126288	Pld4	phospholipase D family, member 4 (Pld4), mRNA	0.658058	0.110236	0.00324133
NM_001106111	Acot13	acyl-CoA thioesterase 13 (Acot13), mRNA	0.65807	0.0436897	0.024648
NM_001106807	Zfp653	zinc finger protein 653 (Zfp653), mRNA	0.65821	0.100969	0.00441444
NM_001106600	Wbp1	WW domain binding protein 1 (Wbp1), mRNA	0.658219	0.0573719	0.000177818
NM_001025765	Zfp90	zinc finger protein 90 (Zfp90), mRNA	0.658304	0.0957564	0.0239323
NM_001126272	Zfp692	no definition	0.658396	0.124948	0.000336763
NM_001170334	Gfod1	glucose-fructose oxidoreductase domain containing 1 (Gfod1), mRNA	0.658999	0.0922143	0.00395168
NM_001107759	Disp2	dispatched homolog 2 (Drosophila) (Disp2), mRNA	0.659026	0.148361	0.000177818
NM_001106617	Rad52	RAD52 homolog (S. cerevisiae) (Rad52), mRNA	0.659082	0.0632709	0.0261391
NM_031139	Usf2	upstream transcription factor 2, c-fos interacting (Usf2), mRNA	0.659236	0.0415674	0.000177818
NM_019196	Mpdz	multiple PDZ domain protein (Mpdz), mRNA	0.659304	0.0693077	0.000336763
NM_001191726	Hs6st2	heparan sulfate 6-O-sulfotransferase 2 (Hs6st2), mRNA	0.659433	0.15394	0.00147737
NM_001107401	Nol4	nucleolar protein 4 (Nol4), mRNA	0.659527	0.100878	0.00263586
NM_001103364	Mroh1	maestro heat-like repeat family member 1 (Mroh1), mRNA	0.659582	0.0403207	0.0214551
NM_213563	Vars2	valyl-tRNA synthetase 2, mitochondrial (Vars2), mRNA	0.659686	0.0685468	0.000637444
NM_001012108; NM_001163506	Thumpd2	no definition; THUMP domain containing 2 (Thumpd2), transcript variant 1, mRNA	0.659806	0.0897347	0.0170088
NM_017320	Ctss	no definition	0.660124	0.109688	0.000336763
NM_001107414	Rpgrip1l	Rpgrip1-like (Rpgrip1l), mRNA	0.660153	0.051408	0.000177818
NM_001024871	Rabepk	Rab9 effector protein with kelch motifs (Rabepk), mRNA	0.660166	0.0745651	0.0040712
NM_001271445	Adamts10	no definition	0.660271	0.0507271	0.000781969
NM_019239	Mgat3	mannosyl (beta-1,4-)-glycoprotein beta-1,4-N-acetylglucosaminyltransferase (Mgat3), mRNA	0.660454	0.116437	0.000336763
NM_001012211	Phf7	PHD finger protein 7 (Phf7), mRNA	0.660478	0.083961	0.0254922
[truncated: 2,413 more rows]
[truncated: 7 more columns]
